# Supplementary material for: MAHRP2 is required for tether formation and cytoadherence in Plasmodium falciparum infected red blood cells
Source: Front Cell Infect Microbiol. 2026 May 29;16:1675134. doi: 10.3389/fcimb.2026.1675134 (PMC13259744; doi:10.3389/fcimb.2026.1675134)
Supplement: Supplementary file 8 [file Table1.xlsx]

## Sheet: Sheet2
Supplementary Table 1.
The full list of all differentially expressed proteins in the MAHRP2 cKO iRBC
n = 4 biological replicates

## Sheet: DMSO vs Rapa
ID_2	Keywords	Gene Ontology (biological process)	Gene Ontology (cellular component)	Gene Ontology (molecular function)	Transmembrane	Filtered to at 10:40:19 PM	InterPro	PG.ProteinAccessions	PG.ProteinGroups	PG.ProteinDescriptions	PG.Genes	Mass	P5005_01	P5005_02	P5005_03	P5005_04	P5005_05	P5005_06	P5005_07	P5005_08	P5005_01_Control_normalised	P5005_02_Control_normalised	P5005_03_Control_normalised	P5005_04_Control_normalised	P5005_05_KO_normalised	P5005_06_KO_normalised	P5005_07_KO_normalised	P5005_08_KO_normalised	corrected_KO_Control_logFC	corrected_KO_Control_P.Value	corrected_KO_Control_adj.P.Val	Significance_KO_Control	Identified_Control	Identified_KO	singlePep_max	singlePep_av	Num_PEP_P5005_01	Num_PEP_P5005_02	Num_PEP_P5005_03	Num_PEP_P5005_04	Num_PEP_P5005_05	Num_PEP_P5005_06	Num_PEP_P5005_07	Num_PEP_P5005_08	URL_coverage_P5005_01	URL_coverage_P5005_02	URL_coverage_P5005_03	URL_coverage_P5005_04	URL_coverage_P5005_05
Q8IHU6	Reference proteome	NA	NA	structural constituent of cytoskeleton [GO:0005200]	NA	Untagged	IPR022086;	Q8IHU6	Q8IHU6	NA	NA	59606		9.18488					8.13334	8.04559	-28.3626	-28.062	-27.9622	-28.4793			-23.8536	-23.0708	4.75436	7.58158e-06	0.00188213	Up	0	1	NA	NA		1					1	1	NA	https://wlab.ethz.ch/protter/#up=Q8IHU6&tm=auto&mc=lightsalmon&lc=blue&tml=numcount&numbers&legend&n:coverage,bc:blue=MVPTDSK&format=svg	NA	NA	NA
Q9U0N0	Membrane;Reference proteome;Transmembrane;Transmembrane helix	NA	membrane [GO:0016020]	NA	TRANSMEM 308..327; /note="Helical"; /evidence="ECO:0000256|SAM:Phobius"	Untagged	NA	Q9U0N0	Q9U0N0	Surface-associated interspersed protein 1.1 (SURFIN 1.1)	PF3D7_0113100	192351						9.80089	9.84061		6.42787	6.44803	6.44237	6.40352		10.3415	10.3758		3.92818	3.599e-09	4.76507e-06	Up	0	1	yes	yes						1	1		NA	NA	NA	NA	NA
C6S3H1	Membrane;Reference proteome;Transmembrane;Transmembrane helix	NA	membrane [GO:0016020]	NA	TRANSMEM 857..880; /note="Helical"; /evidence="ECO:0000256|SAM:Phobius"	Untagged	NA	C6S3H1	C6S3H1	Uncharacterized protein	PF3D7_1402900	115157	-2.05316				2.97771	4.80755			-39.1381	-38.3638	-39.0307	-38.5393	-36.7751	-33.4214			3.66966	0.0102825	0.0863468	NotSig	0	1	yes	yes	1				1	1			https://wlab.ethz.ch/protter/#up=C6S3H1&tm=auto&mc=lightsalmon&lc=blue&tml=numcount&numbers&legend&n:coverage,bc:blue=SNEGIFYEDLHALNIEQMNR&format=svg	NA	NA	NA	https://wlab.ethz.ch/protter/#up=C6S3H1&tm=auto&mc=lightsalmon&lc=blue&tml=numcount&numbers&legend&n:coverage,bc:blue=SNEGIFYEDLHALNIEQMNR&format=svg
Q8I2J2	Coiled coil;Hydrolase;Reference proteome	NA	cytoplasm [GO:0005737]	aminoacyl-tRNA hydrolase activity [GO:0004045]; translation release factor activity [GO:0003747]	NA	Untagged	IPR005139;IPR000352;IPR045853;	Q8I2J2	Q8I2J2	Peptide chain release factor 1 (EC 3.1.1.29)	PF3D7_0932400	47990						7.88568		8.77283	4.34625	4.4414	3.83177	4.69158		7.57869		7.99686	3.46002	3.71332e-05	0.00567281	Up	0	1	yes	yes						1		1	NA	NA	NA	NA	NA
C6KTF1	Membrane;Reference proteome;Signal;Transmembrane;Transmembrane helix	modulation by symbiont of host erythrocyte aggregation [GO:0020013]	Maurer's cleft [GO:0020036]; membrane [GO:0016020]	NA	TRANSMEM 178..197; /note="Helical"; /evidence="ECO:0000256|SAM:Phobius"; TRANSMEM 264..285; /note="Helical"; /evidence="ECO:0000256|SAM:Phobius"	Untagged	IPR006374;	C6KTF1	C6KTF1	NA	NA	34109			5.10362		6.64146	6.661			0.316108	0.607108	1.18303	-0.376556	3.81381	3.87646			3.41271	0.000423064	0.0204928	Up	0	1	NA	NA			1		1	1			NA	NA	https://wlab.ethz.ch/protter/#up=C6KTF1&tm=auto&mc=lightsalmon&lc=blue&tml=numcount&numbers&legend&n:coverage,bc:blue=ELLQTYEEVFGNESDMLK&format=svg	NA	https://wlab.ethz.ch/protter/#up=C6KTF1&tm=auto&mc=lightsalmon&lc=blue&tml=numcount&numbers&legend&n:coverage,bc:blue=ELLQTYEEVFGNESDMLK&format=svg
O96223	Reference proteome	NA	NA	NA	NA	Untagged	IPR050876;	O96223	O96223	Transcription factor with AP2 domain(S)	PF3D7_0214300	293887	7.95738	7.66944	11.4476	11.7195	11.8812	11.7402			4.66017	4.55412	4.42794	4.81966	7.8578	7.71366			3.17026	1.20267e-06	0.00053078	Up	1	1	No	No	8	7	7	7	6	7			https://wlab.ethz.ch/protter/#up=O96223&tm=auto&mc=lightsalmon&lc=blue&tml=numcount&numbers&legend&n:coverage,bc:blue=DIYINEDNNK,EHNISMLNVPNYYENNTR,EKYETDENDLILNNK,FLPNNEINIMSYYYNHILYR,LNVMNTEYNYIHK,NTYMNTTSYK,SDNVYEYIYK,VKLEEEEK&format=svg	https://wlab.ethz.ch/protter/#up=O96223&tm=auto&mc=lightsalmon&lc=blue&tml=numcount&numbers&legend&n:coverage,bc:blue=DIYINEDNNK,EHNISMLNVPNYYENNTR,FLPNNEINIMSYYYNHILYR,NTYMNTTSYK,SDNVYEYIYK,SFPSNIK,VKLEEEEK&format=svg	https://wlab.ethz.ch/protter/#up=O96223&tm=auto&mc=lightsalmon&lc=blue&tml=numcount&numbers&legend&n:coverage,bc:blue=DIYINEDNNK,EHNISMLNVPNYYENNTR,EKYETDENDLILNNK,LNVMNTEYNYIHK,NTYMNTTSYK,SDNVYEYIYK,SFPSNIK&format=svg	https://wlab.ethz.ch/protter/#up=O96223&tm=auto&mc=lightsalmon&lc=blue&tml=numcount&numbers&legend&n:coverage,bc:blue=DIYINEDNNK,EHNISMLNVPNYYENNTR,EKYETDENDLILNNK,FLPNNEINIMSYYYNHILYR,LNVMNTEYNYIHK,SFPSNIK,VKLEEEEK&format=svg	https://wlab.ethz.ch/protter/#up=O96223&tm=auto&mc=lightsalmon&lc=blue&tml=numcount&numbers&legend&n:coverage,bc:blue=DIYINEDNNK,EHNISMLNVPNYYENNTR,EKYETDENDLILNNK,LNVMNTEYNYIHK,NTYMNTTSYK,SFPSNIK&format=svg
Q8IBI2	Reference proteome;Signal;Transit peptide	regulation of DNA-templated transcription [GO:0006355]	NA	double-stranded DNA binding [GO:0003690]	NA	Untagged	IPR003690;IPR038538;	Q8IBI2	Q8IBI2	mTERF domain-containing protein, putative	PF3D7_0727500	86187	7.26864	7.38144	8.04168	7.6882	12.0441	10.9182	8.23633	11.1048	-1.67178	-2.26633	-0.912329	-1.48794	2.45058	1.5152	-0.506984	2.63548	3.10817	0.00292569	0.0459369	Up	1	1	No	No	19	19	18	18	16	16	18	17	https://wlab.ethz.ch/protter/#up=Q8IBI2&tm=auto&mc=lightsalmon&lc=blue&tml=numcount&numbers&legend&n:coverage,bc:blue=ELLYIHETIK,ENLLAMLQK,FNYFLNNYER,HTVDFSLIQNEK,HYNISYYDFVK,IDNTILGK,IFTYNIYR,KIDNTILGK,NELGYDYK,NFFLNVIQK,NTYTNIMLQPVK,SLENYAVGYK,SLLQTSNQDFIK,SVNFFLK,TNVLENGINIEMIK,VNYVFVNNEK,YFNELVYNK,YNYADFNK,YYNDLVK&format=svg	https://wlab.ethz.ch/protter/#up=Q8IBI2&tm=auto&mc=lightsalmon&lc=blue&tml=numcount&numbers&legend&n:coverage,bc:blue=ELLYIHETIK,ENLLAMLQK,FNYFLNNYER,HTVDFSLIQNEK,HYNISYYDFVK,IDNTILGK,IFTYNIYR,KIDNTILGK,NELGYDYK,NFFLNVIQK,NTYTNIMLQPVK,SLENYAVGYK,SLLQTSNQDFIK,SVNFFLK,TNVLENGINIEMIK,VNYVFVNNEK,YFNELVYNK,YNYADFNK,YYNDLVK&format=svg	https://wlab.ethz.ch/protter/#up=Q8IBI2&tm=auto&mc=lightsalmon&lc=blue&tml=numcount&numbers&legend&n:coverage,bc:blue=ELLYIHETIK,ENLLAMLQK,FNYFLNNYER,HTVDFSLIQNEK,IDNTILGK,IFTYNIYR,KIDNTILGK,NELGYDYK,NFFLNVIQK,NTYTNIMLQPVK,SLENYAVGYK,SLLQTSNQDFIK,SVNFFLK,TNVLENGINIEMIK,VNYVFVNNEK,YFNELVYNK,YNYADFNK,YYNDLVK&format=svg	https://wlab.ethz.ch/protter/#up=Q8IBI2&tm=auto&mc=lightsalmon&lc=blue&tml=numcount&numbers&legend&n:coverage,bc:blue=ENLLAMLQK,FNYFLNNYER,HTVDFSLIQNEK,HYNISYYDFVK,IDNTILGK,IFTYNIYR,KIDNTILGK,NELGYDYK,NFFLNVIQK,NTYTNIMLQPVK,SLENYAVGYK,SLLQTSNQDFIK,SVNFFLK,TNVLENGINIEMIK,VNYVFVNNEK,YFNELVYNK,YNYADFNK,YYNDLVK&format=svg	https://wlab.ethz.ch/protter/#up=Q8IBI2&tm=auto&mc=lightsalmon&lc=blue&tml=numcount&numbers&legend&n:coverage,bc:blue=ENLLAMLQK,FNYFLNNYER,HTVDFSLIQNEK,HYNISYYDFVK,IDNTILGK,IFTYNIYR,NFFLNVIQK,NTYTNIMLQPVK,SLENYAVGYK,SLLQTSNQDFIK,SVNFFLK,TNVLENGINIEMIK,VNYVFVNNEK,YFNELVYNK,YNYADFNK,YYNDLVK&format=svg
A0A144A533	Reference proteome	NA	NA	NA	NA	Untagged	IPR053121;	A0A144A533	A0A144A533	Transcription factor with AP2 domain(S)	PF3D7_1461800	324897	7.20605	10.2593	7.10912	7.85175	11.1866	11.0803	9.82364	11.6946	-5.79403	-3.76205	-5.8123	-5.39063	-2.75016	-2.5835	-2.79438	-0.52635	3.02616	0.00253161	0.0448068	Up	1	1	No	No	13	11	13	13	13	15	16	14	https://wlab.ethz.ch/protter/#up=A0A144A533&tm=auto&mc=lightsalmon&lc=blue&tml=numcount&numbers&legend&n:coverage,bc:blue=AVPINDVAK,EEFINLGDIK,EIATNVHNNIYPNSR,ETNGYVQQEQYK,HNYINDDIAYNQNSIR,LNKEEFINLGDIK,MFENLPSFNLKDENVDHTLNFDVR,NDNTIDENNNTK,NEDYISLNNNNNNK,NNVQEEGHLDNIK,NNYNVVDDSR,SYDDMDFYILR,VMNNYENVSK&format=svg	https://wlab.ethz.ch/protter/#up=A0A144A533&tm=auto&mc=lightsalmon&lc=blue&tml=numcount&numbers&legend&n:coverage,bc:blue=AVPINDVAK,EEFINLGDIK,EIATNVHNNIYPNSR,EILLNQSR,ETNGYVQQEQYK,MDNMNNMNK,NEDYISLNNNNNNK,NGICPNIDNTLMLVEDSLK,NNVQEEGHLDNIK,NNYNVVDDSR,SYDDMDFYILR&format=svg	https://wlab.ethz.ch/protter/#up=A0A144A533&tm=auto&mc=lightsalmon&lc=blue&tml=numcount&numbers&legend&n:coverage,bc:blue=AVPINDVAK,EIATNVHNNIYPNSR,EILLNQSR,ETNGYVQQEQYK,HNYINDDIAYNQNSIR,MFENLPSFNLKDENVDHTLNFDVR,NDNTIDENNNTK,NGICPNIDNTLMLVEDSLK,NLFFLNNHMNETK,NNVQEEGHLDNIK,NNYNVVDDSR,SYDDMDFYILR,VMNNYENVSK&format=svg	https://wlab.ethz.ch/protter/#up=A0A144A533&tm=auto&mc=lightsalmon&lc=blue&tml=numcount&numbers&legend&n:coverage,bc:blue=AVPINDVAK,EEFINLGDIK,EIATNVHNNIYPNSR,EILLNQSR,ETNGYVQQEQYK,LNKEEFINLGDIK,MDNMNNMNK,NDNTIDENNNTK,NEDYISLNNNNNNK,NGICPNIDNTLMLVEDSLK,NNVQEEGHLDNIK,NNYNVVDDSR,SYDDMDFYILR&format=svg	https://wlab.ethz.ch/protter/#up=A0A144A533&tm=auto&mc=lightsalmon&lc=blue&tml=numcount&numbers&legend&n:coverage,bc:blue=AVPINDVAK,EEFINLGDIK,EILLNQSR,ETNGYVQQEQYK,LNKEEFINLGDIK,MDNMNNMNK,NDNTIDENNNTK,NEDYISLNNNNNNK,NGICPNIDNTLMLVEDSLK,NNVQEEGHLDNIK,NNYNVVDDSR,SYDDMDFYILR,VMNNYENVSK&format=svg
C0H5N0	Ligase;Reference proteome;Signal	NA	endoplasmic reticulum [GO:0005783]; membrane [GO:0016020]	long-chain fatty acid-CoA ligase activity [GO:0004467]	NA	Untagged	IPR020845;IPR000873;IPR042099;	C0H5N0	C0H5N0	Acyl-CoA synthetase (EC 6.2.1.3)	PF3D7_1372400	99090	-2.05315	4.17238		3.02343	4.31548	4.36959		3.96481	-48.6466	-46.4728		-48.9641	-46.1269	-44.9534		-44.0025	3.00025	0.0174327	0.114139	NotSig	1	1	No	No	1	2		2	2	2		2	https://wlab.ethz.ch/protter/#up=C0H5N0&tm=auto&mc=lightsalmon&lc=blue&tml=numcount&numbers&legend&n:coverage,bc:blue=LSGSSTGSMNNGER&format=svg	https://wlab.ethz.ch/protter/#up=C0H5N0&tm=auto&mc=lightsalmon&lc=blue&tml=numcount&numbers&legend&n:coverage,bc:blue=LSGSSTGSMNNGER,NITQGVQK&format=svg	NA	https://wlab.ethz.ch/protter/#up=C0H5N0&tm=auto&mc=lightsalmon&lc=blue&tml=numcount&numbers&legend&n:coverage,bc:blue=LSGSSTGSMNNGER,NITQGVQK&format=svg	https://wlab.ethz.ch/protter/#up=C0H5N0&tm=auto&mc=lightsalmon&lc=blue&tml=numcount&numbers&legend&n:coverage,bc:blue=LSGSSTGSMNNGER,NITQGVQK&format=svg
C0H4B2	Reference proteome	NA	NA	NA	NA	Untagged	NA	C0H4B2	C0H4B2	Chorein N-terminal domain-containing protein	PF3D7_0417700	60623			9.63305			10.3271	9.61645	9.49745	6.97676	6.43927	9.55774	5.56465		11.3798	9.59376	9.42689	2.99887	0.0255853	0.139207	NotSig	0	1	yes	yes			1			1	1	1	NA	NA	https://wlab.ethz.ch/protter/#up=C0H4B2&tm=auto&mc=lightsalmon&lc=blue&tml=numcount&numbers&legend&n:coverage,bc:blue=MIDIILK&format=svg	NA	NA
Q8IE74	Membrane;Reference proteome;Transmembrane;Transmembrane helix	NA	membrane [GO:0016020]	NA	TRANSMEM 201..219; /note="Helical"; /evidence="ECO:0000256|SAM:Phobius"; TRANSMEM 856..877; /note="Helical"; /evidence="ECO:0000256|SAM:Phobius"; TRANSMEM 967..986; /note="Helical"; /evidence="ECO:0000256|SAM:Phobius"; TRANSMEM 1006..1023; /note="Helical"; /evidence="ECO:0000256|SAM:Phobius"; TRANSMEM 1073..1093; /note="Helical"; /evidence="ECO:0000256|SAM:Phobius"	Untagged	NA	Q8IE74	Q8IE74	Uncharacterized protein	PF3D7_1324300	658972		11.4141			9.89991	11.3525	11.7756		-23.9692	-21.5193	-24.8592	-23.6625	-22.7018	-20.2416	-18.7307		2.9445	0.0416815	0.177044	NotSig	0	1	No	No		4			5	4	4		NA	https://wlab.ethz.ch/protter/#up=Q8IE74&tm=auto&mc=lightsalmon&lc=blue&tml=numcount&numbers&legend&n:coverage,bc:blue=ELSNDGNTYK,MNLFNILR,NYDLTNIHINEK,YIDFIYK&format=svg	NA	NA	https://wlab.ethz.ch/protter/#up=Q8IE74&tm=auto&mc=lightsalmon&lc=blue&tml=numcount&numbers&legend&n:coverage,bc:blue=ELSNDGNTYK,MNLFNILR,NESQGGHIGVR,NYDLTNIHINEK,YIDFIYK&format=svg
Q8IFM2	Reference proteome	NA	host cell cytosol [GO:0044164]; host cell surface [GO:0044228]; Maurer's cleft [GO:0020036]; symbiont-containing vacuole [GO:0020003]	NA	NA	Untagged	NA	Q8IFM2	Q8IFM2	NA	NA	286414					6.89034		7.19866		10.8748	11.007	10.7936	10.9044	13.6811		13.9042		2.89768	4.87992e-07	0.000242288	Up	0	1	NA	NA					2		3		NA	NA	NA	NA	https://wlab.ethz.ch/protter/#up=Q8IFM2&tm=auto&mc=lightsalmon&lc=blue&tml=numcount&numbers&legend&n:coverage,bc:blue=EQGIYIKEEEINTFMK,KNELDAK&format=svg
C0H5M7	Membrane;Reference proteome;Transmembrane;Transmembrane helix	NA	membrane [GO:0016020]	NA	TRANSMEM 21..44; /note="Helical"; /evidence="ECO:0000256|SAM:Phobius"; TRANSMEM 395..411; /note="Helical"; /evidence="ECO:0000256|SAM:Phobius"	Untagged	IPR006526;IPR019111;IPR044885;	C0H5M7	C0H5M7	Plasmodium RESA N-terminal domain-containing protein	PF3D7_1372000	48892				6.09314	7.24915	7.8641	7.1878	5.93865	-4.6093	-5.90638	-6.0899	-3.43622	-2.27853	-1.45578	-1.89087	-2.86362	2.88825	0.00232548	0.0433653	Up	0	1	No	No				3	3	3	2	2	NA	NA	NA	https://wlab.ethz.ch/protter/#up=C0H5M7&tm=auto&mc=lightsalmon&lc=blue&tml=numcount&numbers&legend&n:coverage,bc:blue=IILPHYGGPPR,NELYDNIMR,SGGHDMISNLK&format=svg	https://wlab.ethz.ch/protter/#up=C0H5M7&tm=auto&mc=lightsalmon&lc=blue&tml=numcount&numbers&legend&n:coverage,bc:blue=IILPHYGGPPR,NELYDNIMR,SGGHDMISNLK&format=svg
C0H5A7	Reference proteome	NA	NA	NA	NA	Untagged	IPR051483;	C0H5A7	C0H5A7	Heptatricopeptide repeat-containing protein	PF3D7_1308600	171567		5.50496	4.81242			5.52706	10.0437			4.14785	4.14785			6.92127	6.92127		2.77342	2.10072e-05	0.00417203	Up	1	1	No	yes		1	1			1	2		NA	https://wlab.ethz.ch/protter/#up=C0H5A7&tm=auto&mc=lightsalmon&lc=blue&tml=numcount&numbers&legend&n:coverage,bc:blue=TEILTLQER&format=svg	https://wlab.ethz.ch/protter/#up=C0H5A7&tm=auto&mc=lightsalmon&lc=blue&tml=numcount&numbers&legend&n:coverage,bc:blue=TEILTLQER&format=svg	NA	NA
Q8ILJ2	Membrane;Reference proteome;Selenium;Selenocysteine;Transmembrane;Transmembrane helix	cell redox homeostasis [GO:0045454]	membrane [GO:0016020]	NA	TRANSMEM 20..38; /note="Helical"; /evidence="ECO:0000256|SAM:Phobius"	Untagged	NA	Q8ILJ2	Q8ILJ2	Selenoprotein	PF3D7_1427200	16127				7.74824	7.79509			8.18129	-3.29642	-3.87428	-4.97096	-1.96276	-0.758773			-0.801447	2.746	0.0196184	0.121188	NotSig	0	1	No	yes				2	2			2	NA	NA	NA	https://wlab.ethz.ch/protter/#up=Q8ILJ2&tm=auto&mc=lightsalmon&lc=blue&tml=numcount&numbers&legend&n:coverage,bc:blue=DNSSFNHLNDYSNYYRPSLK,MDTNENMKNVKDMMSFTTK&format=svg	https://wlab.ethz.ch/protter/#up=Q8ILJ2&tm=auto&mc=lightsalmon&lc=blue&tml=numcount&numbers&legend&n:coverage,bc:blue=DNSSFNHLNDYSNYYRPSLK,MDTNENMKNVKDMMSFTTK&format=svg
O96159	DNA-directed RNA polymerase;Metal-binding;Nucleus;Reference proteome;Transcription;Zinc;Zinc-finger	termination of RNA polymerase III transcription [GO:0006386]; transcription by RNA polymerase III [GO:0006383]	RNA polymerase III complex [GO:0005666]	DNA-binding transcription factor activity [GO:0003700]; DNA-directed 5'-3' RNA polymerase activity [GO:0003899]; nucleic acid binding [GO:0003676]; zinc ion binding [GO:0008270]	NA	Untagged	IPR012164;IPR034014;IPR001222;	O96159	O96159	DNA-directed RNA polymerase subunit	PF3D7_0206600	12595				7.82185	8.77027		7.4119	6.60468	-21.7927	-22.7213	-23.492	-20.4174	-19.0997		-19.4883	-19.5097	2.73994	0.00789145	0.0760983	NotSig	0	1	yes	yes				1	1		1	1	NA	NA	NA	https://wlab.ethz.ch/protter/#up=O96159&tm=auto&mc=lightsalmon&lc=blue&tml=numcount&numbers&legend&n:coverage,bc:blue=TIPLDAVDINNK&format=svg	https://wlab.ethz.ch/protter/#up=O96159&tm=auto&mc=lightsalmon&lc=blue&tml=numcount&numbers&legend&n:coverage,bc:blue=TIPLDAVDINNK&format=svg
Q8IEI1	Reference proteome;Transferase	conversion of methionyl-tRNA to N-formyl-methionyl-tRNA [GO:0071951]; translational initiation [GO:0006413]	mitochondrion [GO:0005739]	methionyl-tRNA formyltransferase activity [GO:0004479]	NA	Untagged	IPR005793;IPR037022;IPR002376;IPR036477;IPR011034;	Q8IEI1	Q8IEI1	Methionyl-tRNA formyltransferase, putative (EC 2.1.2.9)	PF3D7_1313200	79643	3.50288	1.43427			4.5913	4.8597	6.19388	6.56505	24.0941	23.9927			26.8816	26.6025	26.8768	26.6299	2.7043	1.70027e-06	0.000562789	Up	1	1	yes	yes	1	1			1	1	1	1	https://wlab.ethz.ch/protter/#up=Q8IEI1&tm=auto&mc=lightsalmon&lc=blue&tml=numcount&numbers&legend&n:coverage,bc:blue=IVDAMSFINSINK&format=svg	https://wlab.ethz.ch/protter/#up=Q8IEI1&tm=auto&mc=lightsalmon&lc=blue&tml=numcount&numbers&legend&n:coverage,bc:blue=IVDAMSFINSINK&format=svg	NA	NA	https://wlab.ethz.ch/protter/#up=Q8IEI1&tm=auto&mc=lightsalmon&lc=blue&tml=numcount&numbers&legend&n:coverage,bc:blue=IVDAMSFINSINK&format=svg
Q8I3Y7	Reference proteome	NA	NA	NA	NA	Untagged	NA	Q8I3Y7	Q8I3Y7	Heptatricopeptide repeat-containing protein	PF3D7_0511900	88158					6.65583	6.30611	6.48572		0.254753	0.200673	0.294735	0.16143	3.00112	2.76479	2.88608		2.6561	1.59469e-08	1.58353e-05	Up	0	1	No	yes					2	2	2		NA	NA	NA	NA	https://wlab.ethz.ch/protter/#up=Q8I3Y7&tm=auto&mc=lightsalmon&lc=blue&tml=numcount&numbers&legend&n:coverage,bc:blue=ENYNYILQDK,LYNAIISSNKK&format=svg
Q8I373	Reference proteome;Ribonucleoprotein;Ribosomal protein;Signal	translation [GO:0006412]	large ribosomal subunit [GO:0015934]	structural constituent of ribosome [GO:0003735]	NA	Untagged	IPR001706;IPR021137;IPR018265;IPR037229;	Q8I373	Q8I373	NA	NA	22743		6.99142			7.02933	6.98211		5.3117	-13.487	-11.2996	-13.0577	-13.724	-10.9503	-10.7281		-9.09137	2.63549	0.01069	0.0875326	NotSig	0	1	NA	NA		1			1	1		1	NA	https://wlab.ethz.ch/protter/#up=Q8I373&tm=auto&mc=lightsalmon&lc=blue&tml=numcount&numbers&legend&n:coverage,bc:blue=NFIPEQLVLFPR&format=svg	NA	NA	https://wlab.ethz.ch/protter/#up=Q8I373&tm=auto&mc=lightsalmon&lc=blue&tml=numcount&numbers&legend&n:coverage,bc:blue=NFIPEQLVLFPR&format=svg
Q8I2S1	Cell cycle;Cell division;Reference proteome	cell division [GO:0051301]	NA	cyclin-dependent protein serine/threonine kinase regulator activity [GO:0016538]	NA	Untagged	IPR000789;IPR036858;	Q8I2S1	Q8I2S1	NA	NA	41873				6.54493	6.69445	6.6201	7.03036	4.89782	-17.2327	-18.6828	-18.72	-16.2507	-15.1663	-14.7224	-14.6845	-16.1733	2.53493	0.00488613	0.0604601	NotSig	0	1	NA	NA				1	1	1	1	1	NA	NA	NA	https://wlab.ethz.ch/protter/#up=Q8I2S1&tm=auto&mc=lightsalmon&lc=blue&tml=numcount&numbers&legend&n:coverage,bc:blue=HIILSDNVR&format=svg	https://wlab.ethz.ch/protter/#up=Q8I2S1&tm=auto&mc=lightsalmon&lc=blue&tml=numcount&numbers&legend&n:coverage,bc:blue=HIILSDNVR&format=svg
Q8II51	Reference proteome	NA	NA	NA	NA	Untagged	NA	Q8II51	Q8II51	NA	NA	67998			3.93216		5.69861		5.50207	5.13042	-18.7931	-18.3857	-18.3669	-19.0794	-16.3268		-16.2477	-15.9838	2.47016	1.43869e-05	0.00317471	Up	0	1	NA	NA			1		1		1	1	NA	NA	https://wlab.ethz.ch/protter/#up=Q8II51&tm=auto&mc=lightsalmon&lc=blue&tml=numcount&numbers&legend&n:coverage,bc:blue=ENYLINLLYK&format=svg	NA	https://wlab.ethz.ch/protter/#up=Q8II51&tm=auto&mc=lightsalmon&lc=blue&tml=numcount&numbers&legend&n:coverage,bc:blue=ENYLINLLYK&format=svg
Q8IEH0	Reference proteome	NA	NA	NA	NA	Untagged	NA	Q8IEH0	Q8IEH0	Uncharacterized protein	PF3D7_1314400	14078			6.71893		7.43145	6.72256			1.5009	1.75312	2.73343	0.366365	4.26996	3.6271			2.36008	0.0152952	0.107523	NotSig	0	1	yes	yes			1		1	1			NA	NA	https://wlab.ethz.ch/protter/#up=Q8IEH0&tm=auto&mc=lightsalmon&lc=blue&tml=numcount&numbers&legend&n:coverage,bc:blue=VFELNGYR&format=svg	NA	https://wlab.ethz.ch/protter/#up=Q8IEH0&tm=auto&mc=lightsalmon&lc=blue&tml=numcount&numbers&legend&n:coverage,bc:blue=VFELNGYR&format=svg
Q8I656	Coiled coil;Membrane;Reference proteome;Transmembrane;Transmembrane helix	NA	membrane [GO:0016020]	NA	TRANSMEM 81..101; /note="Helical"; /evidence="ECO:0000256|SAM:Phobius"	Untagged	NA	Q8I656	Q8I656	Small integral membrane protein 4	PF3D7_0219300	16944		7.87395			7.7612	7.86991	7.52357		-13.6011	-12.1906	-13.6111	-14.0801	-11.9873	-11.2707	-9.93389		2.30676	0.00982868	0.0841369	NotSig	0	1	yes	yes		1			1	1	1		NA	https://wlab.ethz.ch/protter/#up=Q8I656&tm=auto&mc=lightsalmon&lc=blue&tml=numcount&numbers&legend&n:coverage,bc:blue=NLIELQEK&format=svg	NA	NA	https://wlab.ethz.ch/protter/#up=Q8I656&tm=auto&mc=lightsalmon&lc=blue&tml=numcount&numbers&legend&n:coverage,bc:blue=NLIELQEK&format=svg
A0A146M1Z3	Membrane;Reference proteome;Signal;Transmembrane;Transmembrane helix	NA	membrane [GO:0016020]	NA	TRANSMEM 298..320; /note="Helical"; /evidence="ECO:0000256|SAM:Phobius"	Untagged	IPR006373;	A0A146M1Z3	A0A146M1Z3	Rifin	PF3D7_0833400	38035					5.59693	5.58021			3.43998	3.43819	3.44823	3.42916	5.68578	5.66573			2.23687	5.436e-08	4.31836e-05	Up	0	1	yes	yes					1	1			NA	NA	NA	NA	https://wlab.ethz.ch/protter/#up=A0A146M1Z3&tm=auto&mc=lightsalmon&lc=blue&tml=numcount&numbers&legend&n:coverage,bc:blue=LTDVIYTELK&format=svg
A0A143ZWJ6	Ion transport;Magnesium;Membrane;Mitochondrion;Mitochondrion inner membrane;Reference proteome;Transmembrane;Transmembrane helix;Transport	magnesium ion transport [GO:0015693]	mitochondrial inner membrane [GO:0005743]	magnesium ion transmembrane transporter activity [GO:0015095]	TRANSMEM 407..428; /note="Helical"; /evidence="ECO:0000256|RuleBase:RU366042"; TRANSMEM 440..463; /note="Helical"; /evidence="ECO:0000256|RuleBase:RU366042"	Untagged	IPR045863;IPR002523;IPR039204;	A0A143ZWJ6	A0A143ZWJ6	Magnesium transporter	PF3D7_1304200.1	54899	-2.05316	4.39237	4.28511	5.7585		3.27555	6.23044	3.96186	-57.9508	-56.6755	-58.0139	-58.2807		-56.5167	-54.8884	-55.1449	2.21354	0.00589862	0.065445	NotSig	1	1	No	yes	1	1	1	2		2	2	1	https://wlab.ethz.ch/protter/#up=A0A143ZWJ6&tm=auto&mc=lightsalmon&lc=blue&tml=numcount&numbers&legend&n:coverage,bc:blue=SFESFVLK&format=svg	https://wlab.ethz.ch/protter/#up=A0A143ZWJ6&tm=auto&mc=lightsalmon&lc=blue&tml=numcount&numbers&legend&n:coverage,bc:blue=SFESFVLK&format=svg	https://wlab.ethz.ch/protter/#up=A0A143ZWJ6&tm=auto&mc=lightsalmon&lc=blue&tml=numcount&numbers&legend&n:coverage,bc:blue=SFESFVLK&format=svg	https://wlab.ethz.ch/protter/#up=A0A143ZWJ6&tm=auto&mc=lightsalmon&lc=blue&tml=numcount&numbers&legend&n:coverage,bc:blue=SFESFVLK,SFESFVLK&format=svg	NA
C6KSY8	Reference proteome	NA	NA	NA	NA	Untagged	IPR036047;IPR001810;	C6KSY8	C6KSY8	F-box domain-containing protein	PF3D7_0614700	72444				7.58249			6.5528	6.98128	-12.0324	-12.7081	-13.8813	-10.5535			-10.6364	-9.73982	2.10572	0.0744581	0.243862	NotSig	0	1	No	yes				3			3	2	NA	NA	NA	https://wlab.ethz.ch/protter/#up=C6KSY8&tm=auto&mc=lightsalmon&lc=blue&tml=numcount&numbers&legend&n:coverage,bc:blue=ENLQTSNFSPDIHIGQENSPNISR,IWILPGWR,QYNNIFK&format=svg	NA
A0A5K1K8R5	Coiled coil;Reference proteome	NA	NA	NA	NA	Untagged	IPR052330;	A0A5K1K8R5	A0A5K1K8R5	Uncharacterized protein	PF3D7_1325900	326142	8.11757	8.28612	11.976	8.74446	12.1347	12.048	11.8195	8.31838	-15.1557	-16.9669	-13.1977	-17.0458	-13.0859	-12.5974	-12.7494	-15.5131	2.10508	0.0812074	0.253838	NotSig	1	1	No	No	45	47	50	50	49	47	54	50	https://wlab.ethz.ch/protter/#up=A0A5K1K8R5&tm=auto&mc=lightsalmon&lc=blue&tml=numcount&numbers&legend&n:coverage,bc:blue=AMENDIINYK,DAEQSNITNCQDAEQSNITNCK,DDNFMEETEK,DFNCQTDNIILPDKK,DIQDNINHDNDLR,DMENLENTYNMNLK,DVMNIPVQVEGK,EAEIMIEEYR,EDLINIYK,EIISNKEDLINIYK,EITNNLLNELTEEK,EIVTTDNIK,EKEEFIEITK,ELEIINIDNVK,ENEINYNMYIK,ENHYYDLENNEIYK,FCDDNFYDDTK,FGNINENNK,GNNINDANIK,IISINQHDK,IQMVQELQLK,ISSNSIFHFK…	https://wlab.ethz.ch/protter/#up=A0A5K1K8R5&tm=auto&mc=lightsalmon&lc=blue&tml=numcount&numbers&legend&n:coverage,bc:blue=AMENDIINYK,DAEQSNITNCQDAEQSNITNCK,DDKDEYTYTTNDEHNNHK,DDNFMEETEK,DFNCQTDNIILPDKK,DIQDNINHDNDLR,DMENLENTYNMNLK,DVMNIPVQVEGK,EAEIMIEEYR,EDLINIYK,EIISNKEDLINIYK,EIVTTDNIK,EKEEFIEITK,ELEIINIDNVK,FCDDNFYDDTK,FGNINENNK,GNNINDANIK,IISINQHDK,IQMVQELQLK,ISSNSIFHFK,LCDDNFYDDTNLCDHNFYGDTK…	https://wlab.ethz.ch/protter/#up=A0A5K1K8R5&tm=auto&mc=lightsalmon&lc=blue&tml=numcount&numbers&legend&n:coverage,bc:blue=AMENDIINYK,DAEQSNITNCQDAEQSNITNCK,DDKDEYTYTTNDEHNNHK,DDNFMEETEK,DFNCQTDNIILPDKK,DIQDNINHDNDLR,DMENLENTYNMNLK,DVMNIPVQVEGK,EAEIMIEEYR,EDLINIYK,EIISNKEDLINIYK,EITNNLLNELTEEK,EIVTTDNIK,EKEEFIEITK,ELEIINIDNVK,ENEINYNMYIK,ENHYYDLENNEIYK,FCDDNFYDDTK,FGNINENNK,GNNINDANIK,IISINQHDK,IN…	https://wlab.ethz.ch/protter/#up=A0A5K1K8R5&tm=auto&mc=lightsalmon&lc=blue&tml=numcount&numbers&legend&n:coverage,bc:blue=AMENDIINYK,DAEQSNITNCQDAEQSNITNCK,DDKDEYTYTTNDEHNNHK,DDNFMEETEK,DFNCQTDNIILPDKK,DIQDNINHDNDLR,DMENLENTYNMNLK,DVMNIPVQVEGK,EAEIMIEEYR,EDLINIYK,EIISNKEDLINIYK,EITNNLLNELTEEK,EIVTTDNIK,EKEEFIEITK,ELEIINIDNVK,ENEINYNMYIK,ENHYYDLENNEIYK,FGNINENNK,GNNINDANIK,IISINQHDK,ISSNSIFHFK,LCD…	https://wlab.ethz.ch/protter/#up=A0A5K1K8R5&tm=auto&mc=lightsalmon&lc=blue&tml=numcount&numbers&legend&n:coverage,bc:blue=AMENDIINYK,DAEQSNITNCQDAEQSNITNCK,DDKDEYTYTTNDEHNNHK,DDNFMEETEK,DFNCQTDNIILPDKK,DIQDNINHDNDLR,DMENLENTYNMNLK,DVMNIPVQVEGK,EAEIMIEEYR,EDLINIYK,EIISNKEDLINIYK,EITNNLLNELTEEK,EIVTTDNIK,EKEEFIEITK,ELEIINIDNVK,ENEINYNMYIK,ENHYYDLENNEIYK,FCDDNFYDDTK,FGNINENNK,IISINQHDK,INNCINQINK,IQ…
A0A143ZWT2	Membrane;Reference proteome;Transmembrane;Transmembrane helix	chromatin organization [GO:0006325]; regulation of double-strand break repair [GO:2000779]	membrane [GO:0016020]; nucleus [GO:0005634]	DNA binding [GO:0003677]; histone binding [GO:0042393]	TRANSMEM 1231..1252; /note="Helical"; /evidence="ECO:0000256|SAM:Phobius"	Untagged	IPR044198;	A0A143ZWT2	A0A143ZWT2	NA	NA	165342		6.94273			6.2963		5.19063		-26.549	-25.0633	-26.4388	-27.0342	-25.2658		-23.0937		2.09159	0.0470021	0.18896	NotSig	0	1	NA	NA		1			1		1		NA	https://wlab.ethz.ch/protter/#up=A0A143ZWT2&tm=auto&mc=lightsalmon&lc=blue&tml=numcount&numbers&legend&n:coverage,bc:blue=TVEEEEKEEEEEK&format=svg	NA	NA	https://wlab.ethz.ch/protter/#up=A0A143ZWT2&tm=auto&mc=lightsalmon&lc=blue&tml=numcount&numbers&legend&n:coverage,bc:blue=TVEEEEKEEEEEK&format=svg
Q8IBG3	Reference proteome	NA	NA	NA	NA	Untagged	NA	Q8IBG3	Q8IBG3	NA	NA	96829	9.77073	11.8232		13.5473	13.3949	14.1798	13.5753	13.4273	-14.2641	-14.2949		-13.9257	-12.6117	-11.2257	-12.5289	-11.9239	2.08904	0.000944397	0.0296588	Up	1	1	NA	NA	1	3		3	1	1	2	2	https://wlab.ethz.ch/protter/#up=Q8IBG3&tm=auto&mc=lightsalmon&lc=blue&tml=numcount&numbers&legend&n:coverage,bc:blue=LHSIYIK&format=svg	https://wlab.ethz.ch/protter/#up=Q8IBG3&tm=auto&mc=lightsalmon&lc=blue&tml=numcount&numbers&legend&n:coverage,bc:blue=FNTFHMEPNSYNNK,KYDIYDDK,LHSIYIK&format=svg	NA	https://wlab.ethz.ch/protter/#up=Q8IBG3&tm=auto&mc=lightsalmon&lc=blue&tml=numcount&numbers&legend&n:coverage,bc:blue=FNTFHMEPNSYNNK,KYDIYDDK,LHSIYIK&format=svg	https://wlab.ethz.ch/protter/#up=Q8IBG3&tm=auto&mc=lightsalmon&lc=blue&tml=numcount&numbers&legend&n:coverage,bc:blue=LHSIYIK&format=svg
O96126	Membrane;Reference proteome;Transmembrane;Transmembrane helix	NA	membrane [GO:0016020]	NA	TRANSMEM 23..41; /note="Helical"; /evidence="ECO:0000256|SAM:Phobius"; TRANSMEM 53..69; /note="Helical"; /evidence="ECO:0000256|SAM:Phobius"	Untagged	IPR006496;	O96126	O96126	Plasmodium RESA N-terminal domain-containing protein	PF3D7_0202300	33246		7.52135			7.25287	7.09871	7.35799		-13.2507	-11.817	-13.3625	-13.7757	-11.8066	-11.3736	-9.7233		2.08364	0.0186698	0.118461	NotSig	0	1	No	yes		2			2	2	2		NA	https://wlab.ethz.ch/protter/#up=O96126&tm=auto&mc=lightsalmon&lc=blue&tml=numcount&numbers&legend&n:coverage,bc:blue=LLLEQMEVK,LNEPHVSIVEK&format=svg	NA	NA	https://wlab.ethz.ch/protter/#up=O96126&tm=auto&mc=lightsalmon&lc=blue&tml=numcount&numbers&legend&n:coverage,bc:blue=LLLEQMEVK,LNEPHVSIVEK&format=svg
Q8I5Q4	Isomerase;Reference proteome;Rotamase	protein folding [GO:0006457]	cytoplasm [GO:0005737]; mitochondrion [GO:0005739]	cyclosporin A binding [GO:0016018]; peptidyl-prolyl cis-trans isomerase activity [GO:0003755]	NA	Untagged	IPR029000;IPR002130;	Q8I5Q4	Q8I5Q4	Peptidyl-prolyl cis-trans isomerase (PPIase) (EC 5.2.1.8)	PF3D7_1215200	32336	7.42411	8.05431		8.15548	7.92007	14.4493	7.8371	8.11546	-5.14424	-5.48906		-3.97601	-5.544	1.18879	-3.73778	-3.07082	2.07882	0.227864	0.452293	NotSig	1	1	No	No	4	4		4	4	4	4	4	https://wlab.ethz.ch/protter/#up=Q8I5Q4&tm=auto&mc=lightsalmon&lc=blue&tml=numcount&numbers&legend&n:coverage,bc:blue=HNVVIGTVLK,IYPGIGLVGGNVLNDK,MIENVGTK,QSLLNDSNK&format=svg	https://wlab.ethz.ch/protter/#up=Q8I5Q4&tm=auto&mc=lightsalmon&lc=blue&tml=numcount&numbers&legend&n:coverage,bc:blue=HNVVIGTVLK,IYPGIGLVGGNVLNDK,MIENVGTK,QSLLNDSNK&format=svg	NA	https://wlab.ethz.ch/protter/#up=Q8I5Q4&tm=auto&mc=lightsalmon&lc=blue&tml=numcount&numbers&legend&n:coverage,bc:blue=HNVVIGTVLK,IYPGIGLVGGNVLNDK,MIENVGTK,QSLLNDSNK&format=svg	https://wlab.ethz.ch/protter/#up=Q8I5Q4&tm=auto&mc=lightsalmon&lc=blue&tml=numcount&numbers&legend&n:coverage,bc:blue=HNVVIGTVLK,IYPGIGLVGGNVLNDK,MIENVGTK,QSLLNDSNK&format=svg
Q8IBD5	Reference proteome;Signal	NA	NA	NA	NA	Untagged	NA	Q8IBD5	Q8IBD5	NA	NA	22950		4.85431			5.3703		5.49904		-4.69248	-3.82774	-4.81946	-4.82199	-3.16974		-1.84293		2.03408	0.00736587	0.0733691	NotSig	0	1	NA	NA		1			1		1		NA	https://wlab.ethz.ch/protter/#up=Q8IBD5&tm=auto&mc=lightsalmon&lc=blue&tml=numcount&numbers&legend&n:coverage,bc:blue=NPLLLAR&format=svg	NA	NA	https://wlab.ethz.ch/protter/#up=Q8IBD5&tm=auto&mc=lightsalmon&lc=blue&tml=numcount&numbers&legend&n:coverage,bc:blue=NPLLLAR&format=svg
Q8IJP0	Reference proteome	NA	NA	nucleotidyltransferase activity [GO:0016779]	NA	Untagged	IPR043519;IPR045100;	Q8IJP0	Q8IJP0	NA	NA	72618	5.60376					5.38817	6.717		27.1698	27.5812	26.7343	26.9795		28.4642	29.7958		2.01378	0.00492758	0.0605473	NotSig	0	1	NA	NA	1					1	1		https://wlab.ethz.ch/protter/#up=Q8IJP0&tm=auto&mc=lightsalmon&lc=blue&tml=numcount&numbers&legend&n:coverage,bc:blue=IFLNFLQNEINK&format=svg	NA	NA	NA	NA
Q8IJK5	Coiled coil;Reference proteome	NA	NA	NA	NA	Untagged	NA	Q8IJK5	Q8IJK5	Uncharacterized protein	PF3D7_1019700	128215	8.10105	8.51824	9.18294	9.50582	8.4433	12.8509	12.5611	8.91492	1.26512	1.05646	1.1912	1.32065	0.956184	5.55817	4.76499	1.34322	1.94728	0.110825	0.301838	NotSig	1	1	No	No	26	26	28	28	25	26	28	28	https://wlab.ethz.ch/protter/#up=Q8IJK5&tm=auto&mc=lightsalmon&lc=blue&tml=numcount&numbers&legend&n:coverage,bc:blue=DIICDNNITLK,DMEYDNNKK,DMEYDQDEK,DMEYDQDVK,DNIDICNK,DYVIEAADQNK,ECELSLK,EEINNIDNNIK,EEYIEYLK,EIVNDHLK,ENVAGNNDEEDPNDGINILHDDLLK,HRDTIEEADNNYVVENITQVNNIDEIK,ILLNCNK,INDENNTMEHIK,INDENNTMEHINK,IYDCDNSLVSIINK,LVNIGHK,NNFSEYIQEER,NNFSEYIQEEREDNFIK,QNDINSQNSVGSQNNR,SLNDDCLNMEQNK,STAVTYK…	https://wlab.ethz.ch/protter/#up=Q8IJK5&tm=auto&mc=lightsalmon&lc=blue&tml=numcount&numbers&legend&n:coverage,bc:blue=DIICDNNITLK,DMEYDNNKK,DMEYDQDEK,DMEYDQDVK,DYVIEAADQNK,ECELSLK,EEINNIDNNIK,EEYIEYLK,EIVNDHLK,ENVAGNNDEEDPNDGINILHDDLLK,HRDTIEEADNNYVVENITQVNNIDEIK,ILLNCNK,INDENNTMEHIK,INDENNTMEHINK,IYDCDNSLVSIINK,IYQLYISH,LNMDCQNIFIQK,LVNIGHK,NNFSEYIQEEREDNFIK,QNDINSQNSVGSQNNR,SLNDDCLNMEQNK,STAVTY…	https://wlab.ethz.ch/protter/#up=Q8IJK5&tm=auto&mc=lightsalmon&lc=blue&tml=numcount&numbers&legend&n:coverage,bc:blue=DIICDNNITLK,DMEYDNNKK,DMEYDQDEK,DMEYDQDVK,DNIDICNK,DYVIEAADQNK,ECELSLK,EEINNIDNNIK,EEYIEYLK,EIVNDHLK,ENVAGNNDEEDPNDGINILHDDLLK,HRDTIEEADNNYVVENITQVNNIDEIK,ILLNCNK,INDENNTMEHIK,INDENNTMEHINK,IYDCDNSLVSIINK,LIQDPFFQNEFVQGIDNYINQKDENNCHDNIK,LNMDCQNIFIQK,LVNIGHK,NNFSEYIQEER,NNFSEYIQEE…	https://wlab.ethz.ch/protter/#up=Q8IJK5&tm=auto&mc=lightsalmon&lc=blue&tml=numcount&numbers&legend&n:coverage,bc:blue=DIICDNNITLK,DMEYDNNKK,DMEYDQDEK,DMEYDQDVK,DNIDICNK,DYVIEAADQNK,ECELSLK,EEINNIDNNIK,EEYIEYLK,EIVNDHLK,ENVAGNNDEEDPNDGINILHDDLLK,HRDTIEEADNNYVVENITQVNNIDEIK,ILLNCNK,INDENNTMEHIK,INDENNTMEHINK,IYDCDNSLVSIINK,IYQLYISH,LNMDCQNIFIQK,LVNIGHK,NNFSEYIQEER,NNFSEYIQEEREDNFIK,QNDINSQNSVGSQNNR…	https://wlab.ethz.ch/protter/#up=Q8IJK5&tm=auto&mc=lightsalmon&lc=blue&tml=numcount&numbers&legend&n:coverage,bc:blue=DIICDNNITLK,DMEYDNNKK,DMEYDQDEK,DMEYDQDVK,DYVIEAADQNK,EEINNIDNNIK,EEYIEYLK,EIVNDHLK,ENVAGNNDEEDPNDGINILHDDLLK,HRDTIEEADNNYVVENITQVNNIDEIK,ILLNCNK,INDENNTMEHIK,INDENNTMEHINK,IYDCDNSLVSIINK,IYQLYISH,LIQDPFFQNEFVQGIDNYINQKDENNCHDNIK,LVNIGHK,NNFSEYIQEER,NNFSEYIQEEREDNFIK,QNDINSQNSVGSQ…
A0A5K1K8X1	Hydrolase;Membrane;Protease;Reference proteome;Transmembrane;Transmembrane helix	proteolysis [GO:0006508]	membrane [GO:0016020]	serine-type endopeptidase activity [GO:0004252]	TRANSMEM 424..446; /note="Helical"; /evidence="ECO:0000256|SAM:Phobius"; TRANSMEM 458..476; /note="Helical"; /evidence="ECO:0000256|SAM:Phobius"	Untagged	IPR022764;IPR035952;IPR050925;	A0A5K1K8X1	A0A5K1K8X1	Rhomboid protease ROM6, putative (EC 3.4.21.105)	PF3D7_1345200	67866	8.34225	8.73925	8.18242	8.52253	10.7313	10.3098	11.0313	8.39392	-2.69737	-3.18877	-3.07564	-3.01396	-1.14156	-1.31915	0.0395299	-2.25696	1.8244	0.00416229	0.0558534	NotSig	1	1	No	No	10	10	10	10	9	10	10	10	https://wlab.ethz.ch/protter/#up=A0A5K1K8X1&tm=auto&mc=lightsalmon&lc=blue&tml=numcount&numbers&legend&n:coverage,bc:blue=ENNSYEIK,EQNIEVVR,FYFFNYK,GDYHNNDNYK,GGDNNNINNSNNNIYK,LNNGIINK,NIYENSNMDK,NLEFLSK,SNVLQQK,TMQSLNR&format=svg	https://wlab.ethz.ch/protter/#up=A0A5K1K8X1&tm=auto&mc=lightsalmon&lc=blue&tml=numcount&numbers&legend&n:coverage,bc:blue=ENNSYEIK,EQNIEVVR,FYFFNYK,GDYHNNDNYK,GGDNNNINNSNNNIYK,LNNGIINK,NIYENSNMDK,NLEFLSK,SNVLQQK,TMQSLNR&format=svg	https://wlab.ethz.ch/protter/#up=A0A5K1K8X1&tm=auto&mc=lightsalmon&lc=blue&tml=numcount&numbers&legend&n:coverage,bc:blue=ENNSYEIK,EQNIEVVR,FYFFNYK,GDYHNNDNYK,GGDNNNINNSNNNIYK,LNNGIINK,NIYENSNMDK,NLEFLSK,SNVLQQK,TMQSLNR&format=svg	https://wlab.ethz.ch/protter/#up=A0A5K1K8X1&tm=auto&mc=lightsalmon&lc=blue&tml=numcount&numbers&legend&n:coverage,bc:blue=ENNSYEIK,EQNIEVVR,FYFFNYK,GDYHNNDNYK,GGDNNNINNSNNNIYK,LNNGIINK,NIYENSNMDK,NLEFLSK,SNVLQQK,TMQSLNR&format=svg	https://wlab.ethz.ch/protter/#up=A0A5K1K8X1&tm=auto&mc=lightsalmon&lc=blue&tml=numcount&numbers&legend&n:coverage,bc:blue=ENNSYEIK,EQNIEVVR,FYFFNYK,GGDNNNINNSNNNIYK,LNNGIINK,NIYENSNMDK,NLEFLSK,SNVLQQK,TMQSLNR&format=svg
Q8I3P2	Reference proteome	NA	NA	NA	NA	Untagged	NA	Q8I3P2	Q8I3P2	RRM domain-containing protein	PF3D7_0522100	90223	6.3562	7.23462	10.439	8.67892	9.31113	10.6825	9.6318	9.2337	-10.4214	-11.0562	-8.86897	-11.0975	-9.02403	-7.18875	-9.20525	-9.05659	1.74236	0.0300032	0.150471	NotSig	1	1	No	No	14	16	19	19	18	16	19	18	https://wlab.ethz.ch/protter/#up=Q8I3P2&tm=auto&mc=lightsalmon&lc=blue&tml=numcount&numbers&legend&n:coverage,bc:blue=DSVTDEQIK,DSVTDEQIKK,HTIIFDYVENEK,IKLDLNK,ILENGHENYNHNNNVNNVK,IYPTNYHYINNYNK,KPEQNSMDIEK,NNDIYNNDDSSVPYSDLNINK,NNEDISIEQR,NSGAHIVSYIPEYDLFSNR,NSGAHIVSYIPEYDLFSNRR,NTQLANNSNVYDK,PYNHINNMSENDHIINNNSELSHNPK,SSVSNNELSYDPINR&format=svg	https://wlab.ethz.ch/protter/#up=Q8I3P2&tm=auto&mc=lightsalmon&lc=blue&tml=numcount&numbers&legend&n:coverage,bc:blue=DSVTDEQIK,DSVTDEQIKK,HENLDDLIQNR,HTIIFDYVENEK,IKLDLNK,ILENGHENYNHNNNVNNVK,INPMYSDLFGR,IYPTNYHYINNYNK,KPEQNSMDIEK,NNEDISIEQR,NSGAHIVSYIPEYDLFSNR,NSGAHIVSYIPEYDLFSNRR,NTQLANNSNVYDK,QMNTFVPK,SSVSNNELSYDPINR,YNNNNISNK&format=svg	https://wlab.ethz.ch/protter/#up=Q8I3P2&tm=auto&mc=lightsalmon&lc=blue&tml=numcount&numbers&legend&n:coverage,bc:blue=DSVTDEQIK,DSVTDEQIKK,HENLDDLIQNR,HTIIFDYVENEK,IKLDLNK,ILENGHENYNHNNNVNNVK,INPMYSDLFGR,IYPTNYHYINNYNK,KPEQNSMDIEK,NNDIYNNDDSSVPYSDLNINK,NNEDISIEQR,NSGAHIVSYIPEYDLFSNR,NSGAHIVSYIPEYDLFSNRR,NTQLANNSNVYDK,PYNHINNMSENDHIINNNSELSHNPK,QMNTFVPK,SSVSNNELSYDPINR,TENNFNYVSHNNVIR,YNNNNISNK&fo…	https://wlab.ethz.ch/protter/#up=Q8I3P2&tm=auto&mc=lightsalmon&lc=blue&tml=numcount&numbers&legend&n:coverage,bc:blue=DSVTDEQIK,DSVTDEQIKK,HENLDDLIQNR,HTIIFDYVENEK,IKLDLNK,ILENGHENYNHNNNVNNVK,INPMYSDLFGR,IYPTNYHYINNYNK,KPEQNSMDIEK,NNDIYNNDDSSVPYSDLNINK,NNEDISIEQR,NSGAHIVSYIPEYDLFSNR,NSGAHIVSYIPEYDLFSNRR,NTQLANNSNVYDK,PYNHINNMSENDHIINNNSELSHNPK,QMNTFVPK,SSVSNNELSYDPINR,TENNFNYVSHNNVIR,YNNNNISNK&fo…	https://wlab.ethz.ch/protter/#up=Q8I3P2&tm=auto&mc=lightsalmon&lc=blue&tml=numcount&numbers&legend&n:coverage,bc:blue=DSVTDEQIK,DSVTDEQIKK,HENLDDLIQNR,HTIIFDYVENEK,IKLDLNK,ILENGHENYNHNNNVNNVK,INPMYSDLFGR,IYPTNYHYINNYNK,KPEQNSMDIEK,NNDIYNNDDSSVPYSDLNINK,NNEDISIEQR,NSGAHIVSYIPEYDLFSNR,NSGAHIVSYIPEYDLFSNRR,NTQLANNSNVYDK,PYNHINNMSENDHIINNNSELSHNPK,SSVSNNELSYDPINR,TENNFNYVSHNNVIR,YNNNNISNK&format=svg
Q8IEE4	DNA-binding;Nucleus;Reference proteome;Transcription;Transcription regulation	NA	nucleus [GO:0005634]	DNA binding [GO:0003677]; DNA-binding transcription factor activity [GO:0003700]	NA	Untagged	IPR001471;	Q8IEE4	Q8IEE4	AP2 domain transcription factor AP2-FG, putative	PF3D7_1317200	310743		4.61824			4.13953	5.58631			-11.8757	-11.283	-11.4148	-11.8379	-10.9409	-8.92249			1.67116	0.0326618	0.155629	NotSig	0	1	No	yes		1			2	2			NA	https://wlab.ethz.ch/protter/#up=Q8IEE4&tm=auto&mc=lightsalmon&lc=blue&tml=numcount&numbers&legend&n:coverage,bc:blue=DQDIANETTK&format=svg	NA	NA	https://wlab.ethz.ch/protter/#up=Q8IEE4&tm=auto&mc=lightsalmon&lc=blue&tml=numcount&numbers&legend&n:coverage,bc:blue=DQDIANETTK,YAENLLK&format=svg
Q8I334	Membrane;Reference proteome;Transmembrane;Transmembrane helix	NA	membrane [GO:0016020]	NA	TRANSMEM 244..262; /note="Helical"; /evidence="ECO:0000256|SAM:Phobius"	Untagged	NA	Q8I334	Q8I334	Uncharacterized protein	PF3D7_0911800	32932	8.60916	8.93167	9.49838	9.87847	11.8997	9.68182	9.73992	11.6806	2.44051	2.20978	2.44178	2.65051	5.16395	3.11489	2.85518	4.99631	1.59694	0.024261	0.135534	NotSig	1	1	No	No	8	8	8	8	8	8	8	8	https://wlab.ethz.ch/protter/#up=Q8I334&tm=auto&mc=lightsalmon&lc=blue&tml=numcount&numbers&legend&n:coverage,bc:blue=EDIKPNIYTQNIFDQVCK,INGQVDK,LETHLFSGNK,LNENNITK,NITIIYNPNNK,NSYHSQNFK,NSYHSQNFKR,SADQQEIINENNLSLFEDINK&format=svg	https://wlab.ethz.ch/protter/#up=Q8I334&tm=auto&mc=lightsalmon&lc=blue&tml=numcount&numbers&legend&n:coverage,bc:blue=EDIKPNIYTQNIFDQVCK,INGQVDK,LETHLFSGNK,LNENNITK,NITIIYNPNNK,NSYHSQNFK,NSYHSQNFKR,SADQQEIINENNLSLFEDINK&format=svg	https://wlab.ethz.ch/protter/#up=Q8I334&tm=auto&mc=lightsalmon&lc=blue&tml=numcount&numbers&legend&n:coverage,bc:blue=EDIKPNIYTQNIFDQVCK,INGQVDK,LETHLFSGNK,LNENNITK,NITIIYNPNNK,NSYHSQNFK,NSYHSQNFKR,SADQQEIINENNLSLFEDINK&format=svg	https://wlab.ethz.ch/protter/#up=Q8I334&tm=auto&mc=lightsalmon&lc=blue&tml=numcount&numbers&legend&n:coverage,bc:blue=EDIKPNIYTQNIFDQVCK,INGQVDK,LETHLFSGNK,LNENNITK,NITIIYNPNNK,NSYHSQNFK,NSYHSQNFKR,SADQQEIINENNLSLFEDINK&format=svg	https://wlab.ethz.ch/protter/#up=Q8I334&tm=auto&mc=lightsalmon&lc=blue&tml=numcount&numbers&legend&n:coverage,bc:blue=EDIKPNIYTQNIFDQVCK,INGQVDK,LETHLFSGNK,LNENNITK,NITIIYNPNNK,NSYHSQNFK,NSYHSQNFKR,SADQQEIINENNLSLFEDINK&format=svg
Q8IIP9	Membrane;Protein transport;Reference proteome;Transmembrane;Transmembrane helix;Transport	protein transport [GO:0015031]; vesicle fusion [GO:0006906]; vesicle-mediated transport [GO:0016192]	endoplasmic reticulum membrane [GO:0005789]; ER to Golgi transport vesicle membrane [GO:0012507]; Golgi apparatus [GO:0005794]; late endosome membrane [GO:0031902]; SNARE complex [GO:0031201]	SNAP receptor activity [GO:0005484]; SNARE binding [GO:0000149]	TRANSMEM 266..287; /note="Helical"; /evidence="ECO:0000256|SAM:Phobius"	Untagged	IPR027027;	Q8IIP9	Q8IIP9	Protein transport protein BOS1, putative	PF3D7_1111300	34076	9.18779	13.9992	13.7992	10.7466	13.9843	13.9078	13.7883	9.89167	-37.1464	-36.1825	-35.0529	-39.3071	-36.0592	-35.0442	-33.8981	-36.3429	1.58615	0.143945	0.353149	NotSig	1	1	No	No	13	13	13	13	13	13	13	13	https://wlab.ethz.ch/protter/#up=Q8IIP9&tm=auto&mc=lightsalmon&lc=blue&tml=numcount&numbers&legend&n:coverage,bc:blue=EHDPNSPYNNVYAR,HDGDDAINYLHK,IETLSNEANSYIK,IINNDNIIWER,INALTNSFYMNVQTLK,IQDTSLNNIYGK,KYEPILDNELLSSNNENENFVNSK,NTYSFINTNNVNNK,QVEDHLNIFHVQGMNTLNMLR,RHDGDDAINYLHK,RIETLSNEANSYIK,SDIININNNTK,TLDNIYK&format=svg	https://wlab.ethz.ch/protter/#up=Q8IIP9&tm=auto&mc=lightsalmon&lc=blue&tml=numcount&numbers&legend&n:coverage,bc:blue=EHDPNSPYNNVYAR,HDGDDAINYLHK,IETLSNEANSYIK,IINNDNIIWER,INALTNSFYMNVQTLK,IQDTSLNNIYGK,KYEPILDNELLSSNNENENFVNSK,NTYSFINTNNVNNK,QVEDHLNIFHVQGMNTLNMLR,RHDGDDAINYLHK,RIETLSNEANSYIK,SDIININNNTK,TLDNIYK&format=svg	https://wlab.ethz.ch/protter/#up=Q8IIP9&tm=auto&mc=lightsalmon&lc=blue&tml=numcount&numbers&legend&n:coverage,bc:blue=EHDPNSPYNNVYAR,HDGDDAINYLHK,IETLSNEANSYIK,IINNDNIIWER,INALTNSFYMNVQTLK,IQDTSLNNIYGK,KYEPILDNELLSSNNENENFVNSK,NTYSFINTNNVNNK,QVEDHLNIFHVQGMNTLNMLR,RHDGDDAINYLHK,RIETLSNEANSYIK,SDIININNNTK,TLDNIYK&format=svg	https://wlab.ethz.ch/protter/#up=Q8IIP9&tm=auto&mc=lightsalmon&lc=blue&tml=numcount&numbers&legend&n:coverage,bc:blue=EHDPNSPYNNVYAR,HDGDDAINYLHK,IETLSNEANSYIK,IINNDNIIWER,INALTNSFYMNVQTLK,IQDTSLNNIYGK,KYEPILDNELLSSNNENENFVNSK,NTYSFINTNNVNNK,QVEDHLNIFHVQGMNTLNMLR,RHDGDDAINYLHK,RIETLSNEANSYIK,SDIININNNTK,TLDNIYK&format=svg	https://wlab.ethz.ch/protter/#up=Q8IIP9&tm=auto&mc=lightsalmon&lc=blue&tml=numcount&numbers&legend&n:coverage,bc:blue=EHDPNSPYNNVYAR,HDGDDAINYLHK,IETLSNEANSYIK,IINNDNIIWER,INALTNSFYMNVQTLK,IQDTSLNNIYGK,KYEPILDNELLSSNNENENFVNSK,NTYSFINTNNVNNK,QVEDHLNIFHVQGMNTLNMLR,RHDGDDAINYLHK,RIETLSNEANSYIK,SDIININNNTK,TLDNIYK&format=svg
A0A5K1K8R0	Membrane;Reference proteome;Transmembrane;Transmembrane helix	NA	membrane [GO:0016020]	NA	TRANSMEM 1716..1735; /note="Helical"; /evidence="ECO:0000256|SAM:Phobius"; TRANSMEM 1862..1883; /note="Helical"; /evidence="ECO:0000256|SAM:Phobius"; TRANSMEM 3633..3654; /note="Helical"; /evidence="ECO:0000256|SAM:Phobius"	Untagged	NA	A0A5K1K8R0	A0A5K1K8R0	Uncharacterized protein	PF3D7_1348400	460859	8.0403	11.7594	8.4424	11.2414	11.5447	11.096	10.6587	10.8524	-19.9696	-18.5747	-21.0674	-18.9943	-18.7045	-18.4943	-18.1471	-17.0761	1.546	0.037081	0.166801	NotSig	1	1	No	No	38	38	41	41	37	39	41	41	https://wlab.ethz.ch/protter/#up=A0A5K1K8R0&tm=auto&mc=lightsalmon&lc=blue&tml=numcount&numbers&legend&n:coverage,bc:blue=DNEIVSNTTTK,ECSNFVPLK,EITTLFDDELK,ESNNINNLFLFNK,ESNNNLEYK,ESQINNSFLNLMFK,HNINIVNK,HVQNVNQNNLR,HYDIDTSK,IDPNNYSINEK,IESSFFK,IFNSINDMLIYEFK,IIDLLMVNK,IINYIEEYIR,INETLLYNNNNEALQNIIK,INNNNNNNMR,LNELIEEDNIK,MLSYLDK,NDVNGANYVNNQLVDVHNITNK,NEIISEIIQK,NIYTNEYNNQLINK,NLTQADYNNNNNNNK,NM…	https://wlab.ethz.ch/protter/#up=A0A5K1K8R0&tm=auto&mc=lightsalmon&lc=blue&tml=numcount&numbers&legend&n:coverage,bc:blue=DNEIVSNTTTK,ECSNFVPLK,EITTLFDDELK,ESNNINNLFLFNK,ESQINNSFLNLMFK,FFFNDNK,FIQPLFYDFNNDSFYEK,GIYNNNYYNINNR,HNINIVNK,HVQNVNQNNLR,HYDIDTSK,IDPNNYSINEK,IESSFFK,IFNSINDMLIYEFK,IIDLLMVNK,IINYIEEYIR,INETLLYNNNNEALQNIIK,LNELIEEDNIK,MLSYLDK,NDVNGANYVNNQLVDVHNITNK,NEIISEIIQK,NIYTNEYNNQLINK…	https://wlab.ethz.ch/protter/#up=A0A5K1K8R0&tm=auto&mc=lightsalmon&lc=blue&tml=numcount&numbers&legend&n:coverage,bc:blue=DNEIVSNTTTK,ECSNFVPLK,EITTLFDDELK,ENNDQYYDNLHYNDNMK,ESNNINNLFLFNK,ESNNNLEYK,ESQINNSFLNLMFK,FFFNDNK,FIQPLFYDFNNDSFYEK,GIYNNNYYNINNR,HNINIVNK,HVQNVNQNNLR,HYDIDTSK,IDPNNYSINEK,IESSFFK,IFNSINDMLIYEFK,IIDLLMVNK,IINYIEEYIR,INETLLYNNNNEALQNIIK,INNNNNNNMR,LNELIEEDNIK,MLSYLDK,NDVNGANYV…	https://wlab.ethz.ch/protter/#up=A0A5K1K8R0&tm=auto&mc=lightsalmon&lc=blue&tml=numcount&numbers&legend&n:coverage,bc:blue=DNEIVSNTTTK,ECSNFVPLK,EITTLFDDELK,ENNDQYYDNLHYNDNMK,ESNNINNLFLFNK,ESNNNLEYK,ESQINNSFLNLMFK,FFFNDNK,GIYNNNYYNINNR,HNINIVNK,HVQNVNQNNLR,HYDIDTSK,IDPNNYSINEK,IESSFFK,IFNSINDMLIYEFK,IIDLLMVNK,IINYIEEYIR,INETLLYNNNNEALQNIIK,INNNNNNNMR,LNELIEEDNIK,MLSYLDK,NDVNGANYVNNQLVDVHNITNK,NEII…	https://wlab.ethz.ch/protter/#up=A0A5K1K8R0&tm=auto&mc=lightsalmon&lc=blue&tml=numcount&numbers&legend&n:coverage,bc:blue=DNEIVSNTTTK,ECSNFVPLK,EITTLFDDELK,ENNDQYYDNLHYNDNMK,ESNNINNLFLFNK,ESNNNLEYK,ESQINNSFLNLMFK,FFFNDNK,GIYNNNYYNINNR,HNINIVNK,HVQNVNQNNLR,HYDIDTSK,IDPNNYSINEK,IESSFFK,IFNSINDMLIYEFK,IIDLLMVNK,IINYIEEYIR,INETLLYNNNNEALQNIIK,INNNNNNNMR,LNELIEEDNIK,MLSYLDK,NDVNGANYVNNQLVDVHNITNK,NEII…
Q8IKN9	Reference proteome	NA	NA	NA	NA	Untagged	IPR052310;IPR015943;IPR036322;	Q8IKN9	Q8IKN9	WD repeat-containing protein, putative	PF3D7_1459200	113232	8.93536	9.60311	9.08405	9.39987	11.3847	11.3029	10.9076	8.70853	-7.08003	-7.69902	-7.22021	-7.30774	-5.83569	-5.56491	-5.01124	-6.71608	1.54477	0.00280577	0.0448068	Up	1	1	No	No	25	24	25	25	24	24	25	25	https://wlab.ethz.ch/protter/#up=Q8IKN9&tm=auto&mc=lightsalmon&lc=blue&tml=numcount&numbers&legend&n:coverage,bc:blue=EHYVYEHYK,ENYLLSNGDDK,EYHDFEEIK,EYNDISMNR,FMHDGNVIVANK,GIINIYDVNK,INNFLSVDK,ISNMDNNISTYENK,IYDGQLLLELEGHNR,LNLFDNK,NFDNDIMDEEYNK,NIFIYDINSK,NNIIDDSFK,NNILHLFTLPDHIYK,NTNFEYFNEGVLFFHNSK,QNMSTGVMSR,SDFDMYLNK,TNELYSNVR,VITTDEVNK,VITTDEVNKK,YEISDIDK,YGDEHTNVSK,YINNNLPYK,YNNEENIGK,YNNE…	https://wlab.ethz.ch/protter/#up=Q8IKN9&tm=auto&mc=lightsalmon&lc=blue&tml=numcount&numbers&legend&n:coverage,bc:blue=EHYVYEHYK,ENYLLSNGDDK,EYHDFEEIK,EYNDISMNR,FMHDGNVIVANK,GIINIYDVNK,INNFLSVDK,ISNMDNNISTYENK,IYDGQLLLELEGHNR,LNLFDNK,NFDNDIMDEEYNK,NIFIYDINSK,NNILHLFTLPDHIYK,NTNFEYFNEGVLFFHNSK,QNMSTGVMSR,SDFDMYLNK,TNELYSNVR,VITTDEVNK,VITTDEVNKK,YEISDIDK,YGDEHTNVSK,YINNNLPYK,YNNEENIGK,YNNEENIGKDENNN…	https://wlab.ethz.ch/protter/#up=Q8IKN9&tm=auto&mc=lightsalmon&lc=blue&tml=numcount&numbers&legend&n:coverage,bc:blue=EHYVYEHYK,ENYLLSNGDDK,EYHDFEEIK,EYNDISMNR,FMHDGNVIVANK,GIINIYDVNK,INNFLSVDK,ISNMDNNISTYENK,IYDGQLLLELEGHNR,LNLFDNK,NFDNDIMDEEYNK,NIFIYDINSK,NNIIDDSFK,NNILHLFTLPDHIYK,NTNFEYFNEGVLFFHNSK,QNMSTGVMSR,SDFDMYLNK,TNELYSNVR,VITTDEVNK,VITTDEVNKK,YEISDIDK,YGDEHTNVSK,YINNNLPYK,YNNEENIGK,YNNE…	https://wlab.ethz.ch/protter/#up=Q8IKN9&tm=auto&mc=lightsalmon&lc=blue&tml=numcount&numbers&legend&n:coverage,bc:blue=EHYVYEHYK,ENYLLSNGDDK,EYHDFEEIK,EYNDISMNR,FMHDGNVIVANK,GIINIYDVNK,INNFLSVDK,ISNMDNNISTYENK,IYDGQLLLELEGHNR,LNLFDNK,NFDNDIMDEEYNK,NIFIYDINSK,NNIIDDSFK,NNILHLFTLPDHIYK,NTNFEYFNEGVLFFHNSK,QNMSTGVMSR,SDFDMYLNK,TNELYSNVR,VITTDEVNK,VITTDEVNKK,YEISDIDK,YGDEHTNVSK,YINNNLPYK,YNNEENIGK,YNNE…	https://wlab.ethz.ch/protter/#up=Q8IKN9&tm=auto&mc=lightsalmon&lc=blue&tml=numcount&numbers&legend&n:coverage,bc:blue=EHYVYEHYK,ENYLLSNGDDK,EYHDFEEIK,EYNDISMNR,FMHDGNVIVANK,GIINIYDVNK,INNFLSVDK,ISNMDNNISTYENK,IYDGQLLLELEGHNR,LNLFDNK,NFDNDIMDEEYNK,NIFIYDINSK,NNILHLFTLPDHIYK,NTNFEYFNEGVLFFHNSK,QNMSTGVMSR,SDFDMYLNK,TNELYSNVR,VITTDEVNK,VITTDEVNKK,YEISDIDK,YGDEHTNVSK,YINNNLPYK,YNNEENIGK,YNNEENIGKDENNN…
Q8IJJ4	Acyltransferase;Lipoyl;Reference proteome;Signal;Transferase;Transit peptide	acetyl-CoA biosynthetic process from pyruvate [GO:0006086]; fatty acid biosynthetic process [GO:0006633]	apicoplast [GO:0020011]; pyruvate dehydrogenase complex [GO:0045254]	dihydrolipoyllysine-residue acetyltransferase activity [GO:0004742]	NA	Untagged	IPR003016;IPR001078;IPR000089;IPR023213;IPR045257;IPR011053;	Q8IJJ4	Q8IJJ4	NA	NA	73890	5.38302				5.41095	5.46588	4.69873	5.79956	26.5002	25.6231	26.243	26.8281	28.3446	27.8617	27.3538	27.7806	1.53657	0.00123772	0.0322281	Up	0	1	NA	NA	1				1	1	1	1	https://wlab.ethz.ch/protter/#up=Q8IJJ4&tm=auto&mc=lightsalmon&lc=blue&tml=numcount&numbers&legend&n:coverage,bc:blue=EGQFVDLDK&format=svg	NA	NA	NA	https://wlab.ethz.ch/protter/#up=Q8IJJ4&tm=auto&mc=lightsalmon&lc=blue&tml=numcount&numbers&legend&n:coverage,bc:blue=EGQFVDLDK&format=svg
A0A144A0U1	Cytoplasm;Cytoskeleton;Reference proteome	NA	cytoplasm [GO:0005737]; cytoskeleton [GO:0005856]	NA	NA	Untagged	IPR052410;IPR001611;IPR032675;	A0A144A0U1	A0A144A0U1	Leucine-rich repeat protein	PF3D7_1249600	98686	8.66498	9.41601	9.69937	10.7499	11.2709	11.1499	10.0542	11.4536	-1.99319	-2.17081	-2.12579	-1.36381	-0.318349	-0.163309	-1.48504	0.255947	1.48571	0.00566486	0.0646099	NotSig	1	1	No	No	8	10	9	8	9	9	10	9	https://wlab.ethz.ch/protter/#up=A0A144A0U1&tm=auto&mc=lightsalmon&lc=blue&tml=numcount&numbers&legend&n:coverage,bc:blue=DVEILNISENK,EDISNINIFK,ETYEFIK,IINLSNNHITDEK,IMFENFPK,LTTLNLSNNCLTNDSANILSK,NINDENCSTHNLSTVK,NLYLQETR&format=svg	https://wlab.ethz.ch/protter/#up=A0A144A0U1&tm=auto&mc=lightsalmon&lc=blue&tml=numcount&numbers&legend&n:coverage,bc:blue=DNKIEEIDFSYNR,DVEILNISENK,EDISNINIFK,ETYEFIK,IINLSNNHITDEK,IMFENFPK,LTTLNLSNNCLTNDSANILSK,NINDENCSTHNLSTVK,NLYLQETR,QDNYIIPK&format=svg	https://wlab.ethz.ch/protter/#up=A0A144A0U1&tm=auto&mc=lightsalmon&lc=blue&tml=numcount&numbers&legend&n:coverage,bc:blue=DNKIEEIDFSYNR,DVEILNISENK,EDISNINIFK,ETYEFIK,IINLSNNHITDEK,IMFENFPK,NINDENCSTHNLSTVK,NLYLQETR,QDNYIIPK&format=svg	https://wlab.ethz.ch/protter/#up=A0A144A0U1&tm=auto&mc=lightsalmon&lc=blue&tml=numcount&numbers&legend&n:coverage,bc:blue=DVEILNISENK,EDISNINIFK,ETYEFIK,IINLSNNHITDEK,IMFENFPK,NINDENCSTHNLSTVK,NLYLQETR,QDNYIIPK&format=svg	https://wlab.ethz.ch/protter/#up=A0A144A0U1&tm=auto&mc=lightsalmon&lc=blue&tml=numcount&numbers&legend&n:coverage,bc:blue=DNKIEEIDFSYNR,DVEILNISENK,EDISNINIFK,ETYEFIK,IINLSNNHITDEK,IMFENFPK,NINDENCSTHNLSTVK,NLYLQETR,QDNYIIPK&format=svg
Q8IB38	Membrane;Reference proteome;Transmembrane;Transmembrane helix	NA	membrane [GO:0016020]	NA	TRANSMEM 12..30; /note="Helical"; /evidence="ECO:0000256|SAM:Phobius"; TRANSMEM 42..67; /note="Helical"; /evidence="ECO:0000256|SAM:Phobius"	Untagged	NA	Q8IB38	Q8IB38	Uncharacterized protein	PF3D7_0820300	72276			4.99312	4.3721			6.48918	5.4767			3.36511	3.36511			4.78141	4.78141	1.4163	0.000179346	0.012952	Up	1	1	No	yes			3	1			3	2	NA	NA	https://wlab.ethz.ch/protter/#up=Q8IB38&tm=auto&mc=lightsalmon&lc=blue&tml=numcount&numbers&legend&n:coverage,bc:blue=FNNDVETYFFEK,NNSYNNNNNNNIQTSNNTGR,SINLNTNQETK&format=svg	https://wlab.ethz.ch/protter/#up=Q8IB38&tm=auto&mc=lightsalmon&lc=blue&tml=numcount&numbers&legend&n:coverage,bc:blue=SINLNTNQETK&format=svg	NA
Q8I715	Isomerase;Reference proteome;Signal	mRNA pseudouridine synthesis [GO:1990481]; RNA processing [GO:0006396]; tRNA modification [GO:0006400]	mitochondrion [GO:0005739]	pseudouridine synthase activity [GO:0009982]; pseudouridylate synthase activity [GO:0004730]; RNA binding [GO:0003723]; tRNA pseudouridine(38-40) synthase activity [GO:0160147]	NA	Untagged	IPR020103;IPR002501;IPR014780;	Q8I715	Q8I715	tRNA pseudouridine synthase, putative (EC 5.4.99.12)	PF3D7_1018000	66373				3.7329		4.68055	4.12979	-2.05847	-6.38407	-11.409	-9.31429	-5.46102		-5.19732	-4.68076	-10.522	1.34207	0.529757	0.727088	NotSig	0	1	No	yes				2		1	2	1	NA	NA	NA	https://wlab.ethz.ch/protter/#up=Q8I715&tm=auto&mc=lightsalmon&lc=blue&tml=numcount&numbers&legend&n:coverage,bc:blue=GDMDEENNEDHVNK,KYLALSIFGYETDTLDR&format=svg	NA
C0H4K5	Kinase;Reference proteome;Serine/threonine-protein kinase;Transferase	NA	NA	ATP binding [GO:0005524]; protein serine/threonine kinase activity [GO:0004674]	NA	Untagged	IPR011009;IPR000719;IPR008271;	C0H4K5	C0H4K5	non-specific serine/threonine protein kinase (EC 2.7.11.1)	PF3D7_0704500	192854				7.38174			6.58831	6.09016	-1.30666	-2.25113	-3.33183	0.0436924			-0.259329	-0.570929	1.29635	0.227346	0.452187	NotSig	0	1	No	No				7			7	6	NA	NA	NA	https://wlab.ethz.ch/protter/#up=C0H4K5&tm=auto&mc=lightsalmon&lc=blue&tml=numcount&numbers&legend&n:coverage,bc:blue=INVNNIYLIQILK,NLFTINYSNITNQMR,NNPDMIK,NNVHVNNLFK,SEFGHIINLDNFYK,VIYNDLIIGTK,YINSIGR&format=svg	NA
A0A144A181	Membrane;Merozoite;Reference proteome;Transmembrane;Transmembrane helix	NA	membrane [GO:0016020]	NA	TRANSMEM 30..46; /note="Helical"; /evidence="ECO:0000255"	Untagged	IPR001623;IPR026894;IPR052423;IPR036869;	A0A144A181	A0A144A181	Uncharacterized J domain-containing protein PF3D7_1401100	PF14_0013	57094	4.43462	6.14452	7.24989	7.62836	8.53682	7.59889	6.44333	6.43082	-24.8494	-25.632	-24.4446	-24.8424	-23.2	-23.4133	-24.4896	-23.5739	1.27285	0.00750178	0.073573	NotSig	1	1	No	No	2	2	2	2	2	2	2	2	https://wlab.ethz.ch/protter/#up=A0A144A181&tm=auto&mc=lightsalmon&lc=blue&tml=numcount&numbers&legend&n:coverage,bc:blue=ELQLTELLK,NIYDNEGVYGTK&format=svg	https://wlab.ethz.ch/protter/#up=A0A144A181&tm=auto&mc=lightsalmon&lc=blue&tml=numcount&numbers&legend&n:coverage,bc:blue=ELQLTELLK,NIYDNEGVYGTK&format=svg	https://wlab.ethz.ch/protter/#up=A0A144A181&tm=auto&mc=lightsalmon&lc=blue&tml=numcount&numbers&legend&n:coverage,bc:blue=ELQLTELLK,NIYDNEGVYGTK&format=svg	https://wlab.ethz.ch/protter/#up=A0A144A181&tm=auto&mc=lightsalmon&lc=blue&tml=numcount&numbers&legend&n:coverage,bc:blue=ELQLTELLK,NIYDNEGVYGTK&format=svg	https://wlab.ethz.ch/protter/#up=A0A144A181&tm=auto&mc=lightsalmon&lc=blue&tml=numcount&numbers&legend&n:coverage,bc:blue=ELQLTELLK,NIYDNEGVYGTK&format=svg
Q8II18	Metal-binding;Reference proteome;Zinc;Zinc-finger	NA	NA	metal ion binding [GO:0046872]	NA	Untagged	IPR000571;IPR036855;	Q8II18	Q8II18	Zinc finger protein, putative	PF3D7_1134600	203986	8.57913	9.13158	8.45276	8.69858	10.5657	10.4599	10.3554	7.69984	-6.14805	-6.76503	-6.35394	-6.4752	-5.24496	-5.03435	-4.10248	-6.30602	1.2636	0.0211714	0.126276	NotSig	1	1	No	No	38	38	38	38	38	39	38	38	https://wlab.ethz.ch/protter/#up=Q8II18&tm=auto&mc=lightsalmon&lc=blue&tml=numcount&numbers&legend&n:coverage,bc:blue=APPDFFK,CNEVEEREEDK,DIEIIPLK,DISSNNIIYNR,DNISTMNYTNYSPHVK,EHINEYVNGYTVGHIHK,ENTSNNILYNNNIGNYMNNINITWK,EPSVLNNPIYLNNNTHNYIPYNNNIHK,EQENQGQIEK,ETNPNYNILINNVR,FEGETLFNK,FYQVMDK,IEEEIVQNNSPNHFHSQEK,INNQLNNNEMIK,KLEQNENTNEFNK,LNEQHNNEASHNILTK,NEDISNYK,NFFFSNNNNNNNNILINER,NIINNEK,NIQVPT…	https://wlab.ethz.ch/protter/#up=Q8II18&tm=auto&mc=lightsalmon&lc=blue&tml=numcount&numbers&legend&n:coverage,bc:blue=APPDFFK,CNEVEEREEDK,DIEIIPLK,DISSNNIIYNR,DNISTMNYTNYSPHVK,DNSNIMK,EHINEYVNGYTVGHIHK,EPSVLNNPIYLNNNTHNYIPYNNNIHK,EQENQGQIEK,ETNPNYNILINNVR,FEGETLFNK,FYQVMDK,IEEEIVQNNSPNHFHSQEK,INNQLNNNEMIK,KLEQNENTNEFNK,LNEQHNNEASHNILTK,NEDISNYK,NFFFSNNNNNNNNILINER,NIINNEK,NIQVPTTSYTMNNNIK,NLDPISH…	https://wlab.ethz.ch/protter/#up=Q8II18&tm=auto&mc=lightsalmon&lc=blue&tml=numcount&numbers&legend&n:coverage,bc:blue=APPDFFK,CNEVEEREEDK,DIEIIPLK,DISSNNIIYNR,DNISTMNYTNYSPHVK,EHINEYVNGYTVGHIHK,ENTSNNILYNNNIGNYMNNINITWK,EPSVLNNPIYLNNNTHNYIPYNNNIHK,EQENQGQIEK,ETNPNYNILINNVR,FEGETLFNK,FYQVMDK,IEEEIVQNNSPNHFHSQEK,INNQLNNNEMIK,KLEQNENTNEFNK,LNEQHNNEASHNILTK,NEDISNYK,NFFFSNNNNNNNNILINER,NIINNEK,NIQVPT…	https://wlab.ethz.ch/protter/#up=Q8II18&tm=auto&mc=lightsalmon&lc=blue&tml=numcount&numbers&legend&n:coverage,bc:blue=APPDFFK,CNEVEEREEDK,DIEIIPLK,DISSNNIIYNR,DNISTMNYTNYSPHVK,DNSNIMK,EHINEYVNGYTVGHIHK,ENTSNNILYNNNIGNYMNNINITWK,EPSVLNNPIYLNNNTHNYIPYNNNIHK,EQENQGQIEK,ETNPNYNILINNVR,FEGETLFNK,FYQVMDK,IEEEIVQNNSPNHFHSQEK,INNQLNNNEMIK,KLEQNENTNEFNK,LNEQHNNEASHNILTK,NEDISNYK,NFFFSNNNNNNNNILINER,NIINNE…	https://wlab.ethz.ch/protter/#up=Q8II18&tm=auto&mc=lightsalmon&lc=blue&tml=numcount&numbers&legend&n:coverage,bc:blue=APPDFFK,CNEVEEREEDK,DIEIIPLK,DISSNNIIYNR,DNISTMNYTNYSPHVK,DNSNIMK,EHINEYVNGYTVGHIHK,ENTSNNILYNNNIGNYMNNINITWK,EPSVLNNPIYLNNNTHNYIPYNNNIHK,EQENQGQIEK,ETNPNYNILINNVR,FEGETLFNK,FYQVMDK,IEEEIVQNNSPNHFHSQEK,INNQLNNNEMIK,KLEQNENTNEFNK,LNEQHNNEASHNILTK,NEDISNYK,NFFFSNNNNNNNNILINER,NIINNE…
Q8IIF6	Coiled coil;Reference proteome	NA	NA	NA	NA	Untagged	NA	Q8IIF6	Q8IIF6	Rhoptry protein	PF3D7_1121100	184917	14.3477	15.4681	11.1556	15.1745	15.4435	15.4581	14.9681	14.8045	7.6762	8.33969	5.42961	9.3024	8.41125	8.52751	9.37045	9.39892	1.24005	0.15933	0.371348	NotSig	1	1	No	No	98	100	99	101	102	102	102	102	https://wlab.ethz.ch/protter/#up=Q8IIF6&tm=auto&mc=lightsalmon&lc=blue&tml=numcount&numbers&legend&n:coverage,bc:blue=DFGLDIIK,DFIDNEK,DFVEHFITILK,DKNDFINNLNIEK,DKVEQIK,DLNNINTQLSSENNEIHLTYK,DNDLNMEQMNYEK,DNIEQTLNIQNQQWQENMQLQK,DNLLEQQK,DYEDLLNQYNNIK,EDDILNEK,EEIITLK,EELNEQLEEK,EENIFLK,EENVLNTSYENISQLNK,EEYDQLLEK,EKEEFLK,ELIEAINVLEDR,ELIEAINVLEDRYEK,ELNNLLYIINIK,EQWETEK,ESEEIQEK,ESINMSK,EYTDELNNE…	https://wlab.ethz.ch/protter/#up=Q8IIF6&tm=auto&mc=lightsalmon&lc=blue&tml=numcount&numbers&legend&n:coverage,bc:blue=DFGLDIIK,DFIDNEK,DFVEHFITILK,DKNDFINNLNIEK,DKVEQIK,DLNNINTQLSSENNEIHLTYK,DNDLNMEQMNYEK,DNIEQTLNIQNQQWQENMQLQK,DNLLEQQK,DYEDLLNQYNNIK,EDDILNEK,EEIITLK,EELNEQLEEK,EENIFLK,EKEEFLK,ELIEAINVLEDR,ELIEAINVLEDRYEK,ELNNLLYIINIK,EQWETEK,ESEEIQEK,ESINMSK,ETKPTSFDNLHK,EYTDELNNEIK,FADLLEEEIDR,…	https://wlab.ethz.ch/protter/#up=Q8IIF6&tm=auto&mc=lightsalmon&lc=blue&tml=numcount&numbers&legend&n:coverage,bc:blue=DFGLDIIK,DFIDNEK,DFVEHFITILK,DKNDFINNLNIEK,DKVEQIK,DLNNINTQLSSENNEIHLTYK,DNDLNMEQMNYEK,DNIEQTLNIQNQQWQENMQLQK,DNLLEQQK,DYEDLLNQYNNIK,EDDILNEK,EEIITLK,EELNEQLEEK,EENIFLK,EENVLNTSYENISQLNK,EKEEFLK,ELIEAINVLEDR,ELIEAINVLEDRYEK,ELNNLLYIINIK,EQWETEK,ESEEIQEK,ESINMSK,ETKPTSFDNLHK,EYTDEL…	https://wlab.ethz.ch/protter/#up=Q8IIF6&tm=auto&mc=lightsalmon&lc=blue&tml=numcount&numbers&legend&n:coverage,bc:blue=DFGLDIIK,DFIDNEK,DFVEHFITILK,DKNDFINNLNIEK,DKVEQIK,DLNNINTQLSSENNEIHLTYK,DNDLNMEQMNYEK,DNIEQTLNIQNQQWQENMQLQK,DNLLEQQK,DYEDLLNQYNNIK,EDDILNEK,EEIITLK,EELNEQLEEK,EENIFLK,EENVLNTSYENISQLNK,EKEEFLK,ELIEAINVLEDR,ELIEAINVLEDRYEK,ELNNLLYIINIK,EQWETEK,ESEEIQEK,ESINMSK,ETKPTSFDNLHK,EYTDEL…	https://wlab.ethz.ch/protter/#up=Q8IIF6&tm=auto&mc=lightsalmon&lc=blue&tml=numcount&numbers&legend&n:coverage,bc:blue=DFGLDIIK,DFIDNEK,DFVEHFITILK,DKNDFINNLNIEK,DKVEQIK,DLNNINTQLSSENNEIHLTYK,DNDLNMEQMNYEK,DNIEQTLNIQNQQWQENMQLQK,DNLLEQQK,DYEDLLNQYNNIK,EDDILNEK,EEIITLK,EELNEQLEEK,EENIFLK,EENVLNTSYENISQLNK,EEYDQLLEK,EKEEFLK,ELIEAINVLEDR,ELIEAINVLEDRYEK,ELNNLLYIINIK,EQWETEK,ESEEIQEK,ESINMSK,ETKPTSFDN…
Q8I2P8	ATP-binding;Kinase;Nucleotide-binding;Reference proteome;Transferase	NA	NA	ATP binding [GO:0005524]; protein serine/threonine kinase activity [GO:0004674]	NA	Untagged	IPR011009;IPR000719;IPR008271;IPR051681;	Q8I2P8	Q8I2P8	Protein kinase, putative (EC 2.7.11.1)	PF3D7_0926100	366960	12.0182	12.1706	12.0095	13.6824	13.018	13.8014	14.3145	13.5285	8.87754	8.71603	7.98199	9.5587	9.531	10.4188	10.3876	9.70937	1.22813	0.0112743	0.090416	NotSig	1	1	No	No	80	83	83	85	83	82	84	83	https://wlab.ethz.ch/protter/#up=Q8I2P8&tm=auto&mc=lightsalmon&lc=blue&tml=numcount&numbers&legend&n:coverage,bc:blue=MNEVTLNSK,CESNHDINYIDK,DEHAFYGSFLNK,DFLNVINK,DNNSNNININNIDNVNTK,DNVSDNMYSLPNHNVTQVNNNMNNNNIITNK,DQPSVPEK,DSINTYSK,DSMTNIMLNK,EIIHTTNDVLNEHIMSSNINNSISK,ENYYHNNLNIASNNK,FNGFLTNNK,GSMLNDQHDNNVDFLNMK,HISYNSYEK,HQEVNTSIFSYTNK,HSNSLENNYINVENAR,IENSPFADIIR,IESGQIIDNMNNMK,IISSYNSNENMK,ILS…	https://wlab.ethz.ch/protter/#up=Q8I2P8&tm=auto&mc=lightsalmon&lc=blue&tml=numcount&numbers&legend&n:coverage,bc:blue=MNEVTLNSK,CESNHDINYIDK,DEHAFYGSFLNK,DFLNVINK,DNNSNNININNIDNVNTK,DNNYTHHDDHFYNSSSYTNEGAIK,DNVSDNMYSLPNHNVTQVNNNMNNNNIITNK,DQPSVPEK,DSINTYSK,DSMTNIMLNK,EIIHTTNDVLNEHIMSSNINNSISK,ENYYHNNLNIASNNK,FNGFLTNNK,GSMLNDQHDNNVDFLNMK,HISYNSYEK,HQEVNTSIFSYTNK,HSNSLENNYINVENAR,IENSPFADIIR,IESGQI…	https://wlab.ethz.ch/protter/#up=Q8I2P8&tm=auto&mc=lightsalmon&lc=blue&tml=numcount&numbers&legend&n:coverage,bc:blue=MNEVTLNSK,CESNHDINYIDK,DEHAFYGSFLNK,DFLNVINK,DNNSNNININNIDNVNTK,DNNYTHHDDHFYNSSSYTNEGAIK,DNVSDNMYSLPNHNVTQVNNNMNNNNIITNK,DQPSVPEK,DSINTYSK,DSMTNIMLNK,EIIHTTNDVLNEHIMSSNINNSISK,ENYYHNNLNIASNNK,FNGFLTNNK,GSMLNDQHDNNVDFLNMK,HISYNSYEK,HQEVNTSIFSYTNK,HSNSLENNYINVENAR,IENSPFADIIR,IESGQI…	https://wlab.ethz.ch/protter/#up=Q8I2P8&tm=auto&mc=lightsalmon&lc=blue&tml=numcount&numbers&legend&n:coverage,bc:blue=MNEVTLNSK,CESNHDINYIDK,DEHAFYGSFLNK,DFLNVINK,DNNSNNININNIDNVNTK,DNNYTHHDDHFYNSSSYTNEGAIK,DNVSDNMYSLPNHNVTQVNNNMNNNNIITNK,DQPSVPEK,DSINTYSK,DSMTNIMLNK,EIIHTTNDVLNEHIMSSNINNSISK,ENYYHNNLNIASNNK,FNGFLTNNK,GSMLNDQHDNNVDFLNMK,HISYNSYEK,HQEVNTSIFSYTNK,HSNSLENNYINVENAR,IENSPFADIIR,IESGQI…	https://wlab.ethz.ch/protter/#up=Q8I2P8&tm=auto&mc=lightsalmon&lc=blue&tml=numcount&numbers&legend&n:coverage,bc:blue=CESNHDINYIDK,DEHAFYGSFLNK,DFLNVINK,DNNSNNININNIDNVNTK,DNNYTHHDDHFYNSSSYTNEGAIK,DNVSDNMYSLPNHNVTQVNNNMNNNNIITNK,DQPSVPEK,DSINTYSK,DSMTNIMLNK,EIIHTTNDVLNEHIMSSNINNSISK,ENYYHNNLNIASNNK,FNGFLTNNK,GSMLNDQHDNNVDFLNMK,HISYNSYEK,HQEVNTSIFSYTNK,HSNSLENNYINVENAR,IENSPFADIIR,IESGQIIDNMNNMK,I…
Q8I2V4	Coiled coil;Reference proteome	regulation of DNA-templated transcription [GO:0006355]	membrane [GO:0016020]	sequence-specific DNA binding [GO:0043565]; small GTPase binding [GO:0031267]	NA	Untagged	IPR003106;IPR009091;IPR028641;IPR000408;	Q8I2V4	Q8I2V4	Regulator of chromosome condensation-PP1-interacting protein	PF3D7_0919900	396152	9.7671	12.2294	12.169	12.499	14.0128	12.1124	12.047	11.8321	-19.5249	-19.5379	-19.2942	-19.7357	-17.7009	-18.8867	-18.6618	-17.9513	1.22303	0.0026423	0.0448068	Up	1	1	No	No	116	112	137	137	123	119	136	138	https://wlab.ethz.ch/protter/#up=Q8I2V4&tm=auto&mc=lightsalmon&lc=blue&tml=numcount&numbers&legend&n:coverage,bc:blue=ANFISAGK,CNDYHTSNCNIK,DHLNLLK,DNNINTYTNDDIK,DNNNINNNYEEIHK,DNYDNIVINK,EDALSNTK,EEAINQNEEYNK,EEAINQNEEYNKK,EITNNHLSSNDK,EIYSFFTNDVYEK,ELSSYDIK,ENHINEPNVK,ENNPNISMNNNETNNK,ENQLSHNDLLSVK,ESNTQFHNEK,ESYNINVK,ETYLLENSLK,EVIQINHLITNMNK,FLLENTVIK,GLNNIMDK,GNDQNDLEK,GPLPNQMSSYIK,GVLGHTNNA…	https://wlab.ethz.ch/protter/#up=Q8I2V4&tm=auto&mc=lightsalmon&lc=blue&tml=numcount&numbers&legend&n:coverage,bc:blue=ANFISAGK,CNDYHTSNCNIK,DHLNLLK,DLLNSHK,DNNINTYTNDDIK,DNNNINNNYEEIHK,EDALSNTK,EEAINQNEEYNK,EITNNHLSSNDK,EIYSFFTNDVYEK,ELSSYDIK,ENHINEPNVK,ENQLSHNDLLSVK,ESNTQFHNEK,ESYNINVK,ETYLLENSLK,EVIQINHLITNMNK,FDSMHINNNFLIGISPQK,FLLENTVIK,GLNNIMDK,GNDQNDLEK,GPLPNQMSSYIK,GVLGHTNNANDSHYPK,HDEQYLG…	https://wlab.ethz.ch/protter/#up=Q8I2V4&tm=auto&mc=lightsalmon&lc=blue&tml=numcount&numbers&legend&n:coverage,bc:blue=ANFISAGK,CNDYHTSNCNIK,DHLNLLK,DLLNSHK,DMNNDTSDNTLDTINNYESTFEMK,DNNINTYTNDDIK,DNNNINNNYEEIHK,DNYDNIVINK,EDALSNTK,EEAINQNEEYNK,EEAINQNEEYNKK,EITNNHLSSNDK,EIYSFFTNDVYEK,ELSSYDIK,ENHINEPNVK,ENIIHNK,ENNPNISMNNNETNNK,ENQLSHNDLLSVK,ESNTQFHNEK,ESYNINVK,ETYLLENSLK,EVIQINHLITNMNK,FDSMHINNNF…	https://wlab.ethz.ch/protter/#up=Q8I2V4&tm=auto&mc=lightsalmon&lc=blue&tml=numcount&numbers&legend&n:coverage,bc:blue=ANFISAGK,CNDYHTSNCNIK,DHLNLLK,DLLNSHK,DMNNDTSDNTLDTINNYESTFEMK,DNNINTYTNDDIK,DNNNINNNYEEIHK,DNYDNIVINK,EDALSNTK,EEAINQNEEYNK,EEAINQNEEYNKK,EITNNHLSSNDK,EIYSFFTNDVYEK,ELSSYDIK,ENHINEPNVK,ENIIHNK,ENNPNISMNNNETNNK,ENQLSHNDLLSVK,ESNTQFHNEK,ESYNINVK,ETYLLENSLK,EVIQINHLITNMNK,FDSMHINNNF…	https://wlab.ethz.ch/protter/#up=Q8I2V4&tm=auto&mc=lightsalmon&lc=blue&tml=numcount&numbers&legend&n:coverage,bc:blue=ANFISAGK,CNDYHTSNCNIK,DLLNSHK,DMNNDTSDNTLDTINNYESTFEMK,DNNINTYTNDDIK,DNNNINNNYEEIHK,EDALSNTK,EEAINQNEEYNK,EEAINQNEEYNKK,EITNNHLSSNDK,EIYSFFTNDVYEK,ELSSYDIK,ENHINEPNVK,ENNPNISMNNNETNNK,ENQLSHNDLLSVK,ESNTQFHNEK,ESYNINVK,ETYLLENSLK,EVIQINHLITNMNK,FDSMHINNNFLIGISPQK,FLLENTVIK,GLNNIMDK…
Q8IIB0	DNA-directed RNA polymerase;Nucleotidyltransferase;Reference proteome;Transcription;Transferase	DNA-templated transcription [GO:0006351]; mitochondrial transcription [GO:0006390]	mitochondrial DNA-directed RNA polymerase complex [GO:0034245]; mitochondrion [GO:0005739]	DNA binding [GO:0003677]; DNA-directed 5'-3' RNA polymerase activity [GO:0003899]	NA	Untagged	IPR046950;IPR002092;IPR043502;IPR037159;IPR029262;	Q8IIB0	Q8IIB0	DNA-directed RNA polymerase (EC 2.7.7.6)	PF3D7_1125300	179990	-2.05315	3.48787	2.93798		3.58103	4.29996	3.25035	-2.05847	-62.8023	-63.1255	-62.6031		-62.7646	-60.3024	-60.1707	-63.4435	1.17332	0.238742	0.462877	NotSig	1	1	yes	yes	1	1	1		1	1	1	1	https://wlab.ethz.ch/protter/#up=Q8IIB0&tm=auto&mc=lightsalmon&lc=blue&tml=numcount&numbers&legend&n:coverage,bc:blue=NSSHMNTFNSNR&format=svg	https://wlab.ethz.ch/protter/#up=Q8IIB0&tm=auto&mc=lightsalmon&lc=blue&tml=numcount&numbers&legend&n:coverage,bc:blue=NSSHMNTFNSNR&format=svg	https://wlab.ethz.ch/protter/#up=Q8IIB0&tm=auto&mc=lightsalmon&lc=blue&tml=numcount&numbers&legend&n:coverage,bc:blue=NSSHMNTFNSNR&format=svg	NA	https://wlab.ethz.ch/protter/#up=Q8IIB0&tm=auto&mc=lightsalmon&lc=blue&tml=numcount&numbers&legend&n:coverage,bc:blue=NSSHMNTFNSNR&format=svg
Q8IKZ4	Reference proteome	NA	NA	NA	NA	Untagged	NA	Q8IKZ4	Q8IKZ4	Uncharacterized protein	PF3D7_1448100	23440	4.17625	6.84314	6.53409	6.37626	7.81472	7.0376	6.15984		-22.7084	-22.7306	-22.1545	-23.0672	-21.5072	-21.3771	-21.6894		1.14061	0.00166107	0.0370662	Up	1	1	No	No	2	3	2	2	2	3	2		https://wlab.ethz.ch/protter/#up=Q8IKZ4&tm=auto&mc=lightsalmon&lc=blue&tml=numcount&numbers&legend&n:coverage,bc:blue=ENVIDEEK,NINENVIPFLLK&format=svg	https://wlab.ethz.ch/protter/#up=Q8IKZ4&tm=auto&mc=lightsalmon&lc=blue&tml=numcount&numbers&legend&n:coverage,bc:blue=EIILDMLTIIK,ENVIDEEK,NINENVIPFLLK&format=svg	https://wlab.ethz.ch/protter/#up=Q8IKZ4&tm=auto&mc=lightsalmon&lc=blue&tml=numcount&numbers&legend&n:coverage,bc:blue=ENVIDEEK,NINENVIPFLLK&format=svg	https://wlab.ethz.ch/protter/#up=Q8IKZ4&tm=auto&mc=lightsalmon&lc=blue&tml=numcount&numbers&legend&n:coverage,bc:blue=ENVIDEEK,NINENVIPFLLK&format=svg	https://wlab.ethz.ch/protter/#up=Q8IKZ4&tm=auto&mc=lightsalmon&lc=blue&tml=numcount&numbers&legend&n:coverage,bc:blue=ENVIDEEK,NINENVIPFLLK&format=svg
O77368	Hydrolase;Membrane;Metal-binding;Reference proteome;Translocase;Transmembrane;Transmembrane helix	monoatomic cation transport [GO:0006812]; phospholipid translocation [GO:0045332]	plasma membrane [GO:0005886]	ATP binding [GO:0005524]; ATP hydrolysis activity [GO:0016887]; ATPase-coupled intramembrane lipid transporter activity [GO:0140326]; metal ion binding [GO:0046872]; P-type ion transporter activity [GO:0015662]	TRANSMEM 70..91; /note="Helical"; /evidence="ECO:0000256|SAM:Phobius"; TRANSMEM 111..128; /note="Helical"; /evidence="ECO:0000256|SAM:Phobius"; TRANSMEM 538..567; /note="Helical"; /evidence="ECO:0000256|SAM:Phobius"; TRANSMEM 587..611; /note="Helical"; /evidence="ECO:0000256|SAM:Phobius"; TRANSMEM 1496..1521; /note="Helical"; /evidence="ECO:0000256|SAM:Phobius"; TRANSMEM 1533..1550; /note="Helica…	Untagged	IPR023299;IPR018303;IPR023298;IPR008250;IPR036412;IPR023214;IPR032631;IPR001757;IPR032630;IPR044492;	O77368	O77368	P-type ATPase, putative (EC 3.6.3.1)	PF3D7_0319000	218020	8.45269	9.45922	9.41891	9.55607	10.633	10.2515	10.9621	8.76757	-7.00266	-7.29579	-7.09567	-7.36383	-6.0887	-6.09678	-5.15696	-6.86442	1.13777	0.0102153	0.0863468	NotSig	1	1	No	No	27	26	29	28	30	28	31	28	https://wlab.ethz.ch/protter/#up=O77368&tm=auto&mc=lightsalmon&lc=blue&tml=numcount&numbers&legend&n:coverage,bc:blue=AGQLLEEMGNVTHIYSDK,DDYMNNFHMSIPIK,EAFWGLVQK,ENSAFNPR,EYDGEEQTLK,GTYGFYDFSNIK,GYMILPPLQYK,HISYNTNEQNNLSDMTK,IELISERPNDNIFDYK,IKEEDLNIDIIYGK,INEMINNK,IYLISNFEFNK,LAYIDNQK,LQDDVPQVIQDLR,NTNAANLLNVDHGTK,NVDGESNVK,NVDIDEMDNNEDDNNNNEK,QGQNEETVDK,SETILNFMK,SFFIINNQK,SSDFTISEFK,TGTLTQNVMQ…	https://wlab.ethz.ch/protter/#up=O77368&tm=auto&mc=lightsalmon&lc=blue&tml=numcount&numbers&legend&n:coverage,bc:blue=AGQLLEEMGNVTHIYSDK,DDYMNNFHMSIPIK,EAFWGLVQK,ENSAFNPR,EYDGEEQTLK,GFAFAVEAK,GIVNIETK,GTYGFYDFSNIK,GYMILPPLQYK,HISYNTNEQNNLSDMTK,IELISERPNDNIFDYK,IKEEDLNIDIIYGK,INEMINNK,LAYIDNQK,LQDDVPQVIQDLR,NTNAANLLNVDHGTK,NVDGESNVK,NVDIDEMDNNEDDNNNNEK,SETILNFMK,SFFIINNQK,SSDFTISEFK,TGTLTQNVMQLQNI…	https://wlab.ethz.ch/protter/#up=O77368&tm=auto&mc=lightsalmon&lc=blue&tml=numcount&numbers&legend&n:coverage,bc:blue=AGQLLEEMGNVTHIYSDK,DDYMNNFHMSIPIK,EAFWGLVQK,ENSAFNPR,EYDGEEQTLK,FFVDDIKK,GFAFAVEAK,GTYGFYDFSNIK,GYMILPPLQYK,HISYNTNEQNNLSDMTK,IELISERPNDNIFDYK,IKEEDLNIDIIYGK,INEMINNK,IYLISNFEFNK,LAYIDNQK,LQDDVPQVIQDLR,NTNAANLLNVDHGTK,NVDGESNVK,NVDIDEMDNNEDDNNNNEK,QGQNEETVDK,SETILNFMK,SFFIINNQK,SS…	https://wlab.ethz.ch/protter/#up=O77368&tm=auto&mc=lightsalmon&lc=blue&tml=numcount&numbers&legend&n:coverage,bc:blue=AGQLLEEMGNVTHIYSDK,DDYMNNFHMSIPIK,EAFWGLVQK,ENSAFNPR,EYDGEEQTLK,GFAFAVEAK,GIVNIETK,GTYGFYDFSNIK,GYMILPPLQYK,HISYNTNEQNNLSDMTK,IELISERPNDNIFDYK,IKEEDLNIDIIYGK,INEMINNK,LAYIDNQK,LQDDVPQVIQDLR,NNNSFPSLAR,NTNAANLLNVDHGTK,NVDGESNVK,NVDIDEMDNNEDDNNNNEK,QGQNEETVDK,SETILNFMK,SFFIINNQK,SSD…	https://wlab.ethz.ch/protter/#up=O77368&tm=auto&mc=lightsalmon&lc=blue&tml=numcount&numbers&legend&n:coverage,bc:blue=AGQLLEEMGNVTHIYSDK,DDYMNNFHMSIPIK,EAFWGLVQK,ENSAFNPR,EYDGEEQTLK,FFVDDIKK,GFAFAVEAK,GIVNIETK,GTYGFYDFSNIK,GYMILPPLQYK,HISYNTNEQNNLSDMTK,IELISERPNDNIFDYK,INEMINNK,IYLISNFEFNK,LAYIDNQK,LQDDVPQVIQDLR,NNNSFPSLAR,NTNAANLLNVDHGTK,NVDGESNVK,NVDIDEMDNNEDDNNNNEK,QGQNEETVDK,SETILNFMK,SFFIINN…
Q8IEQ5	Membrane;Reference proteome;Transmembrane;Transmembrane helix	NA	membrane [GO:0016020]	NA	TRANSMEM 956..975; /note="Helical"; /evidence="ECO:0000256|SAM:Phobius"; TRANSMEM 996..1017; /note="Helical"; /evidence="ECO:0000256|SAM:Phobius"; TRANSMEM 1261..1278; /note="Helical"; /evidence="ECO:0000256|SAM:Phobius"; TRANSMEM 1290..1316; /note="Helical"; /evidence="ECO:0000256|SAM:Phobius"	Untagged	NA	Q8IEQ5	Q8IEQ5	Uncharacterized protein	PF3D7_1306000	160570			7.54623				6.99047	6.28793	1.73582	2.47011	3.61346	0.297371			3.44331	2.83746	1.1112	0.283401	0.510507	NotSig	0	1	No	No			4				3	4	NA	NA	https://wlab.ethz.ch/protter/#up=Q8IEQ5&tm=auto&mc=lightsalmon&lc=blue&tml=numcount&numbers&legend&n:coverage,bc:blue=EIYSDDK,FPTFINYK,NNISDMDK,NSGDNNNNNNGDNINNNDDNK&format=svg	NA	NA
C0H4S1	Glycosyltransferase;Membrane;Reference proteome;Transferase;Transmembrane;Transmembrane helix	NA	nuclear inner membrane [GO:0005637]	mannosyltransferase activity [GO:0000030]	TRANSMEM 6..24; /note="Helical"; /evidence="ECO:0000256|SAM:Phobius"; TRANSMEM 171..188; /note="Helical"; /evidence="ECO:0000256|SAM:Phobius"; TRANSMEM 200..228; /note="Helical"; /evidence="ECO:0000256|SAM:Phobius"; TRANSMEM 240..262; /note="Helical"; /evidence="ECO:0000256|SAM:Phobius"; TRANSMEM 268..286; /note="Helical"; /evidence="ECO:0000256|SAM:Phobius"; TRANSMEM 391..412; /note="Helical"; /…	Untagged	IPR018732;	C0H4S1	C0H4S1	Dpy-19-like C-mannosyltransferase, putative (EC 2.4.1.-)	PF3D7_0806200	122106	8.3498	8.50615	9.47784	10.7424	10.0978	10.5001	10.3224	10.1	-0.984454	-1.68133	-1.41661	-0.415775	-0.123265	0.543648	-0.305409	-0.2217	1.09786	0.00900963	0.0818754	NotSig	1	1	No	No	14	14	17	18	18	16	17	18	https://wlab.ethz.ch/protter/#up=C0H4S1&tm=auto&mc=lightsalmon&lc=blue&tml=numcount&numbers&legend&n:coverage,bc:blue=DDVNNNNNNNNIYNMNETNNQHSK,EGEALISDIPTSSFLR,ESDLGTYIIGQTPYVSIPR,FVLHPQYEDSNLR,FYYEIIK,IDSNYAR,INVFTISDK,KNEDINDKPTNK,QTQQYHIFK,SEYPDTINAIK,TYLDMLK,YFISNIYR,YFPQYEYMNMINNEPINLQK,YSNIIYYEPWIK&format=svg	https://wlab.ethz.ch/protter/#up=C0H4S1&tm=auto&mc=lightsalmon&lc=blue&tml=numcount&numbers&legend&n:coverage,bc:blue=EGEALISDIPTSSFLR,ESDLGTYIIGQTPYVSIPR,FVLHPQYEDSNLR,FYYEIIK,IDSNYAR,INVFTISDK,KNEDINDKPTNK,KYSNIIYYEPWIK,SEYPDTINAIK,SNTFGEGINYLLK,TYLDMLK,YFISNIYR,YFPQYEYMNMINNEPINLQK,YSNIIYYEPWIK&format=svg	https://wlab.ethz.ch/protter/#up=C0H4S1&tm=auto&mc=lightsalmon&lc=blue&tml=numcount&numbers&legend&n:coverage,bc:blue=EGEALISDIPTSSFLR,ESDLGTYIIGQTPYVSIPR,FSVIYFTPEIIPDNTPYK,FVLHPQYEDSNLR,FYYEIIK,IDSNYAR,INVFTISDK,KNEDINDKPTNK,KYSNIIYYEPWIK,QEILLIYK,QTQQYHIFK,SEYPDTINAIK,SNTFGEGINYLLK,TYLDMLK,YFISNIYR,YFPQYEYMNMINNEPINLQK,YSNIIYYEPWIK&format=svg	https://wlab.ethz.ch/protter/#up=C0H4S1&tm=auto&mc=lightsalmon&lc=blue&tml=numcount&numbers&legend&n:coverage,bc:blue=DDVNNNNNNNNIYNMNETNNQHSK,EGEALISDIPTSSFLR,ESDLGTYIIGQTPYVSIPR,FSVIYFTPEIIPDNTPYK,FVLHPQYEDSNLR,FYYEIIK,IDSNYAR,IIIFSICLVQCAYPFK,INVFTISDK,KNEDINDKPTNK,QEILLIYK,QTQQYHIFK,SEYPDTINAIK,SNTFGEGINYLLK,TYLDMLK,YFISNIYR,YFPQYEYMNMINNEPINLQK,YSNIIYYEPWIK&format=svg	https://wlab.ethz.ch/protter/#up=C0H4S1&tm=auto&mc=lightsalmon&lc=blue&tml=numcount&numbers&legend&n:coverage,bc:blue=DDVNNNNNNNNIYNMNETNNQHSK,EGEALISDIPTSSFLR,ESDLGTYIIGQTPYVSIPR,FSVIYFTPEIIPDNTPYK,FVLHPQYEDSNLR,FYYEIIK,IDSNYAR,INVFTISDK,KNEDINDKPTNK,KYSNIIYYEPWIK,QEILLIYK,QTQQYHIFK,SEYPDTINAIK,SNTFGEGINYLLK,TYLDMLK,YFISNIYR,YFPQYEYMNMINNEPINLQK,YSNIIYYEPWIK&format=svg
C0H577	Membrane;Reference proteome;Transmembrane;Transmembrane helix	carbon fixation [GO:0015977]; clathrin coat disassembly [GO:0072318]; clathrin-dependent endocytosis [GO:0072583]	cytoplasm [GO:0005737]; intracellular membrane-bounded organelle [GO:0043231]; membrane [GO:0016020]; vesicle [GO:0031982]	clathrin binding [GO:0030276]; magnesium ion binding [GO:0000287]; ribulose-bisphosphate carboxylase activity [GO:0016984]	TRANSMEM 257..275; /note="Helical"; /evidence="ECO:0000256|SAM:Phobius"; TRANSMEM 1549..1572; /note="Helical"; /evidence="ECO:0000256|SAM:Phobius"; TRANSMEM 1962..1983; /note="Helical"; /evidence="ECO:0000256|SAM:Phobius"; TRANSMEM 2026..2050; /note="Helical"; /evidence="ECO:0000256|SAM:Phobius"; TRANSMEM 2062..2081; /note="Helical"; /evidence="ECO:0000256|SAM:Phobius"; TRANSMEM 2382..2400; /note…	Untagged	IPR009091;IPR000408;IPR020878;	C0H577	C0H577	Uncharacterized protein	PF3D7_0930800	546159	13.3633	8.75005	13.3859	14.148	13.8179	13.9381	13.5509	13.552	27.6658	24.1468	27.2081	28.3152	29.0986	28.9354	27.0512	26.6205	1.09247	0.320809	0.552103	NotSig	1	1	No	No	71	65	74	74	74	73	78	79	https://wlab.ethz.ch/protter/#up=C0H577&tm=auto&mc=lightsalmon&lc=blue&tml=numcount&numbers&legend&n:coverage,bc:blue=AFVIYEVLK,AFVIYEVLKR,DDNMNLNLNQSNSK,DDVLATLK,DENVVNSFLMNTVNLK,DIENVNVK,DIFMNPYDYASR,DNFIHVVNVLK,DSNLVDIGNTIIK,DYELIETMK,EHILYNTIININQSPLR,ENYEYTEK,EQIETNTFYNNK,ESSILLEYYNIFK,FIYNFIHDIK,FNIINNK,GEIVNMYMNIFR,GQITNHIK,HISNFSEEK,HNLYIGGNNTFLGSK,HSYNIVNIK,ICEVSEYQTLR,IINTIIEQEK,IMNSTNF…	https://wlab.ethz.ch/protter/#up=C0H577&tm=auto&mc=lightsalmon&lc=blue&tml=numcount&numbers&legend&n:coverage,bc:blue=AFVIYEVLK,DDNMNLNLNQSNSK,DDVLATLK,DIENVNVK,DIFMNPYDYASR,DNFIHVVNVLK,DSNLVDIGNTIIK,DYELIETMK,EHILYNTIININQSPLR,ENYEYTEK,EQIETNTFYNNK,ESSILLEYYNIFK,ETLINSNYDFNSVPTSQNNDR,FIYNFIHDIK,FNIINNK,GEIVNMYMNIFR,GQITNHIK,HISNFSEEK,HNLYIGGNNTFLGSK,HSYNIVNIK,ICEVSEYQTLR,IINTIIEQEK,IMNSTNFVENTNN…	https://wlab.ethz.ch/protter/#up=C0H577&tm=auto&mc=lightsalmon&lc=blue&tml=numcount&numbers&legend&n:coverage,bc:blue=AFVIYEVLK,AFVIYEVLKR,DDNMNLNLNQSNSK,DDVLATLK,DENVVNSFLMNTVNLK,DIENVNVK,DIFMNPYDYASR,DNFIHVVNVLK,DSNLVDIGNTIIK,DYELIETMK,EHILYNTIININQSPLR,ENYEYTEK,EQIETNTFYNNK,ESSILLEYYNIFK,ETLINSNYDFNSVPTSQNNDR,FIYNFIHDIK,FNIINNK,GEIVNMYMNIFR,HISNFSEEK,HLALYNR,HNLYIGGNNTFLGSK,HPEGIYNK,HSYNIVNIK,…	https://wlab.ethz.ch/protter/#up=C0H577&tm=auto&mc=lightsalmon&lc=blue&tml=numcount&numbers&legend&n:coverage,bc:blue=AFVIYEVLK,DDNMNLNLNQSNSK,DDSFNVFYR,DDVLATLK,DENVVNSFLMNTVNLK,DIENVNVK,DIFMNPYDYASR,DNFIHVVNVLK,DSNLVDIGNTIIK,DYELIETMK,EHILYNTIININQSPLR,ENYEYTEK,EQIETNTFYNNK,ESSILLEYYNIFK,ETLINSNYDFNSVPTSQNNDR,FIYNFIHDIK,FNIINNK,GEIVNMYMNIFR,GQITNHIK,HISNFSEEK,HLALYNR,HNLYIGGNNTFLGSK,HPEGIYNK,HS…	https://wlab.ethz.ch/protter/#up=C0H577&tm=auto&mc=lightsalmon&lc=blue&tml=numcount&numbers&legend&n:coverage,bc:blue=AFVIYEVLK,AFVIYEVLKR,DDNMNLNLNQSNSK,DDVLATLK,DENVVNSFLMNTVNLK,DIENVNVK,DIFMNPYDYASR,DNFIHVVNVLK,DSNLVDIGNTIIK,DYELIETMK,EHILYNTIININQSPLR,ENYEYTEK,EQIETNTFYNNK,ESSILLEYYNIFK,ETLINSNYDFNSVPTSQNNDR,FIYNFIHDIK,FNIINNK,GEIVNMYMNIFR,GQITNHIK,HISNFSEEK,HNLYIGGNNTFLGSK,HPEGIYNK,HSYNIVNIK…
Q8ILY3	Hydrolase;Membrane;Protease;Reference proteome;Serine protease;Transmembrane;Transmembrane helix	proteolysis [GO:0006508]	membrane [GO:0016020]	serine-type endopeptidase activity [GO:0004252]	TRANSMEM 506..529; /note="Helical"; /evidence="ECO:0000256|RuleBase:RU362115"; TRANSMEM 591..611; /note="Helical"; /evidence="ECO:0000256|RuleBase:RU362115"; TRANSMEM 655..672; /note="Helical"; /evidence="ECO:0000256|RuleBase:RU362115"; TRANSMEM 678..696; /note="Helical"; /evidence="ECO:0000256|RuleBase:RU362115"; TRANSMEM 708..733; /note="Helical"; /evidence="ECO:0000256|RuleBase:RU362115"	Untagged	IPR002610;IPR022764;IPR035952;	Q8ILY3	Q8ILY3	Rhomboid-like protease (EC 3.4.21.105)	PF3D7_1411200	86782	14.7976	15.0245	16.1866	14.6448	16.5706	16.5797	15.7634	15.649	8.05898	7.72761	9.09909	7.38289	9.29479	9.46188	8.84492	8.94136	1.06859	0.0213907	0.127125	NotSig	1	1	No	No	13	13	13	13	13	13	12	13	https://wlab.ethz.ch/protter/#up=Q8ILY3&tm=auto&mc=lightsalmon&lc=blue&tml=numcount&numbers&legend&n:coverage,bc:blue=EELTTNIQNGENNTVQFFNFK,FLSFLNDYER,IIIFLNHNSSAYK,KLQTNIK,KRPFLSITFNEK,LVIDYSK,LYNNLYK,NDLENLDEEK,NENNGEGISLSSEK,NGPFNDHFYK,NYATLVEEQK,NYATLVEEQKK,YEENLPSEK&format=svg	https://wlab.ethz.ch/protter/#up=Q8ILY3&tm=auto&mc=lightsalmon&lc=blue&tml=numcount&numbers&legend&n:coverage,bc:blue=EELTTNIQNGENNTVQFFNFK,FLSFLNDYER,IIIFLNHNSSAYK,KLQTNIK,KRPFLSITFNEK,LVIDYSK,LYNNLYK,NDLENLDEEK,NENNGEGISLSSEK,NGPFNDHFYK,NYATLVEEQK,NYATLVEEQKK,YEENLPSEK&format=svg	https://wlab.ethz.ch/protter/#up=Q8ILY3&tm=auto&mc=lightsalmon&lc=blue&tml=numcount&numbers&legend&n:coverage,bc:blue=EELTTNIQNGENNTVQFFNFK,FLSFLNDYER,IIIFLNHNSSAYK,KLQTNIK,KRPFLSITFNEK,LVIDYSK,LYNNLYK,NDLENLDEEK,NENNGEGISLSSEK,NGPFNDHFYK,NYATLVEEQK,NYATLVEEQKK,YEENLPSEK&format=svg	https://wlab.ethz.ch/protter/#up=Q8ILY3&tm=auto&mc=lightsalmon&lc=blue&tml=numcount&numbers&legend&n:coverage,bc:blue=EELTTNIQNGENNTVQFFNFK,FLSFLNDYER,IIIFLNHNSSAYK,KLQTNIK,KRPFLSITFNEK,LVIDYSK,LYNNLYK,NDLENLDEEK,NENNGEGISLSSEK,NGPFNDHFYK,NYATLVEEQK,NYATLVEEQKK,YEENLPSEK&format=svg	https://wlab.ethz.ch/protter/#up=Q8ILY3&tm=auto&mc=lightsalmon&lc=blue&tml=numcount&numbers&legend&n:coverage,bc:blue=EELTTNIQNGENNTVQFFNFK,FLSFLNDYER,IIIFLNHNSSAYK,KLQTNIK,KRPFLSITFNEK,LVIDYSK,LYNNLYK,NDLENLDEEK,NENNGEGISLSSEK,NGPFNDHFYK,NYATLVEEQK,NYATLVEEQKK,YEENLPSEK&format=svg
Q8IL57	Kinase;Reference proteome;Serine/threonine-protein kinase;Transferase	intracellular signal transduction [GO:0035556]; protein phosphorylation [GO:0006468]	cytoplasm [GO:0005737]	ATP binding [GO:0005524]; protein serine/threonine kinase activity [GO:0004674]	NA	Untagged	IPR018247;IPR011009;IPR000719;IPR008271;	Q8IL57	Q8IL57	non-specific serine/threonine protein kinase (EC 2.7.11.1)	PF3D7_1441300	263794	8.17879	9.40631	9.0203	9.74939	9.24813		9.54162	12.1395	9.45573	10.7064	9.36679	10.1218	10.5208		9.91356	12.5009	1.06573	0.164333	0.379054	NotSig	1	1	No	No	16	14	24	26	14		23	22	https://wlab.ethz.ch/protter/#up=Q8IL57&tm=auto&mc=lightsalmon&lc=blue&tml=numcount&numbers&legend&n:coverage,bc:blue=DTYNDNINK,IIQIMEYCDAGDLISYVR,ILSSSYIK,INTYDNNLMNIK,IQTTYSK,LEMSNINK,LNISHNTQNNNNHIYNK,LSLDEVMK,LYLDEVSAQYFFR,NHVNYYYDDHNK,NNIAENTYK,SIIDFIAIK,STDTFVAAK,STIWYCSTNELPNDTIK,VDNNIVSYNK,YVNNMYNLK&format=svg	https://wlab.ethz.ch/protter/#up=Q8IL57&tm=auto&mc=lightsalmon&lc=blue&tml=numcount&numbers&legend&n:coverage,bc:blue=DILLVDHMNNYVIEHK,DTLGTYSVTEK,DTYNDNINK,DYINNNTLNR,EDIINSNNVFNTHNEQPFIDNK,FNVEHYEYNNK,IIQIMEYCDAGDLISYVR,IQTTYSK,LSLDEVMK,NNIAENTYK,STDTFVAAK,TLNILETK,YEQISGLNIK,YVNNMYNLK&format=svg	https://wlab.ethz.ch/protter/#up=Q8IL57&tm=auto&mc=lightsalmon&lc=blue&tml=numcount&numbers&legend&n:coverage,bc:blue=AQSLQWGDHIDSVMSSGLR,DILLVDHMNNYVIEHK,DTLGTYSVTEK,DTYNDNINK,DYINNNTLNR,EDIINSNNVFNTHNEQPFIDNK,FNVEHYEYNNK,IIQIMEYCDAGDLISYVR,ILSSSYIK,INTYDNNLMNIK,IQTTYSK,KNDIINIR,LEMSNINK,LNISHNTQNNNNHIYNK,LSLDEVMK,LYLDEVSAQYFFR,NHVNYYYDDHNK,NNIAENTYK,SIIDFIAIK,STDTFVAAK,TLNILETK,VDNNIVSYNK,YEQIS…	https://wlab.ethz.ch/protter/#up=Q8IL57&tm=auto&mc=lightsalmon&lc=blue&tml=numcount&numbers&legend&n:coverage,bc:blue=AQSLQWGDHIDSVMSSGLR,DILLVDHMNNYVIEHK,DTLGTYSVTEK,DTYNDNINK,DYINNNTLNR,EDIINSNNVFNTHNEQPFIDNK,FNVEHYEYNNK,IDSITSIAK,IIQIMEYCDAGDLISYVR,ILSSSYIK,INTYDNNLMNIK,IQTTYSK,KNDIINIR,LEMSNINK,LNISHNTQNNNNHIYNK,LSLDEVMK,LYLDEVSAQYFFR,NHVNYYYDDHNK,NNIAENTYK,SIIDFIAIK,STDTFVAAK,STIWYCSTNELPNDT…	https://wlab.ethz.ch/protter/#up=Q8IL57&tm=auto&mc=lightsalmon&lc=blue&tml=numcount&numbers&legend&n:coverage,bc:blue=AQSLQWGDHIDSVMSSGLR,DILLVDHMNNYVIEHK,EDIINSNNVFNTHNEQPFIDNK,IIQIMEYCDAGDLISYVR,ILSSSYIK,INTYDNNLMNIK,IQTTYSK,LSLDEVMK,NNIAENTYK,STDTFVAAK,STIWYCSTNELPNDTIK,VDNNIVSYNK,YEQISGLNIK,YVNNMYNLK&format=svg
Q8IJA6	Reference proteome	NA	NA	NA	NA	Untagged	IPR045667;	Q8IJA6	Q8IJA6	Origin recognition complex subunit 3 N-terminal domain-containing protein	PF3D7_1029900	201369		6.81145	10.4371	9.98323	9.9769	11.1322	10.3969	7.21173		-14.2407	-11.5656	-13.6452	-11.0644	-11.7924	-12.3553	-13.1333	1.06415	0.213278	0.436219	NotSig	1	1	No	No		12	12	14	12	9	13	13	NA	https://wlab.ethz.ch/protter/#up=Q8IJA6&tm=auto&mc=lightsalmon&lc=blue&tml=numcount&numbers&legend&n:coverage,bc:blue=DFTNIMTR,EIINNMHSHINGNNNLYDIENVK,EYFLQNLMEK,FNPFTLPLLGK,ITTPDTQSK,LTWTSIIEK,LYYNHIIASR,NAYISNETR,TVDILNNK,VNLILPGNEDSAHALMNPSHESNNQDK,YLTIENK,YSTILIK&format=svg	https://wlab.ethz.ch/protter/#up=Q8IJA6&tm=auto&mc=lightsalmon&lc=blue&tml=numcount&numbers&legend&n:coverage,bc:blue=DFTNIMTR,EIINNMHSHINGNNNLYDIENVK,EYFLQNLMEK,FNPFTLPLLGK,LTWTSIIEK,NAYISNETR,NIQVVDK,NLFQNYEK,TVDILNNK,VNLILPGNEDSAHALMNPSHESNNQDK,YLTIENK,YSTILIK&format=svg	https://wlab.ethz.ch/protter/#up=Q8IJA6&tm=auto&mc=lightsalmon&lc=blue&tml=numcount&numbers&legend&n:coverage,bc:blue=DFTNIMTR,EIINNMHSHINGNNNLYDIENVK,EYFLQNLMEK,FNPFTLPLLGK,ITTPDTQSK,LTWTSIIEK,LYYNHIIASR,NAYISNETR,NIQVVDK,NLFQNYEK,TVDILNNK,VNLILPGNEDSAHALMNPSHESNNQDK,YLTIENK,YSTILIK&format=svg	https://wlab.ethz.ch/protter/#up=Q8IJA6&tm=auto&mc=lightsalmon&lc=blue&tml=numcount&numbers&legend&n:coverage,bc:blue=DFTNIMTR,EIINNMHSHINGNNNLYDIENVK,EYFLQNLMEK,FNPFTLPLLGK,LTWTSIIEK,LYYNHIIASR,NAYISNETR,NIQVVDK,NLFQNYEK,VNLILPGNEDSAHALMNPSHESNNQDK,YLTIENK,YSTILIK&format=svg
Q8IK10	Membrane;Reference proteome;Transmembrane;Transmembrane helix	NA	membrane [GO:0016020]	NA	TRANSMEM 12..29; /note="Helical"; /evidence="ECO:0000256|SAM:Phobius"	Untagged	NA	Q8IK10	Q8IK10	Uncharacterized protein	PF3D7_1002600	66475	7.20487	8.26126	8.13039	8.87303	8.72795	7.95019	8.95328	11.195	8.85836	9.95766	8.60158	9.3609	10.3452	9.58254	9.42123	11.6277	1.04956	0.0896474	0.267327	NotSig	1	1	No	No	10	10	11	11	9	11	11	11	https://wlab.ethz.ch/protter/#up=Q8IK10&tm=auto&mc=lightsalmon&lc=blue&tml=numcount&numbers&legend&n:coverage,bc:blue=EYMTHHVDTK,HLNILGR,IAEPYYPK,KLEQNDHQSNIK,LENFNLNSIFK,LLVNEVFNK,NIILLFGR,NSILINQPIITNNFQSIK,NVDEFTYESFIK,YIYTNNR&format=svg	https://wlab.ethz.ch/protter/#up=Q8IK10&tm=auto&mc=lightsalmon&lc=blue&tml=numcount&numbers&legend&n:coverage,bc:blue=EYMTHHVDTK,HLNILGR,IAEPYYPK,KLEQNDHQSNIK,LENFNLNSIFK,LLVNEVFNK,NIILLFGR,NSILINQPIITNNFQSIK,NVDEFTYESFIK,YIYTNNR&format=svg	https://wlab.ethz.ch/protter/#up=Q8IK10&tm=auto&mc=lightsalmon&lc=blue&tml=numcount&numbers&legend&n:coverage,bc:blue=EYMTHHVDTK,HLNILGR,IAEPYYPK,IELINCDFNSNIYFDQFHFLMK,KLEQNDHQSNIK,LENFNLNSIFK,LLVNEVFNK,NIILLFGR,NSILINQPIITNNFQSIK,NVDEFTYESFIK,YIYTNNR&format=svg	https://wlab.ethz.ch/protter/#up=Q8IK10&tm=auto&mc=lightsalmon&lc=blue&tml=numcount&numbers&legend&n:coverage,bc:blue=EYMTHHVDTK,HLNILGR,IAEPYYPK,IELINCDFNSNIYFDQFHFLMK,KLEQNDHQSNIK,LENFNLNSIFK,LLVNEVFNK,NIILLFGR,NSILINQPIITNNFQSIK,NVDEFTYESFIK,YIYTNNR&format=svg	https://wlab.ethz.ch/protter/#up=Q8IK10&tm=auto&mc=lightsalmon&lc=blue&tml=numcount&numbers&legend&n:coverage,bc:blue=EYMTHHVDTK,HLNILGR,IAEPYYPK,KLEQNDHQSNIK,LENFNLNSIFK,NIILLFGR,NSILINQPIITNNFQSIK,NVDEFTYESFIK,YIYTNNR&format=svg
O97298	Coiled coil;Membrane;Reference proteome;Transmembrane;Transmembrane helix	NA	membrane [GO:0016020]	NA	TRANSMEM 936..959; /note="Helical"; /evidence="ECO:0000256|SAM:Phobius"; TRANSMEM 1706..1723; /note="Helical"; /evidence="ECO:0000256|SAM:Phobius"; TRANSMEM 1930..1950; /note="Helical"; /evidence="ECO:0000256|SAM:Phobius"	Untagged	NA	O97298	O97298	Uncharacterized protein	PF3D7_0322700	372686	13.8344	9.0519	14.5464	14.3568	14.2524	14.1909	14.1593	14.2153	30.2471	26.711	30.2816	30.4853	31.771	31.3895	29.5288	29.091	1.01388	0.356204	0.583921	NotSig	1	1	No	No	57	56	58	58	56	57	55	59	https://wlab.ethz.ch/protter/#up=O97298&tm=auto&mc=lightsalmon&lc=blue&tml=numcount&numbers&legend&n:coverage,bc:blue=ASYNNYLK,DIHMTNVFLNYLNK,DNALVSNTK,DNLFNNNHNLHK,DNTYGNNNTYGK,DNTYGNNNTYGNNNTYGNNNTYGK,EIYELQR,EIYHEEIYDK,EIYHEEVYNK,EMFLLGDFK,EMFLLGDFKK,ENDQDGHTNGDIEQNDK,EQFIYDK,EQLLLEHIYIDNIK,FHMTHNFFK,FIEVIEK,GLNNNTYGK,HLFQTGIYK,HYELANNINK,IIQHNSYNINK,IIYDLHDIIK,IIYWSSFLNNLK,IQNVLSIK,IYSSNINYMN…	https://wlab.ethz.ch/protter/#up=O97298&tm=auto&mc=lightsalmon&lc=blue&tml=numcount&numbers&legend&n:coverage,bc:blue=ASYNNYLK,DIHMTNVFLNYLNK,DKENDQDGHTNGDIEQNDK,DNALVSNTK,DNLFNNNHNLHK,DNTYGNNNTYGK,EIYELQR,EIYHEEIYDK,EIYHEEVYNK,EMFLLGDFK,EMFLLGDFKK,ENDQDGHTNGDIEQNDK,EQFIYDK,EQLLLEHIYIDNIK,FHMTHNFFK,FIEVIEK,GLNNNTYGK,HLFQTGIYK,HYELANNINK,IIQHNSYNINK,IIYDLHDIIK,IIYWSSFLNNLK,IQNVLSIK,IYSSNINYMNSINK,…	https://wlab.ethz.ch/protter/#up=O97298&tm=auto&mc=lightsalmon&lc=blue&tml=numcount&numbers&legend&n:coverage,bc:blue=ASYNNYLK,DIHMTNVFLNYLNK,DKENDQDGHTNGDIEQNDK,DNALVSNTK,DNLFNNNHNLHK,DNTYGNNNTYGK,DNTYGNNNTYGNNNTYGNNNTYGK,EIYELQR,EIYHEEIYDK,EIYHEEVYNK,EMFLLGDFK,EMFLLGDFKK,ENDQDGHTNGDIEQNDK,EQFIYDK,EQLLLEHIYIDNIK,FHMTHNFFK,FIEVIEK,GLNNNTYGK,HLFQTGIYK,HYELANNINK,IIQHNSYNINK,IIYDLHDIIK,IIYWSSFLNNLK…	https://wlab.ethz.ch/protter/#up=O97298&tm=auto&mc=lightsalmon&lc=blue&tml=numcount&numbers&legend&n:coverage,bc:blue=ASYNNYLK,DIHMTNVFLNYLNK,DKENDQDGHTNGDIEQNDK,DNALVSNTK,DNLFNNNHNLHK,DNTYGNNNTYGK,EIYELQR,EIYHEEIYDK,EIYHEEVYNK,EMFLLGDFK,EMFLLGDFKK,ENDQDGHTNGDIEQNDK,EQFIYDK,EQLLLEHIYIDNIK,FHMTHNFFK,FIEVIEK,GLNNNTYGK,HLFQTGIYK,HYELANNINK,IIQHNSYNINK,IIYDLHDIIK,IIYWSSFLNNLK,IQNVLSIK,IYSSNINYMNSINK,…	https://wlab.ethz.ch/protter/#up=O97298&tm=auto&mc=lightsalmon&lc=blue&tml=numcount&numbers&legend&n:coverage,bc:blue=ASYNNYLK,DIHMTNVFLNYLNK,DKENDQDGHTNGDIEQNDK,DNALVSNTK,DNLFNNNHNLHK,DNTYGNNNTYGK,EIYELQR,EIYHEEIYDK,EIYHEEVYNK,EMFLLGDFK,EMFLLGDFKK,ENDQDGHTNGDIEQNDK,EQFIYDK,EQLLLEHIYIDNIK,FHMTHNFFK,FIEVIEK,GLNNNTYGK,HLFQTGIYK,HYELANNINK,IIQHNSYNINK,IIYDLHDIIK,IIYWSSFLNNLK,IQNVLSIK,IYSSNINYMNSINK,…
Q8I4P0	Membrane;Reference proteome;Transmembrane;Transmembrane helix	antigenic variation [GO:0020033]	host cell plasma membrane [GO:0020002]; membrane [GO:0016020]	NA	TRANSMEM 285..306; /note="Helical"; /evidence="ECO:0000256|SAM:Phobius"	Untagged	IPR006373;	Q8I4P0	Q8I4P0	Rifin	PF3D7_1254700	36892	5.86221	6.27111	6.30684	6.34123	7.14035	8.33585	6.30146	6.5474	-2.71765	-2.99293	-2.35818	-2.53845	-2.07586	-0.69442	-2.15918	-1.64938	1.00709	0.0184235	0.117677	NotSig	1	1	No	No	1	2	2	2	2	2	2	2	https://wlab.ethz.ch/protter/#up=Q8I4P0&tm=auto&mc=lightsalmon&lc=blue&tml=numcount&numbers&legend&n:coverage,bc:blue=SVMQQFEDR&format=svg	https://wlab.ethz.ch/protter/#up=Q8I4P0&tm=auto&mc=lightsalmon&lc=blue&tml=numcount&numbers&legend&n:coverage,bc:blue=SVMQQFEDR,VLWDLTSLIK&format=svg	https://wlab.ethz.ch/protter/#up=Q8I4P0&tm=auto&mc=lightsalmon&lc=blue&tml=numcount&numbers&legend&n:coverage,bc:blue=SVMQQFEDR,VLWDLTSLIK&format=svg	https://wlab.ethz.ch/protter/#up=Q8I4P0&tm=auto&mc=lightsalmon&lc=blue&tml=numcount&numbers&legend&n:coverage,bc:blue=SVMQQFEDR,VLWDLTSLIK&format=svg	https://wlab.ethz.ch/protter/#up=Q8I4P0&tm=auto&mc=lightsalmon&lc=blue&tml=numcount&numbers&legend&n:coverage,bc:blue=SVMQQFEDR,VLWDLTSLIK&format=svg
Q8II04	Coiled coil;Reference proteome	NA	NA	NA	NA	Untagged	NA	Q8II04	Q8II04	Protein kinase	PF3D7_1136000	411916	11.3695	7.55467	13.8128	13.7526	11.9076	13.6378	13.7819	11.141	12.935	9.071	13.0485	12.9793	13.2785	15.0743	13.0511	10.3927	0.94067	0.477395	0.685791	NotSig	1	1	No	No	38	36	46	50	43	36	47	46	https://wlab.ethz.ch/protter/#up=Q8II04&tm=auto&mc=lightsalmon&lc=blue&tml=numcount&numbers&legend&n:coverage,bc:blue=ANTSNIDNINK,EEIVSSNFR,FDVPEYYVK,FFTSLFYEDNTR,GEFNYSSYQNEIK,GIGQNVSNLSDYLYSIK,GQNGISITK,IEDMNMLK,IMDVMMNIQNDLK,IMDVMMNIQNDLKDVK,KIDSISLLNDLSLNK,LESLNSSIMDR,LMYIPNDVLNK,NIISNIDFDNNIFK,NITMFPMYK,NLNYEDIEDSVISK,NMLNIDQNQNNFHK,NNVHLNNNDYR,NNYVDENYQK,NQESNINHQHVEK,NSIEEYNTPMEVK,NSLDMPET…	https://wlab.ethz.ch/protter/#up=Q8II04&tm=auto&mc=lightsalmon&lc=blue&tml=numcount&numbers&legend&n:coverage,bc:blue=EEIVSSNFR,EENTLNYESK,FDVPEYYVK,FFTSLFYEDNTR,GEFNYSSYQNEIK,GIGQNVSNLSDYLYSIK,GQNGISITK,IEDMNMLK,ISTNNISR,KIDSISLLNDLSLNK,LESLNSSIMDR,LMYIPNDVLNK,MNDLSYDQSHR,NAYSFYSLSEK,NFIQVNEPFAYDNR,NIINTCK,NIISNIDFDNNIFK,NLNYEDIEDSVISK,NMLNIDQNQNNFHK,NNVHLNNNDYR,NNYEFDQR,NNYSEQETEK,NQESNINHQHVEK…	https://wlab.ethz.ch/protter/#up=Q8II04&tm=auto&mc=lightsalmon&lc=blue&tml=numcount&numbers&legend&n:coverage,bc:blue=ANTSNIDNINK,EEIVSSNFR,EENTLNYESK,EYDNTYMNR,FDVPEYYVK,FFTSLFYEDNTR,GEFNYSSYQNEIK,GIGQNVSNLSDYLYSIK,IEDMNMLK,IMDVMMNIQNDLK,ISTNNISR,KHEDEEYYNPNYLTR,LESLNSSIMDR,LMYIPNDVLNK,MNDLSYDQSHR,NAYSFYSLSEK,NFIQVNEPFAYDNR,NIINTCK,NIISNIDFDNNIFK,NITMFPMYK,NLNYEDIEDSVISK,NMLNIDQNQNNFHK,NNEIILDR,…	https://wlab.ethz.ch/protter/#up=Q8II04&tm=auto&mc=lightsalmon&lc=blue&tml=numcount&numbers&legend&n:coverage,bc:blue=ANTSNIDNINK,EEIVSSNFR,EENTLNYESK,ENIDCSVK,EYDNTYMNR,FDVPEYYVK,FFTSLFYEDNTR,GEFNYSSYQNEIK,GIGQNVSNLSDYLYSIK,GQNGISITK,IEDMNMLK,IMDVMMNIQNDLKDVK,ISTNNISR,KHEDEEYYNPNYLTR,LESLNSSIMDR,LMYIPNDVLNK,MNDLSYDQSHR,NAYSFYSLSEK,NFIQVNEPFAYDNR,NIINTCK,NIISNIDFDNNIFK,NITMFPMYK,NLNYEDIEDSVISK,NM…	https://wlab.ethz.ch/protter/#up=Q8II04&tm=auto&mc=lightsalmon&lc=blue&tml=numcount&numbers&legend&n:coverage,bc:blue=ANTSNIDNINK,EENTLNYESK,ENIDCSVK,EYDNTYMNR,FDVPEYYVK,FFTSLFYEDNTR,GIGQNVSNLSDYLYSIK,GQNGISITK,IEDMNMLK,IMDVMMNIQNDLKDVK,ISTNNISR,KIDSISLLNDLSLNK,LMYIPNDVLNK,MNDLSYDQSHR,NFIQVNEPFAYDNR,NIINTCK,NIISNIDFDNNIFK,NITMFPMYK,NLNYEDIEDSVISK,NMLNIDQNQNNFHK,NNVHLNNNDYR,NNYEFDQR,NNYSEQETEK,NNY…
Q8I5K3	Chromatin regulator;Metal-binding;Methyltransferase;Reference proteome;Transferase;Zinc;Zinc-finger	antigenic variation [GO:0020033]; methylation [GO:0032259]	nuclear periphery [GO:0034399]; nucleus [GO:0005634]	histone H3K4 methyltransferase activity [GO:0042800]; metal ion binding [GO:0046872]	NA	Untagged	IPR046341;IPR019786;IPR011011;IPR001965;IPR019787;IPR001841;IPR013083;	Q8I5K3	Q8I5K3	Histone-lysine N-methyltransferase, H3 lysine-4 specific (EC 2.1.1.43)	PF3D7_1221000	271070	9.4147	10.188	12.0682	12.127	12.1632	10.6286	12.5355	11.5488	-4.80724	-5.3521	-4.77533	-5.12342	-3.44226	-4.56331	-3.89442	-4.41149	0.936652	0.00943619	0.0834756	NotSig	1	1	No	No	85	86	87	87	87	86	84	84	https://wlab.ethz.ch/protter/#up=Q8I5K3&tm=auto&mc=lightsalmon&lc=blue&tml=numcount&numbers&legend&n:coverage,bc:blue=ALLSNNTNEK,DGLDNPNNSNISYGVK,DIFYEDFKK,DMSLELNYNNVTPTR,DNITNNILDDNAVPK,DVNDNNLFPVENNDK,EDDINDMNK,EFTNGTFVGR,EFVDYIEK,EILFNGMEDIVEK,EIMNGLR,ELANTVK,ENIDDLFK,EVIGSDTK,EWTPFIHAPFFENQHNAIYK,EYVNSFLQK,FIQLLDDLNGDNLDTVNNEK,GLSTLEPSLPLNDHLK,HAFEENVLK,HQYMFALTFNK,HQYMFALTFNKK,IDDEMNMFENK,I…	https://wlab.ethz.ch/protter/#up=Q8I5K3&tm=auto&mc=lightsalmon&lc=blue&tml=numcount&numbers&legend&n:coverage,bc:blue=ALLSNNTNEK,DGLDNPNNSNISYGVK,DIFYEDFKK,DMSLELNYNNVTPTR,DNITNNILDDNAVPK,DVNDNNLFPVENNDK,EDDINDMNK,EFTNGTFVGR,EFVDYIEK,EILFNGMEDIVEK,EILFNGMEDIVEK,EIMNGLR,ELANTVK,ENIDDLFK,EVIGSDTK,EWTPFIHAPFFENQHNAIYK,EYVNSFLQK,FIQLLDDLNGDNLDTVNNEK,GLSTLEPSLPLNDHLK,HAFEENVLK,HQYMFALTFNK,HQYMFALTFNKK…	https://wlab.ethz.ch/protter/#up=Q8I5K3&tm=auto&mc=lightsalmon&lc=blue&tml=numcount&numbers&legend&n:coverage,bc:blue=ALLSNNTNEK,DGLDNPNNSNISYGVK,DIFYEDFKK,DMSLELNYNNVTPTR,DNITNNILDDNAVPK,DVNDNNLFPVENNDK,EDDINDMNK,EEIDNCSIEK,EFTNGTFVGR,EFVDYIEK,EILFNGMEDIVEK,EILFNGMEDIVEK,EIMNGLR,ELANTVK,ENIDDLFK,EVIGSDTK,EWTPFIHAPFFENQHNAIYK,EYVNSFLQK,FIQLLDDLNGDNLDTVNNEK,GLSTLEPSLPLNDHLK,HAFEENVLK,HQYMFALTFNKK,…	https://wlab.ethz.ch/protter/#up=Q8I5K3&tm=auto&mc=lightsalmon&lc=blue&tml=numcount&numbers&legend&n:coverage,bc:blue=ALLSNNTNEK,DGLDNPNNSNISYGVK,DIFYEDFKK,DMSLELNYNNVTPTR,DNITNNILDDNAVPK,DVNDNNLFPVENNDK,EDDINDMNK,EEIDNCSIEK,EFTNGTFVGR,EFVDYIEK,EILFNGMEDIVEK,EILFNGMEDIVEK,EIMNGLR,ELANTVK,ENIDDLFK,EVIGSDTK,EWTPFIHAPFFENQHNAIYK,EYVNSFLQK,FIQLLDDLNGDNLDTVNNEK,GLSTLEPSLPLNDHLK,HAFEENVLK,HQYMFALTFNK,H…	https://wlab.ethz.ch/protter/#up=Q8I5K3&tm=auto&mc=lightsalmon&lc=blue&tml=numcount&numbers&legend&n:coverage,bc:blue=ALLSNNTNEK,DGLDNPNNSNISYGVK,DIFYEDFKK,DMSLELNYNNVTPTR,DNITNNILDDNAVPK,DVNDNNLFPVENNDK,EDDINDMNK,EEIDNCSIEK,EFTNGTFVGR,EFVDYIEK,EILFNGMEDIVEK,EILFNGMEDIVEK,EIMNGLR,ELANTVK,ENIDDLFK,EVIGSDTK,EWTPFIHAPFFENQHNAIYK,EYVNSFLQK,FIQLLDDLNGDNLDTVNNEK,GLSTLEPSLPLNDHLK,HAFEENVLK,HQYMFALTFNKK,…
Q8IL47	Coiled coil;Reference proteome	NA	NA	NA	NA	Untagged	NA	Q8IL47	Q8IL47	Transcription factor with AP2 domain(S)	PF3D7_1442400	249603	11.1345	11.9051	9.92599	12.0944	12.4449	11.9521	12.0933	11.8649	4.36133	4.59704	3.157	5.15743	5.17878	4.82973	5.48348	5.46246	0.920414	0.0589119	0.216665	NotSig	1	1	No	No	65	63	65	65	63	63	65	66	https://wlab.ethz.ch/protter/#up=Q8IL47&tm=auto&mc=lightsalmon&lc=blue&tml=numcount&numbers&legend&n:coverage,bc:blue=ASVYFSNNQK,CILQLLK,CVYSEKPGEDK,DHVEMEQDK,DILQNQEFLSTK,EEAVLYVK,ENDDNHNNINNIDNNNNNNNNNNHYYYK,EYILEGTTYNILGSYK,EYYMNIK,FLYFAVPLMSQDK,FNLMENLIYNGNNCR,FNNGNENVIHLK,FNNNFVIK,FQSEIMR,FYPFYNELLLK,GIIFDINEEK,GSYDTSPNLK,GYIYENNDIMK,IGEEAPNNSMLNGK,ILENNQK,ILTEQNIITNK,IMEVNQK,INNGSNIYNFNNDEE…	https://wlab.ethz.ch/protter/#up=Q8IL47&tm=auto&mc=lightsalmon&lc=blue&tml=numcount&numbers&legend&n:coverage,bc:blue=ASVYFSNNQK,CILQLLK,CVYSEKPGEDK,DDNQFVNDNINDK,DHVEMEQDK,DILQNQEFLSTK,EEAVLYVK,ENDDNHNNINNIDNNNNNNNNNNHYYYK,EYILEGTTYNILGSYK,EYYMNIK,FLYFAVPLMSQDK,FNLMENLIYNGNNCR,FNNGNENVIHLK,FNNNFVIK,FQSEIMR,FYPFYNELLLK,GIIFDINEEK,GSYDTSPNLK,IGEEAPNNSMLNGK,ILENNQK,ILTEQNIITNK,IMEVNQK,INNGSNIYNFNND…	https://wlab.ethz.ch/protter/#up=Q8IL47&tm=auto&mc=lightsalmon&lc=blue&tml=numcount&numbers&legend&n:coverage,bc:blue=ASVYFSNNQK,CILQLLK,CVYSEKPGEDK,DDNQFVNDNINDK,DHVEMEQDK,EEAVLYVK,ENDDNHNNINNIDNNNNNNNNNNHYYYK,EYILEGTTYNILGSYK,EYYMNIK,FLYFAVPLMSQDK,FNLMENLIYNGNNCR,FNNGNENVIHLK,FNNNFVIK,FQSEIMR,FYPFYNELLLK,GIIFDINEEK,GSYDTSPNLK,GYIYENNDIMK,IGEEAPNNSMLNGK,ILENNQK,ILTEQNIITNK,INNGSNIYNFNNDEER,INTIN…	https://wlab.ethz.ch/protter/#up=Q8IL47&tm=auto&mc=lightsalmon&lc=blue&tml=numcount&numbers&legend&n:coverage,bc:blue=ASVYFSNNQK,CILQLLK,CVYSEKPGEDK,DDNQFVNDNINDK,DHVEMEQDK,EEAVLYVK,ENDDNHNNINNIDNNNNNNNNNNHYYYK,EYILEGTTYNILGSYK,EYYMNIK,FLYFAVPLMSQDK,FNLMENLIYNGNNCR,FNNGNENVIHLK,FNNNFVIK,FQSEIMR,FYPFYNELLLK,GIIFDINEEK,GSYDTSPNLK,GYIYENNDIMK,IGEEAPNNSMLNGK,ILENNQK,ILTEQNIITNK,IMEVNQK,INNGSNIYNFNNDE…	https://wlab.ethz.ch/protter/#up=Q8IL47&tm=auto&mc=lightsalmon&lc=blue&tml=numcount&numbers&legend&n:coverage,bc:blue=ASVYFSNNQK,CILQLLK,DHVEMEQDK,DILQNQEFLSTK,EEAVLYVK,ENDDNHNNINNIDNNNNNNNNNNHYYYK,EYILEGTTYNILGSYK,EYYMNIK,FLYFAVPLMSQDK,FNLMENLIYNGNNCR,FNNGNENVIHLK,FNNNFVIK,FQSEIMR,FYPFYNELLLK,GIIFDINEEK,GSYDTSPNLK,GYIYENNDIMK,IGEEAPNNSMLNGK,ILENNQK,ILTEQNIITNK,IMEVNQK,INNGSNIYNFNNDEER,INTINNLNR,…
O96279	Reference proteome;Signal	adhesion of symbiont to microvasculature [GO:0020035]	rhoptry [GO:0020008]	NA	NA	Untagged	IPR005553;	O96279	O96279	Cytoadherence linked asexual protein 2	PF3D7_0220800	171161	8.86841	12.0783	11.4203	11.4791	11.7749	11.8066	11.388	11.024	-18.0973	-17.1731	-17.6374	-18.2908	-17.4326	-16.739	-16.9723	-16.4833	0.892855	0.0185389	0.118007	NotSig	1	1	No	No	53	53	58	60	53	54	59	59	https://wlab.ethz.ch/protter/#up=O96279&tm=auto&mc=lightsalmon&lc=blue&tml=numcount&numbers&legend&n:coverage,bc:blue=ASYGWVHGTETK,ATQDTDFELHGMMEHK,DNDLPDTELMITR,DNLIYNDDNNNIEELK,DSVDLYK,EENTFPEEPNR,EETNTNTSLMDSNSSHNYFLHEITK,EGTEEYLDISK,EIENKGEYLILGNDK,EMEIHNSMASR,EQLIEEYNSK,EWMNSSPAGFYFSNYHNPYIR,EYQPHTSNIQK,FEEVPSMLQK,GAFLYSNMK,GEYLILGNDK,HLPNNLLDELEK,IALEELNNVITHR,ICNSEGVSCSR,ILEFSLTDR,ILTDSDDK…	https://wlab.ethz.ch/protter/#up=O96279&tm=auto&mc=lightsalmon&lc=blue&tml=numcount&numbers&legend&n:coverage,bc:blue=ASYGWVHGTETK,ATQDTDFELHGMMEHK,DNDLPDTELMITR,DNLIYNDDNNNIEELK,DSVDLYK,DSVDLYKK,EENTFPEEPNR,EETNTNTSLMDSNSSHNYFLHEITK,EGTEEYLDISK,EIENKGEYLILGNDK,EMEIHNSMASR,EQLIEEYNSK,EWMNSSPAGFYFSNYHNPYIR,EYQPHTSNIQK,FEEVPSMLQK,FYIYLTEGLR,GAFLYSNMK,GEYLILGNDK,HLPNNLLDELEK,IALEELNNVITHR,ICNSEGVSCS…	https://wlab.ethz.ch/protter/#up=O96279&tm=auto&mc=lightsalmon&lc=blue&tml=numcount&numbers&legend&n:coverage,bc:blue=ASYGWVHGTETK,ATQDTDFELHGMMEHK,DNDLPDTELMITR,DNLIYNDDNNNIEELK,DSVDLYK,DSVDLYKK,EENTFPEEPNR,EETNTNTSLMDSNSSHNYFLHEITK,EGTEEYLDISK,EIENKGEYLILGNDK,EMEIHNSMASR,EQLIEEYNSK,EWMNSSPAGFYFSNYHNPYIR,EYQPHTSNIQK,FEEVPSMLQK,GAFLYSNMK,GEYLILGNDK,HLPNNLLDELEK,IALEELNNVITHR,ICNSEGVSCSR,IEIMDAHDF…	https://wlab.ethz.ch/protter/#up=O96279&tm=auto&mc=lightsalmon&lc=blue&tml=numcount&numbers&legend&n:coverage,bc:blue=ASYGWVHGTETK,ATQDTDFELHGMMEHK,DNDLPDTELMITR,DNLIYNDDNNNIEELK,DSVDLYK,DSVDLYKK,EENTFPEEPNR,EETNTNTSLMDSNSSHNYFLHEITK,EGTEEYLDISK,EIENKGEYLILGNDK,EMEIHNSMASR,EQLIEEYNSK,EWMNSSPAGFYFSNYHNPYIR,EYQPHTSNIQK,FEEVPSMLQK,FYIYLTEGLR,GAFLYSNMK,GEYLILGNDK,HLPNNLLDELEK,IALEELNNVITHR,ICNSEGVSCS…	https://wlab.ethz.ch/protter/#up=O96279&tm=auto&mc=lightsalmon&lc=blue&tml=numcount&numbers&legend&n:coverage,bc:blue=ASYGWVHGTETK,ATQDTDFELHGMMEHK,DNDLPDTELMITR,DNLIYNDDNNNIEELK,DSVDLYK,EENTFPEEPNR,EETNTNTSLMDSNSSHNYFLHEITK,EGTEEYLDISK,EIENKGEYLILGNDK,EMEIHNSMASR,EQLIEEYNSK,EWMNSSPAGFYFSNYHNPYIR,EYQPHTSNIQK,FEEVPSMLQK,GAFLYSNMK,GEYLILGNDK,HLPNNLLDELEK,IALEELNNVITHR,ICNSEGVSCSR,IEIMDAHDFFFTTNSNIK…
Q8IDX6	Cell junction;Cell membrane;Coiled coil;Cytoplasmic vesicle;Glycoprotein;Leucine-rich repeat;Membrane;Merozoite;Receptor;Reference proteome;Repeat;Secreted;Signal;Tight junction;Transmembrane;Transmembrane helix	cell-cell adhesion [GO:0098609]	apical plasma membrane [GO:0016324]; cytoplasmic vesicle [GO:0031410]; extracellular space [GO:0005615]; host-symbiont bicellular tight junction [GO:0044647]; membrane [GO:0016020]; rhoptry neck [GO:1990225]	heparin binding [GO:0008201]; host cell surface receptor binding [GO:0046789]	TRANSMEM 3067..3087; /note="Helical"; /evidence="ECO:0000255"	Untagged	NA	Q8IDX6	Q8IDX6	Reticulocyte-binding protein homolog 2a (PfR2Ha) (PfRH2a) [Cleaved into: Reticulocyte-binding protein homolog 2a 85 kDa form; Reticulocyte-binding protein homolog 2a 285 kDa form]	RH2a	370436	9.02631	10.8188	9.00595	10.9852	10.8261	11.0257	10.6474	9.8751	-8.4405	-8.09085	-9.3074	-7.77905	-8.02545	-7.41864	-7.22959	-7.45594	0.872045	0.0368415	0.166289	NotSig	1	1	No	No	5	6	15	15	6	5	15	14	https://wlab.ethz.ch/protter/#up=Q8IDX6&tm=auto&mc=lightsalmon&lc=blue&tml=numcount&numbers&legend&n:coverage,bc:blue=ILHSNQLVNDSLEQK,NIVDEATYLNNELDK,NQLYLNLK,RELNEIIK,TNRLVDIK&format=svg	https://wlab.ethz.ch/protter/#up=Q8IDX6&tm=auto&mc=lightsalmon&lc=blue&tml=numcount&numbers&legend&n:coverage,bc:blue=ILHSNQLVNDSLEQK,KIELAER,NIVDEATYLNNELDK,NQLYLNLK,RELNEIIK,TNSGDNNSNEINEAFEPNDDVLFK&format=svg	https://wlab.ethz.ch/protter/#up=Q8IDX6&tm=auto&mc=lightsalmon&lc=blue&tml=numcount&numbers&legend&n:coverage,bc:blue=HLQNILSLK,ILHSNQLVNDSLEQK,ISNTAAYTNITLQDIENNK,KIELAER,LSDNETEMLITSK,LVDIKPTK,NIVDEATYLNNELDK,NNNNDNYASINR,NQLYLNLK,RELNEIIK,SGTDHTNSSESTTDDNTNDR,SGTDHTNSSESTTDDNTNDRNFSR,SKLESDMVK,TNRLVDIK,TNSGDNNSNEINEAFEPNDDVLFK&format=svg	https://wlab.ethz.ch/protter/#up=Q8IDX6&tm=auto&mc=lightsalmon&lc=blue&tml=numcount&numbers&legend&n:coverage,bc:blue=HLQNILSLK,ILHSNQLVNDSLEQK,ISNTAAYTNITLQDIENNK,KIELAER,LSDNETEMLITSK,LVDIKPTK,NIVDEATYLNNELDK,NNNNDNYASINR,NQLYLNLK,RELNEIIK,SGTDHTNSSESTTDDNTNDR,SGTDHTNSSESTTDDNTNDRNFSR,SKLESDMVK,TNRLVDIK,TNSGDNNSNEINEAFEPNDDVLFK&format=svg	https://wlab.ethz.ch/protter/#up=Q8IDX6&tm=auto&mc=lightsalmon&lc=blue&tml=numcount&numbers&legend&n:coverage,bc:blue=ILHSNQLVNDSLEQK,KIELAER,LVDIKPTK,NIVDEATYLNNELDK,RELNEIIK,TNRLVDIK&format=svg
Q8IJJ1	Reference proteome	NA	NA	NA	NA	Untagged	NA	Q8IJJ1	Q8IJJ1	Uncharacterized protein	PF3D7_1021200	82849	10.597	11.8938	9.55998	11.9622	11.8441	11.7374	11.7884	11.5609	1.3827	1.93481	0.121393	2.29036	1.92874	2.02736	2.57331	2.63094	0.857769	0.10675	0.294606	NotSig	1	1	No	No	27	26	26	26	27	26	27	25	https://wlab.ethz.ch/protter/#up=Q8IJJ1&tm=auto&mc=lightsalmon&lc=blue&tml=numcount&numbers&legend&n:coverage,bc:blue=DHITPVLK,DTTTVPEK,EEHAYNNNNNNNNK,EISINSGGK,ENFTIIK,ESLNLYLNK,EYLVISDDVEYFK,FYNTDFSK,INENMDYYINK,INEQTNSYQNQDGSSLR,IQDNNLIIEK,KKPFHNYENNPFSNMK,KLILLYNK,LFNDSYNNMYNDDILNDQSR,NHIMNDNINIFNFK,NHSNLGFMNDER,NHSNLGFMNDERK,NLFNDVSLNK,NLLSEMK,NMTIPIIK,NNHIMNIGK,NNNNNNDNNNNNVVEETPLEK,QYSNAMN…	https://wlab.ethz.ch/protter/#up=Q8IJJ1&tm=auto&mc=lightsalmon&lc=blue&tml=numcount&numbers&legend&n:coverage,bc:blue=DHITPVLK,DTTTVPEK,EEHAYNNNNNNNNK,EISINSGGK,ENFTIIK,ESLNLYLNK,EYLVISDDVEYFK,FYNTDFSK,INENMDYYINK,INEQTNSYQNQDGSSLR,IQDNNLIIEK,KKPFHNYENNPFSNMK,KLILLYNK,LFNDSYNNMYNDDILNDQSR,NHIMNDNINIFNFK,NHSNLGFMNDER,NHSNLGFMNDERK,NLFNDVSLNK,NLLSEMK,NMTIPIIK,NNHIMNIGK,NNNNNNDNNNNNVVEETPLEK,QYSNAMN…	https://wlab.ethz.ch/protter/#up=Q8IJJ1&tm=auto&mc=lightsalmon&lc=blue&tml=numcount&numbers&legend&n:coverage,bc:blue=DHITPVLK,DTTTVPEK,EEHAYNNNNNNNNK,EISINSGGK,ENFTIIK,ESLNLYLNK,EYLVISDDVEYFK,FYNTDFSK,INENMDYYINK,INEQTNSYQNQDGSSLR,IQDNNLIIEK,KKPFHNYENNPFSNMK,KLILLYNK,LFNDSYNNMYNDDILNDQSR,NHIMNDNINIFNFK,NHSNLGFMNDER,NHSNLGFMNDERK,NLFNDVSLNK,NLLSEMK,NMTIPIIK,NNHIMNIGK,NNNNNNDNNNNNVVEETPLEK,QYSNAMN…	https://wlab.ethz.ch/protter/#up=Q8IJJ1&tm=auto&mc=lightsalmon&lc=blue&tml=numcount&numbers&legend&n:coverage,bc:blue=DHITPVLK,DTTTVPEK,EEHAYNNNNNNNNK,EISINSGGK,ENFTIIK,ESLNLYLNK,EYLVISDDVEYFK,FYNTDFSK,INENMDYYINK,INEQTNSYQNQDGSSLR,IQDNNLIIEK,KKPFHNYENNPFSNMK,KLILLYNK,LFNDSYNNMYNDDILNDQSR,NHIMNDNINIFNFK,NHSNLGFMNDER,NHSNLGFMNDERK,NLFNDVSLNK,NLLSEMK,NMTIPIIK,NNHIMNIGK,NNNNNNDNNNNNVVEETPLEK,QYSNAMN…	https://wlab.ethz.ch/protter/#up=Q8IJJ1&tm=auto&mc=lightsalmon&lc=blue&tml=numcount&numbers&legend&n:coverage,bc:blue=DHITPVLK,DTTTVPEK,EEHAYNNNNNNNNK,EISINSGGK,ENFTIIK,ESLNLYLNK,EYLVISDDVEYFK,FYNTDFSK,INENMDYYINK,INEQTNSYQNQDGSSLR,IQDNNLIIEK,KKPFHNYENNPFSNMK,KLILLYNK,LFNDSYNNMYNDDILNDQSR,NHIMNDNINIFNFK,NHSNLGFMNDER,NHSNLGFMNDERK,NLFNDVSLNK,NLLSEMK,NMTIPIIK,NNHIMNIGK,NNNNNNDNNNNNVVEETPLEK,QYSNAMN…
A0A5K1K868	ATP-binding;Helicase;Hydrolase;mRNA processing;mRNA splicing;Nucleotide-binding;Reference proteome	mRNA splicing, via spliceosome [GO:0000398]	catalytic step 2 spliceosome [GO:0071013]	ATP binding [GO:0005524]; hydrolase activity [GO:0016787]; mRNA binding [GO:0003729]; RNA helicase activity [GO:0003724]	NA	Untagged	IPR011545;IPR014001;IPR001650;IPR027417;IPR000629;IPR014014;	A0A5K1K868	A0A5K1K868	RNA helicase (EC 3.6.4.13)	PF3D7_0518500	131163	10.2842	13.3104	13.1245	12.9678	13.1936	13.0594	12.7858	12.7238	-15.0802	-14.2252	-14.4946	-15.327	-14.3174	-13.8169	-14.1687	-13.4245	0.849891	0.0235318	0.133717	NotSig	1	1	No	No	57	58	58	59	59	58	59	59	https://wlab.ethz.ch/protter/#up=A0A5K1K868&tm=auto&mc=lightsalmon&lc=blue&tml=numcount&numbers&legend&n:coverage,bc:blue=AKYEKPTPIQMQAIPIALEMR,APAYISIGDPGAGK,APAYISIGDPGAGKR,DIESYTHR,DLIGIAETGSGK,DNQTQEDDTSSNK,EDNEIYIK,EEMTDRDWR,EKEEEGEGEGEGER,EKEEEGEGEGEGERK,ELAIQIYEETNK,ENNLDEEK,ENVPQVSNPFQGIEK,EQTLSAFK,GGVVPPPIR,GIDVHGVK,GLAISFITEHDSHLFYDLK,GVEIVIGTPGR,GYIAGIDVR,HNNNNNYDDHNNNTNDTYNK,HPNTSEYNY…	https://wlab.ethz.ch/protter/#up=A0A5K1K868&tm=auto&mc=lightsalmon&lc=blue&tml=numcount&numbers&legend&n:coverage,bc:blue=AKYEKPTPIQMQAIPIALEMR,APAYISIGDPGAGK,APAYISIGDPGAGKR,DIESYTHR,DLIGIAETGSGK,DNQTQEDDTSSNK,EDNEIYIK,EEMTDRDWR,EKEEEGEGEGEGER,EKEEEGEGEGEGERK,ELAIQIYEETNK,ENNLDEEK,ENVPQVSNPFQGIEK,EQTLSAFK,GEYIYEPK,GGVVPPPIR,GIDVHGVK,GLAISFITEHDSHLFYDLK,GVEIVIGTPGR,GYIAGIDVR,HNNNNNYDDHNNNTNDTYNK,…	https://wlab.ethz.ch/protter/#up=A0A5K1K868&tm=auto&mc=lightsalmon&lc=blue&tml=numcount&numbers&legend&n:coverage,bc:blue=AKYEKPTPIQMQAIPIALEMR,APAYISIGDPGAGK,APAYISIGDPGAGKR,DIESYTHR,DLIGIAETGSGK,DNQTQEDDTSSNK,EDNEIYIK,EEMTDRDWR,EKEEEGEGEGEGER,EKEEEGEGEGEGERK,ELAIQIYEETNK,ENNLDEEK,ENVPQVSNPFQGIEK,EQTLSAFK,EYNENVYDEDTYYNDR,GGVVPPPIR,GIDVHGVK,GLAISFITEHDSHLFYDLK,GVEIVIGTPGR,GYIAGIDVR,HNNNNNYDDHNNN…	https://wlab.ethz.ch/protter/#up=A0A5K1K868&tm=auto&mc=lightsalmon&lc=blue&tml=numcount&numbers&legend&n:coverage,bc:blue=AKYEKPTPIQMQAIPIALEMR,APAYISIGDPGAGK,APAYISIGDPGAGKR,DIESYTHR,DLIGIAETGSGK,DNQTQEDDTSSNK,EDNEIYIK,EEMTDRDWR,EKEEEGEGEGEGER,EKEEEGEGEGEGERK,ELAIQIYEETNK,ENNLDEEK,ENVPQVSNPFQGIEK,EQTLSAFK,EYNENVYDEDTYYNDR,GEYIYEPK,GGVVPPPIR,GIDVHGVK,GLAISFITEHDSHLFYDLK,GVEIVIGTPGR,GYIAGIDVR,HNNN…	https://wlab.ethz.ch/protter/#up=A0A5K1K868&tm=auto&mc=lightsalmon&lc=blue&tml=numcount&numbers&legend&n:coverage,bc:blue=AKYEKPTPIQMQAIPIALEMR,APAYISIGDPGAGK,APAYISIGDPGAGKR,DIESYTHR,DLIGIAETGSGK,DNQTQEDDTSSNK,EDNEIYIK,EEMTDRDWR,EKEEEGEGEGEGER,EKEEEGEGEGEGERK,ELAIQIYEETNK,ENNLDEEK,ENVPQVSNPFQGIEK,EQTLSAFK,EYNENVYDEDTYYNDR,GEYIYEPK,GGVVPPPIR,GIDVHGVK,GLAISFITEHDSHLFYDLK,GVEIVIGTPGR,GYIAGIDVR,HNNN…
Q8I6V1	Reference proteome;Ribonucleoprotein;Ribosomal protein	translation [GO:0006412]	mitochondrial small ribosomal subunit [GO:0005763]; small ribosomal subunit [GO:0015935]	structural constituent of ribosome [GO:0003735]	NA	Untagged	NA	Q8I6V1	Q8I6V1	Mitochondrial ribosomal protein S14, putative	PF3D7_1447300	13321	6.4883	6.82055		7.59202	7.66277	8.57497		6.85991	-3.51176	-4.03424		-3.28212	-3.13644	-1.99951		-3.16182	0.843454	0.0815037	0.254107	NotSig	1	1	No	No	2	2		2	2	2		2	https://wlab.ethz.ch/protter/#up=Q8I6V1&tm=auto&mc=lightsalmon&lc=blue&tml=numcount&numbers&legend&n:coverage,bc:blue=MAFFQTAR,YGYRPDLFR&format=svg	https://wlab.ethz.ch/protter/#up=Q8I6V1&tm=auto&mc=lightsalmon&lc=blue&tml=numcount&numbers&legend&n:coverage,bc:blue=MAFFQTAR,YGYRPDLFR&format=svg	NA	https://wlab.ethz.ch/protter/#up=Q8I6V1&tm=auto&mc=lightsalmon&lc=blue&tml=numcount&numbers&legend&n:coverage,bc:blue=MAFFQTAR,YGYRPDLFR&format=svg	https://wlab.ethz.ch/protter/#up=Q8I6V1&tm=auto&mc=lightsalmon&lc=blue&tml=numcount&numbers&legend&n:coverage,bc:blue=MAFFQTAR,YGYRPDLFR&format=svg
C0H4S2	Membrane;Reference proteome;Transmembrane;Transmembrane helix	plasma membrane organization [GO:0007009]	membrane [GO:0016020]	NA	TRANSMEM 1682..1703; /note="Helical"; /evidence="ECO:0000256|SAM:Phobius"	Untagged	IPR000008;IPR035892;IPR037724;IPR012968;IPR037721;	C0H4S2	C0H4S2	Ferlin-like protein, putative	PF3D7_0806300	197634	8.42022	9.39185	9.62105	9.87707	11.2697	9.28906	9.73285	9.55683	-7.28785	-7.64729	-7.30047	-7.45921	-5.74355	-7.33886	-6.7826	-6.46176	0.842013	0.0311243	0.152613	NotSig	1	1	No	No	23	17	32	31	23	24	32	30	https://wlab.ethz.ch/protter/#up=C0H4S2&tm=auto&mc=lightsalmon&lc=blue&tml=numcount&numbers&legend&n:coverage,bc:blue=ALIYEGLHFPAK,AYIIQAR,DVDDTSQFLWHETTNK,EFYLYGGR,GYNAFPDPYIK,GYYPIPR,IELAGQVIK,IPTNATNIK,LENSTISHGSLR,LLVAFELVPVEK,MGNYDDYDGGYTTTNNNNK,NSNDMTNIPGGLSHNIK,QLMIDDLMPIELR,SEAELDPVGNGR,SNLAVTNWINNR,SPIWIPLK,SYNSALIYK,TDIHEDVFSNK,VDIHEVK,VQNMFTDDTLK,VSHNGFEECTK,YFSLDVMLPK,YTIQSALIGK&forma…	https://wlab.ethz.ch/protter/#up=C0H4S2&tm=auto&mc=lightsalmon&lc=blue&tml=numcount&numbers&legend&n:coverage,bc:blue=ALIYEGLHFPAK,AYIIQAR,DVDDTSQFLWHETTNK,EGNWNFLK,GYYPIPR,IPTNATNIK,LENSTISHGSLR,MGSINNISEDIMQDSDFLNNYK,QLMIDDLMPIELR,SEAELDPVGNGR,SPIWIPLK,TDIHEDVFSNK,TIPLLPNEVGSYVLNENVGR,VQNMFTDDTLK,VSHNGFEECTK,YFSLDVMLPK,YTIQSALIGK&format=svg	https://wlab.ethz.ch/protter/#up=C0H4S2&tm=auto&mc=lightsalmon&lc=blue&tml=numcount&numbers&legend&n:coverage,bc:blue=ALIYEGLHFPAK,AYIIQAR,DVDDTSQFLWHETTNK,EFYLYGGR,EGNWNFLK,GYNAFPDPYIK,GYYPIPR,IELAGQVIK,IFLSANATK,IPTNATNIK,LENSTISHGSLR,LLVAFELVPVEK,MGNYDDYDGGYTTTNNNNK,MGSINNISEDIMQDSDFLNNYK,NATQAININDILGVTK,NSNDMTNIPGGLSHNIK,QLMIDDLMPIELR,SEAELDPVGNGR,SIYNSVLLNNEYESGDR,SNLAVTNWINNR,SPIWIPLK,SYNS…	https://wlab.ethz.ch/protter/#up=C0H4S2&tm=auto&mc=lightsalmon&lc=blue&tml=numcount&numbers&legend&n:coverage,bc:blue=ALIYEGLHFPAK,AYIIQAR,DVDDTSQFLWHETTNK,EFYLYGGR,EGNWNFLK,GYNAFPDPYIK,GYYPIPR,IELAGQVIK,IFLSANATK,IPTNATNIK,LENSTISHGSLR,LLVAFELVPVEK,MGNYDDYDGGYTTTNNNNK,MGSINNISEDIMQDSDFLNNYK,NATQAININDILGVTK,NSNDMTNIPGGLSHNIK,QLMIDDLMPIELR,SEAELDPVGNGR,SNLAVTNWINNR,SPIWIPLK,SYNSALIYK,TDIHEDVFSNK,…	https://wlab.ethz.ch/protter/#up=C0H4S2&tm=auto&mc=lightsalmon&lc=blue&tml=numcount&numbers&legend&n:coverage,bc:blue=AYIIQAR,DVDDTSQFLWHETTNK,EFYLYGGR,EGNWNFLK,GYYPIPR,IELAGQVIK,IPTNATNIK,LENSTISHGSLR,LLVAFELVPVEK,MGSINNISEDIMQDSDFLNNYK,NATQAININDILGVTK,NSNDMTNIPGGLSHNIK,QLMIDDLMPIELR,SNLAVTNWINNR,SPIWIPLK,TDIHEDVFSNK,TIPLLPNEVGSYVLNENVGR,TYVDWVMINEK,VEVDAPNK,VQNMFTDDTLK,VSHNGFEECTK,YINNEYVPYNDP…
C0H496	Coiled coil;Membrane;Reference proteome;Signal;Transmembrane;Transmembrane helix	symbiont entry into host [GO:0044409]	apical part of cell [GO:0045177]; membrane [GO:0016020]; rhoptry [GO:0020008]	heparin binding [GO:0008201]; host cell surface receptor binding [GO:0046789]	TRANSMEM 1628..1649; /note="Helical"; /evidence="ECO:0000256|SAM:Phobius"	Untagged	NA	C0H496	C0H496	Reticulocyte binding protein homologue 4	PF3D7_0424200	205847	6.99637	8.86588	9.60859	9.86957	9.92574	7.98316	10.5961	9.31534	-11.1165	-10.8829	-11.2644	-11.5097	-9.8725	-11.313	-9.76766	-10.4577	0.840672	0.0447232	0.183893	NotSig	1	1	No	No	41	38	60	59	40	36	56	58	https://wlab.ethz.ch/protter/#up=C0H496&tm=auto&mc=lightsalmon&lc=blue&tml=numcount&numbers&legend&n:coverage,bc:blue=ALEVEYLR,DIYQQFK,DNIQININNIK,EETQIMINK,FEHNIKPHIEDIEK,FMQNETFKK,FQNINNDINSK,HTYLNFTHK,IHTLEELK,ILTQEINDK,IMQNIQQTTNR,INNLTNSTQEYINQIK,INNYSHNIEDLINQLQHK,INTFNMYYNDIQQIK,ISQQNYNQENQEK,ITEIINSYDIINYNK,IYNELQNK,LNEHVINNLYTK,LPITQQQLNTILHR,MIDSENEK,MYTTNNIEHIK,NEQEYIQIYK,NINQMNDEK,NIQ…	https://wlab.ethz.ch/protter/#up=C0H496&tm=auto&mc=lightsalmon&lc=blue&tml=numcount&numbers&legend&n:coverage,bc:blue=ALEVEYLR,EETQIMINK,EQILLLWNNK,FEHNIKPHIEDIEK,FQNINNDINSK,HTYLNFTHK,IFDQINQK,IHTLEELK,ILTQEINDK,INNLTNSTQEYINQIK,INNYSHNIEDLINQLQHK,INTFNMYYNDIQQIK,ISQQNYNQENQEK,IYNELQNK,KITEIINSYDIINYNK,KNDNLINNYDYSLLK,LNEHVINNLYTK,LPITQQQLNTILHR,MIDSENEK,MYTTNNIEHIK,NIQQQLNTTETQLNHIK,NLQNELNNYNT…	https://wlab.ethz.ch/protter/#up=C0H496&tm=auto&mc=lightsalmon&lc=blue&tml=numcount&numbers&legend&n:coverage,bc:blue=AIPTNLLPEHIK,ALEVEYLR,DIYQQFK,DNIQININNIK,EETQIMINK,EFSEADNAHSEEK,EQILLLWNNK,EQILLLWNNKK,FEHNIKPHIEDIEK,FMQNETFK,FMQNETFKK,FQNINNDINSK,HTYLNFTHK,IFDQINQK,IHTLEELK,ILTQEINDK,IMQNIQQTTNR,INNLMIISFDK,INNLTNSTQEYINQIK,INNYSHNIEDLINQLQHK,INTFNMYYNDIQQIK,ISQQNYNQENQEK,ITEIINSYDIINYNK,IY…	https://wlab.ethz.ch/protter/#up=C0H496&tm=auto&mc=lightsalmon&lc=blue&tml=numcount&numbers&legend&n:coverage,bc:blue=AIPTNLLPEHIK,ALEVEYLR,DIYQQFK,DNIQININNIK,EETQIMINK,EFSEADNAHSEEK,EQILLLWNNK,EQILLLWNNKK,FEHNIKPHIEDIEK,FMQNETFK,FMQNETFKK,FQNINNDINSK,HTYLNFTHK,IFDQINQK,IHTLEELK,ILTQEINDK,IMQNIQQTTNR,INNLMIISFDK,INNLTNSTQEYINQIK,INNYSHNIEDLINQLQHK,INTFNMYYNDIQQIK,ISQQNYNQENQEK,ITEIINSYDIINYNK,IY…	https://wlab.ethz.ch/protter/#up=C0H496&tm=auto&mc=lightsalmon&lc=blue&tml=numcount&numbers&legend&n:coverage,bc:blue=AIPTNLLPEHIK,ALEVEYLR,DNIQININNIK,EETQIMINK,EQILLLWNNKK,FEHNIKPHIEDIEK,FMQNETFK,FQNINNDINSK,IFDQINQK,IHTLEELK,ILTQEINDK,IMQNIQQTTNR,INNLTNSTQEYINQIK,ISQQNYNQENQEK,ITEIINSYDIINYNK,IYNELQNK,LNEHVINNLYTK,LPITQQQLNTILHR,MIDSENEK,MYTTNNIEHIK,NEQEYIQIYK,NINNEHANEK,NINQMNDEK,NIQQQLNTTETQ…
Q8IHR3	ATP-binding;Membrane;Nucleotide-binding;Reference proteome;Signal;Transmembrane;Transmembrane helix	transmembrane transport [GO:0055085]	membrane [GO:0016020]; mitochondrion [GO:0005739]	ABC-type transporter activity [GO:0140359]; ATP binding [GO:0005524]; ATP hydrolysis activity [GO:0016887]; ATPase-coupled transmembrane transporter activity [GO:0042626]	TRANSMEM 192..209; /note="Helical"; /evidence="ECO:0000256|SAM:Phobius"; TRANSMEM 229..246; /note="Helical"; /evidence="ECO:0000256|SAM:Phobius"; TRANSMEM 311..328; /note="Helical"; /evidence="ECO:0000256|SAM:Phobius"; TRANSMEM 334..353; /note="Helical"; /evidence="ECO:0000256|SAM:Phobius"; TRANSMEM 414..433; /note="Helical"; /evidence="ECO:0000256|SAM:Phobius"	Untagged	IPR003593;IPR011527;IPR036640;IPR003439;IPR027417;IPR039421;	Q8IHR3	Q8IHR3	ABC transporter B family member 3, putative	PF3D7_1145500	99349	8.04448	8.18006	7.74169	7.16927	9.09757	8.49948	8.80524	7.90062	5.86623	5.86379	6.02264	5.40563	6.82147	6.25018	7.12357	6.27968	0.829156	0.0086452	0.0795639	NotSig	1	1	No	No	6	6	5	6	6	6	6	6	https://wlab.ethz.ch/protter/#up=Q8IHR3&tm=auto&mc=lightsalmon&lc=blue&tml=numcount&numbers&legend&n:coverage,bc:blue=EINMEHNINDVMNNGTNK,FFSSLNNILNLEK,ILLLDESTSAIDK,ITYVEQDSK,YNSSVMYIRR,YTYYLDR&format=svg	https://wlab.ethz.ch/protter/#up=Q8IHR3&tm=auto&mc=lightsalmon&lc=blue&tml=numcount&numbers&legend&n:coverage,bc:blue=EINMEHNINDVMNNGTNK,FFSSLNNILNLEK,ILLLDESTSAIDK,ITYVEQDSK,YNSSVMYIRR,YTYYLDR&format=svg	https://wlab.ethz.ch/protter/#up=Q8IHR3&tm=auto&mc=lightsalmon&lc=blue&tml=numcount&numbers&legend&n:coverage,bc:blue=EINMEHNINDVMNNGTNK,FFSSLNNILNLEK,ILLLDESTSAIDK,ITYVEQDSK,YNSSVMYIRR&format=svg	https://wlab.ethz.ch/protter/#up=Q8IHR3&tm=auto&mc=lightsalmon&lc=blue&tml=numcount&numbers&legend&n:coverage,bc:blue=EINMEHNINDVMNNGTNK,FFSSLNNILNLEK,ILLLDESTSAIDK,ITYVEQDSK,YNSSVMYIRR,YTYYLDR&format=svg	https://wlab.ethz.ch/protter/#up=Q8IHR3&tm=auto&mc=lightsalmon&lc=blue&tml=numcount&numbers&legend&n:coverage,bc:blue=EINMEHNINDVMNNGTNK,FFSSLNNILNLEK,ILLLDESTSAIDK,ITYVEQDSK,YNSSVMYIRR,YTYYLDR&format=svg
Q8I3F7	Reference proteome	NA	NA	NA	NA	Untagged	IPR035969;	Q8I3F7	Q8I3F7	Rab-GAP TBC domain-containing protein	PF3D7_0531100	325264			6.83816	7.13817			7.86851	7.53777			3.54889	3.54889			4.37692	4.37692	0.828031	0.00098098	0.0296588	Up	1	1	No	No			20	23			19	21	NA	NA	https://wlab.ethz.ch/protter/#up=Q8I3F7&tm=auto&mc=lightsalmon&lc=blue&tml=numcount&numbers&legend&n:coverage,bc:blue=DKPINAQNNVMTIQYSHLHLEK,DNMQNELSGDK,DQNEYMINNK,EFNYLSIK,EIQDNISR,ENILLSNENDK,FLINNLQSK,HSSSHYNNEISVLSFNETHNNK,IHNDIIPINSNNNNNNNDNNFINK,KFEENLLNIINYNR,LNYITSIYHSFDYYNK,LYENIIEFEK,NEHINETINTTYDDQNITEQSNHIK,SLYNNEFK,SYNVNSENSQK,TSYYTNK,YNIYDDQSIHTQK,YNTNDDNIYSDIYSNKK,YPINNNYNYNTHK,YVE…	https://wlab.ethz.ch/protter/#up=Q8I3F7&tm=auto&mc=lightsalmon&lc=blue&tml=numcount&numbers&legend&n:coverage,bc:blue=DKPINAQNNVMTIQYSHLHLEK,DNMQNELSGDK,DQNEYMINNK,EFNYLSIK,EIQDNISR,ENILLSNENDK,FLINNLQSK,HSSSHYNNEISVLSFNETHNNK,IHNDIIPINSNNNNNNNDNNFINK,KFEENLLNIINYNR,LNYITSIYHSFDYYNK,LYENIIEFEK,NEHINETINTTYDDQNITEQSNHIK,NIIPYNDYNEDDIISYEDIK,NIWLQNIDFQK,NYIQIEDVQSPK,SLYNNEFK,SYNVNSENSQK,TSYYTNK,YIT…	NA
C0H5K2	Reference proteome	NA	NA	NA	NA	Untagged	NA	C0H5K2	C0H5K2	Asparagine-rich antigen Pfa35-2	PF3D7_1362700	242240	8.64202	10.1459	10.3691	10.1476	10.0555	13.1698	9.5225	8.5511	-14.9628	-15.3868	-14.084	-14.9087	-15.3814	-11.7294	-14.3498	-14.5873	0.823583	0.316586	0.54816	NotSig	1	1	No	No	43	41	42	43	43	43	42	43	https://wlab.ethz.ch/protter/#up=C0H5K2&tm=auto&mc=lightsalmon&lc=blue&tml=numcount&numbers&legend&n:coverage,bc:blue=ASNLPYNNETMIR,DVHVFEESVR,DYTNNYIK,EGSNVNSCTEENTGANNK,ENSSLNNNMR,FDPFVDK,HNNESEHAYIDNK,HNNESEHAYIDNKK,HNNIPHNNFR,IEIYESDK,IFQNVNNHNR,IINDNSMNSSNNHFR,NAQDCTTSEEVK,NEIGTDMCNHTNDEK,NFDILNGNKR,NGCNQGFQDNNR,NHTYNMINVNNTNNIK,NIQNNSLEDK,NLFYGFGYNK,NMNSVNYIK,NNEEEEIK,NNGSNEQCISDVR,NSYENNIH…	https://wlab.ethz.ch/protter/#up=C0H5K2&tm=auto&mc=lightsalmon&lc=blue&tml=numcount&numbers&legend&n:coverage,bc:blue=ASNLPYNNETMIR,DVHVFEESVR,DYTNNYIK,EGSNVNSCTEENTGANNK,ENSSLNNNMR,FDPFVDK,HNNESEHAYIDNK,HNNESEHAYIDNKK,HNNIPHNNFR,IFQNVNNHNR,IINDNSMNSSNNHFR,NAQDCTTSEEVK,NEIGTDMCNHTNDEK,NFDILNGNKR,NGCNQGFQDNNR,NHTYNMINVNNTNNIK,NIQNNSLEDK,NLFYGFGYNK,NMNSVNYIK,NNGSNEQCISDVR,NSYENNIHK,NSYENNIHKK,NTYPM…	https://wlab.ethz.ch/protter/#up=C0H5K2&tm=auto&mc=lightsalmon&lc=blue&tml=numcount&numbers&legend&n:coverage,bc:blue=ASNLPYNNETMIR,DVHVFEESVR,DYTNNYIK,ENSSLNNNMR,FDPFVDK,HNNESEHAYIDNK,HNNESEHAYIDNKK,HNNIPHNNFR,IEIYESDK,IFQNVNNHNR,IINDNSMNSSNNHFR,NAQDCTTSEEVK,NEIGTDMCNHTNDEK,NFDILNGNKR,NGCNQGFQDNNR,NHTYNMINVNNTNNIK,NIQNNSLEDK,NLFYGFGYNK,NMNSVNYIK,NNEEEEIK,NNGSNEQCISDVR,NSYENNIHK,NSYENNIHKK,NTYPMN…	https://wlab.ethz.ch/protter/#up=C0H5K2&tm=auto&mc=lightsalmon&lc=blue&tml=numcount&numbers&legend&n:coverage,bc:blue=ASNLPYNNETMIR,DIIITLNGPHNYPENTIIYYLYTR,DVHVFEESVR,DYTNNYIK,EGSNVNSCTEENTGANNK,ENSSLNNNMR,FDPFVDK,HNNESEHAYIDNK,HNNESEHAYIDNKK,HNNIPHNNFR,IEIYESDK,IFQNVNNHNR,IINDNSMNSSNNHFR,NAQDCTTSEEVK,NEIGTDMCNHTNDEK,NFDILNGNKR,NGCNQGFQDNNR,NHTYNMINVNNTNNIK,NIQNNSLEDK,NLFYGFGYNK,NMNSVNYIK,NNEEEE…	https://wlab.ethz.ch/protter/#up=C0H5K2&tm=auto&mc=lightsalmon&lc=blue&tml=numcount&numbers&legend&n:coverage,bc:blue=ASNLPYNNETMIR,DVHVFEESVR,DYTNNYIK,EGSNVNSCTEENTGANNK,ENSSLNNNMR,FDPFVDK,HNNESEHAYIDNK,HNNESEHAYIDNKK,HNNIPHNNFR,IFQNVNNHNR,IINDNSMNSSNNHFR,NAQDCTTSEEVK,NEIGTDMCNHTNDEK,NFDILNGNKR,NGCNQGFQDNNR,NHTYNMINVNNTNNIK,NIQNNSLEDK,NLFYGFGYNK,NMNSVNYIK,NNEEEEIK,NNGSNEQCISDVR,NSYENNIHK,NSYENNI…
Q8II06	Reference proteome	NA	NA	NA	NA	Untagged	NA	Q8II06	Q8II06	Uncharacterized protein	PF3D7_1135800	19130	4.36815	5.65695	5.14242	2.76434	5.56912	6.71222	3.36723	5.10857	-2.57547	-1.75692	-0.745615	-3.27426	-1.74048	-0.49464	-2.38932	-0.449078	0.819685	0.254789	0.479685	NotSig	1	1	yes	yes	1	1	1	1	1	1	1	1	https://wlab.ethz.ch/protter/#up=Q8II06&tm=auto&mc=lightsalmon&lc=blue&tml=numcount&numbers&legend&n:coverage,bc:blue=SNNNNYSYFSK&format=svg	https://wlab.ethz.ch/protter/#up=Q8II06&tm=auto&mc=lightsalmon&lc=blue&tml=numcount&numbers&legend&n:coverage,bc:blue=SNNNNYSYFSK&format=svg	https://wlab.ethz.ch/protter/#up=Q8II06&tm=auto&mc=lightsalmon&lc=blue&tml=numcount&numbers&legend&n:coverage,bc:blue=SNNNNYSYFSK&format=svg	https://wlab.ethz.ch/protter/#up=Q8II06&tm=auto&mc=lightsalmon&lc=blue&tml=numcount&numbers&legend&n:coverage,bc:blue=SNNNNYSYFSK&format=svg	https://wlab.ethz.ch/protter/#up=Q8II06&tm=auto&mc=lightsalmon&lc=blue&tml=numcount&numbers&legend&n:coverage,bc:blue=SNNNNYSYFSK&format=svg
O97292	Reference proteome;Repeat;WD repeat	mRNA splicing, via spliceosome [GO:0000398]; RNA splicing [GO:0008380]	precatalytic spliceosome [GO:0071011]	NA	NA	Untagged	IPR045184;IPR015943;IPR036322;IPR001680;	O97292	O97292	WD repeat-containing protein, putative	PF3D7_0321800	322245	9.15085	11.4267	11.4311	11.5928	11.5772	11.5429	11.4587	11.2457	-11.1563	-10.6315	-10.8538	-11.2367	-10.4714	-9.99025	-10.2889	-9.85428	0.818368	0.00274512	0.0448068	Up	1	1	No	No	66	65	66	66	69	66	68	69	https://wlab.ethz.ch/protter/#up=O97292&tm=auto&mc=lightsalmon&lc=blue&tml=numcount&numbers&legend&n:coverage,bc:blue=AHNYPITDFDIHK,DEDEIINIDHIINTSSSFNSK,DELKNDLGSLGEK,DINNAVTMR,DMMMVGMK,DQDGINEVYQALK,DQGIIMLNNIILK,DRVDYGLLDREEGNNK,DTVHGNNPLGDINTQTK,DYLQAYLMHYER,EEENIDNFIYYNR,EEQNNLSFK,EFFFNSHNK,EKEVDLK,EYDYITK,FDDLNNDYQIIK,FLLLTTK,FNMLHNYPLK,FSYDSDLK,IDPIHIYISYYK,IENMENIENMENIGK,IENMENIGK,ILETLE…	https://wlab.ethz.ch/protter/#up=O97292&tm=auto&mc=lightsalmon&lc=blue&tml=numcount&numbers&legend&n:coverage,bc:blue=AHNYPITDFDIHK,DINNAVTMR,DMMMVGMK,DQDGINEVYQALK,DQGIIMLNNIILK,DRVDYGLLDREEGNNK,DTVHGNNPLGDINTQTK,DYLQAYLMHYER,EEENIDNFIYYNR,EEQNNLSFK,EFFFNSHNK,EYDYITK,FDDLNNDYQIIK,FLLLTTK,FNMLHNYPLK,FSYDSDLK,IDPIHIYISYYK,IENMENIENMENIGK,IENMENIGK,ILETLEEK,INNFDENIVMLNEK,IYDDHDEHMSITPHDVEITK,IYEQE…	https://wlab.ethz.ch/protter/#up=O97292&tm=auto&mc=lightsalmon&lc=blue&tml=numcount&numbers&legend&n:coverage,bc:blue=AHNYPITDFDIHK,DEDEIINIDHIINTSSSFNSK,DELKNDLGSLGEK,DINNAVTMR,DMMMVGMK,DQDGINEVYQALK,DQGIIMLNNIILK,DRVDYGLLDREEGNNK,DTVHGNNPLGDINTQTK,DYLQAYLMHYER,EEENIDNFIYYNR,EEQNNLSFK,EFFFNSHNK,EKEVDLK,EYDYITK,FDDLNNDYQIIK,FLLLTTK,FNMLHNYPLK,FSYDSDLK,IDPIHIYISYYK,IENMENIENMENIGK,IENMENIGK,ILETLE…	https://wlab.ethz.ch/protter/#up=O97292&tm=auto&mc=lightsalmon&lc=blue&tml=numcount&numbers&legend&n:coverage,bc:blue=AHNYPITDFDIHK,DEDEIINIDHIINTSSSFNSK,DINNAVTMR,DMMMVGMK,DQDGINEVYQALK,DQGIIMLNNIILK,DRVDYGLLDREEGNNK,DTVHGNNPLGDINTQTK,DYLQAYLMHYER,EEENIDNFIYYNR,EEQNNLSFK,EFFFNSHNK,EKEVDLK,EYDYITK,FDDLNNDYQIIK,FLLLTTK,FNMLHNYPLK,FSYDSDLK,IENMENIENMENIGK,IENMENIGK,ILETLEEK,INNFDENIVMLNEK,IYDDHDEHM…	https://wlab.ethz.ch/protter/#up=O97292&tm=auto&mc=lightsalmon&lc=blue&tml=numcount&numbers&legend&n:coverage,bc:blue=AHNYPITDFDIHK,DEDEIINIDHIINTSSSFNSK,DELKNDLGSLGEK,DINNAVTMR,DMMMVGMK,DQDGINEVYQALK,DQGIIMLNNIILK,DRVDYGLLDREEGNNK,DTVHGNNPLGDINTQTK,DYLQAYLMHYER,EEENIDNFIYYNR,EEQNNLSFK,EFFFNSHNK,EKEVDLK,EYDYITK,FDDLNNDYQIIK,FLLLTTK,FNMLHNYPLK,FSYDSDLK,IDPIHIYISYYK,IENMENIENMENIGK,IENMENIGK,ILETLE…
Q8I5L0	Reference proteome;Repeat	NA	NA	NA	NA	Untagged	IPR000048;IPR009091;IPR000408;IPR051210;	Q8I5L0	Q8I5L0	Cell cycle associated protein, putative	PF3D7_1220300	324079	7.81632	9.29741	8.24313	9.08951	9.34172	10.3684	8.56541	8.41816	-8.48484	-8.32667	-8.53024	-8.09808	-8.2096	-6.8165	-7.81029	-7.45218	0.78781	0.0275577	0.144804	NotSig	1	1	No	No	26	25	33	33	30	29	33	32	https://wlab.ethz.ch/protter/#up=Q8I5L0&tm=auto&mc=lightsalmon&lc=blue&tml=numcount&numbers&legend&n:coverage,bc:blue=DIYINTMDDHTK,DLHFNGDYLIK,DNLSNNDTNHNILNQSIHIYK,DNNNNNNTEQIVSQGYNK,ESMDNNSTSIFSTHK,GNLYNNNINYK,HFSDQYNNIHISHK,IIVIQNYMR,KSENEVNHLGEVNK,NDNQNNDINNNNNNNNNNNNISK,NEHSNNSNEFLYNDK,NIIYNSSNMK,NITELYNK,NLNEVLIPNR,NNYIINTFVR,QIVSNNIK,SMFFENNTLPLK,TDNITNFSDFSK,TNDSSNVNVNGK,VIANEPK,VLNPVLYMF…	https://wlab.ethz.ch/protter/#up=Q8I5L0&tm=auto&mc=lightsalmon&lc=blue&tml=numcount&numbers&legend&n:coverage,bc:blue=DIYINTMDDHTK,DNLSNNDTNHNILNQSIHIYK,ESMDNNSTSIFSTHK,GNLYNNNINYK,IIVIQNYMR,KLDDNPYDSQK,KSENEVNHLGEVNK,LLNYYEEK,NDNQNNDINNNNNNNNNNNNISK,NEHSNNSNEFLYNDK,NIIYNSSNMK,NITELYNK,NNYIINTFVR,QIVSNNIK,SMFFENNTLPLK,TDNITNFSDFSK,TNDSSNVNVNGK,VIANEPK,VLNPVLYMFK,WDHVDINEDENNK,YEYDFNIDK,YFKPSYFNVK…	https://wlab.ethz.ch/protter/#up=Q8I5L0&tm=auto&mc=lightsalmon&lc=blue&tml=numcount&numbers&legend&n:coverage,bc:blue=DIYINTMDDHTK,DLHFNGDYLIK,DNLSNNDTNHNILNQSIHIYK,DNNNNNNTEQIVSQGYNK,ESMDNNSTSIFSTHK,GNLYNNNINYK,HFSDQYNNIHISHK,HNITINNQFNFNQIK,IIVIQNYMR,KLDDNPYDSQK,KSENEVNHLGEVNK,LLNYYEEK,NDNQNNDINNNNNNNNNNNNISK,NEHSNNSNEFLYNDK,NIIYNSSNMK,NITELYNK,NIYNDTTNFIYLNK,NLNEVLIPNR,NNYIINTFVR,QIVSNNIK,SMFF…	https://wlab.ethz.ch/protter/#up=Q8I5L0&tm=auto&mc=lightsalmon&lc=blue&tml=numcount&numbers&legend&n:coverage,bc:blue=DIYINTMDDHTK,DLHFNGDYLIK,DNLSNNDTNHNILNQSIHIYK,DNNNNNNTEQIVSQGYNK,GNLYNNNINYK,HFSDQYNNIHISHK,HNITINNQFNFNQIK,IIVIQNYMR,KLDDNPYDSQK,KSENEVNHLGEVNK,LLNYYEEK,NDNQNNDINNNNNNNNNNNNISK,NEHSNNSNEFLYNDK,NIIYNSSNMK,NITELYNK,NIYNDTTNFIYLNK,NLNEVLIPNR,NNYIINTFVR,NVINFNMLYNINAFFNEK,QIVSNNIK,S…	https://wlab.ethz.ch/protter/#up=Q8I5L0&tm=auto&mc=lightsalmon&lc=blue&tml=numcount&numbers&legend&n:coverage,bc:blue=DIYINTMDDHTK,DLHFNGDYLIK,DNLSNNDTNHNILNQSIHIYK,DNNNNNNTEQIVSQGYNK,GNLYNNNINYK,HFSDQYNNIHISHK,IIVIQNYMR,KLDDNPYDSQK,KSENEVNHLGEVNK,LLNYYEEK,NDNQNNDINNNNNNNNNNNNISK,NEHSNNSNEFLYNDK,NIIYNSSNMK,NITELYNK,NIYNDTTNFIYLNK,NLNEVLIPNR,NNYIINTFVR,QIVSNNIK,SMFFENNTLPLK,TDNITNFSDFSK,TNDSSNVNVN…
Q8IJ84	Reference proteome	NA	NA	NA	NA	Untagged	NA	Q8IJ84	Q8IJ84	Uncharacterized protein	PF3D7_1032300	106543	12.1502	12.7578	9.10751	12.5052	12.7227	12.6329	12.0316	11.9982	8.31509	8.70258	6.38898	9.71447	8.75613	8.70043	9.36964	9.43906	0.786031	0.271992	0.49717	NotSig	1	1	No	No	12	12	11	12	12	12	12	12	https://wlab.ethz.ch/protter/#up=Q8IJ84&tm=auto&mc=lightsalmon&lc=blue&tml=numcount&numbers&legend&n:coverage,bc:blue=DIQYTVPER,DIYDNMIYK,EINNYQIMIK,ELNDDIIHNYINLK,IIQFFSLPNIEK,INNNMNISSFHNLDDNK,IVDIFEIEEEK,SYNMLSR,TIEQIITYK,YAESQQNFEESTFNMNNIIK,YIGGNIK,YQETLSNK&format=svg	https://wlab.ethz.ch/protter/#up=Q8IJ84&tm=auto&mc=lightsalmon&lc=blue&tml=numcount&numbers&legend&n:coverage,bc:blue=DIQYTVPER,DIYDNMIYK,EINNYQIMIK,ELNDDIIHNYINLK,IIQFFSLPNIEK,INNNMNISSFHNLDDNK,IVDIFEIEEEK,SYNMLSR,TIEQIITYK,YAESQQNFEESTFNMNNIIK,YIGGNIK,YQETLSNK&format=svg	https://wlab.ethz.ch/protter/#up=Q8IJ84&tm=auto&mc=lightsalmon&lc=blue&tml=numcount&numbers&legend&n:coverage,bc:blue=DIQYTVPER,DIYDNMIYK,EINNYQIMIK,ELNDDIIHNYINLK,IIQFFSLPNIEK,INNNMNISSFHNLDDNK,IVDIFEIEEEK,SYNMLSR,TIEQIITYK,YIGGNIK,YQETLSNK&format=svg	https://wlab.ethz.ch/protter/#up=Q8IJ84&tm=auto&mc=lightsalmon&lc=blue&tml=numcount&numbers&legend&n:coverage,bc:blue=DIQYTVPER,DIYDNMIYK,EINNYQIMIK,ELNDDIIHNYINLK,IIQFFSLPNIEK,INNNMNISSFHNLDDNK,IVDIFEIEEEK,SYNMLSR,TIEQIITYK,YAESQQNFEESTFNMNNIIK,YIGGNIK,YQETLSNK&format=svg	https://wlab.ethz.ch/protter/#up=Q8IJ84&tm=auto&mc=lightsalmon&lc=blue&tml=numcount&numbers&legend&n:coverage,bc:blue=DIQYTVPER,DIYDNMIYK,EINNYQIMIK,ELNDDIIHNYINLK,IIQFFSLPNIEK,INNNMNISSFHNLDDNK,IVDIFEIEEEK,SYNMLSR,TIEQIITYK,YAESQQNFEESTFNMNNIIK,YIGGNIK,YQETLSNK&format=svg
Q8I5A7	Coiled coil;Reference proteome	NA	cilium [GO:0005929]	NA	NA	Untagged	IPR011989;IPR016024;IPR052607;IPR048739;IPR048738;IPR008979;	Q8I5A7	Q8I5A7	TOG domain-containing protein	PF3D7_1231300	112851			2.88928	6.02159		3.68379	5.18904				-17.4589	-17.4589		-16.6754	-16.6754		0.783506	0.00116688	0.0316008	Up	1	1	yes	yes			1	1		1	1		NA	NA	https://wlab.ethz.ch/protter/#up=Q8I5A7&tm=auto&mc=lightsalmon&lc=blue&tml=numcount&numbers&legend&n:coverage,bc:blue=STIQIDNTVNK&format=svg	https://wlab.ethz.ch/protter/#up=Q8I5A7&tm=auto&mc=lightsalmon&lc=blue&tml=numcount&numbers&legend&n:coverage,bc:blue=STIQIDNTVNK&format=svg	NA
Q8I2P1	Coiled coil;Reference proteome	NA	NA	NA	NA	Untagged	NA	Q8I2P1	Q8I2P1	Coiled-coil domain-containing protein 52	PF3D7_0926800	144990	6.3313	6.23505	7.42945	7.18668	7.85701	7.68338	7.45022	6.8745	-1.43058	-2.20167	-1.16274	-1.61521	-0.580374	-0.553812	-0.934369	-1.26156	0.770024	0.0186235	0.118356	NotSig	1	1	No	No	13	10	14	13	14	11	14	13	https://wlab.ethz.ch/protter/#up=Q8I2P1&tm=auto&mc=lightsalmon&lc=blue&tml=numcount&numbers&legend&n:coverage,bc:blue=HVNIDYFIK,INNNNNNNILR,LDNMSYTSSFNNIK,LETFNYIK,MDTELFEK,NEDILNVHNDQLSFDTIK,NNFNDNIMVQK,NTQQINTLQTK,NYNRPLMPLLVK,QIYHLNEWDSNQNDLAK,SCDDNISNHTYK,TKPYPLMEYLFK,YNDEHLINDQMK&format=svg	https://wlab.ethz.ch/protter/#up=Q8I2P1&tm=auto&mc=lightsalmon&lc=blue&tml=numcount&numbers&legend&n:coverage,bc:blue=DAIFNNQTNEVINLIEK,HVNIDYFIK,INNNNNNNILR,MDTELFEK,NNFNDNIMVQK,NTQQINTLQTK,NYNRPLMPLLVK,QIYHLNEWDSNQNDLAK,SCDDNISNHTYK,YNDEHLINDQMK&format=svg	https://wlab.ethz.ch/protter/#up=Q8I2P1&tm=auto&mc=lightsalmon&lc=blue&tml=numcount&numbers&legend&n:coverage,bc:blue=DAIFNNQTNEVINLIEK,HVNIDYFIK,INNNNNNNILR,LDNMSYTSSFNNIK,LETFNYIK,MDTELFEK,NEDILNVHNDQLSFDTIK,NNFNDNIMVQK,NTQQINTLQTK,NYNRPLMPLLVK,QIYHLNEWDSNQNDLAK,SCDDNISNHTYK,TKPYPLMEYLFK,YNDEHLINDQMK&format=svg	https://wlab.ethz.ch/protter/#up=Q8I2P1&tm=auto&mc=lightsalmon&lc=blue&tml=numcount&numbers&legend&n:coverage,bc:blue=DAIFNNQTNEVINLIEK,HVNIDYFIK,INNNNNNNILR,LDNMSYTSSFNNIK,LETFNYIK,MDTELFEK,NEDILNVHNDQLSFDTIK,NNFNDNIMVQK,NTQQINTLQTK,NYNRPLMPLLVK,QIYHLNEWDSNQNDLAK,TKPYPLMEYLFK,YNDEHLINDQMK&format=svg	https://wlab.ethz.ch/protter/#up=Q8I2P1&tm=auto&mc=lightsalmon&lc=blue&tml=numcount&numbers&legend&n:coverage,bc:blue=DAIFNNQTNEVINLIEK,HVNIDYFIK,INNNNNNNILR,LDNMSYTSSFNNIK,LETFNYIK,MDTELFEK,NEDILNVHNDQLSFDTIK,NNFNDNIMVQK,NTQQINTLQTK,NYNRPLMPLLVK,QIYHLNEWDSNQNDLAK,SCDDNISNHTYK,TKPYPLMEYLFK,YNDEHLINDQMK&format=svg
C0H4C4	Coiled coil;Reference proteome	NA	NA	NA	NA	Untagged	IPR011004;	C0H4C4	C0H4C4	Uncharacterized protein	PF3D7_0504800	672022	8.44177	9.02207	9.57106	10.0994	10.1102	10.1896	9.81779	9.44881	-3.29358	-3.72764	-3.33941	-3.12649	-2.63585	-2.25712	-2.78122	-2.7755	0.759355	0.00229676	0.0430318	Up	1	1	No	No	129	128	136	136	129	128	135	137	https://wlab.ethz.ch/protter/#up=C0H4C4&tm=auto&mc=lightsalmon&lc=blue&tml=numcount&numbers&legend&n:coverage,bc:blue=AIISLNYISK,CNSINNTYK,DELSSTEK,DENIFYAK,DGSVEMNNEIEK,DKNDIDPNGINIR,DLHQYSNER,DMVSSINLVK,DNEVDDNNFDPNK,DQPNVSIENNR,DYVDNMK,DYVDNMK,EDDTYLGSTK,EDIIYINHLFDHK,EENDIYIK,EFEELIEEK,EFTGINTYLR,EFVDENMMEK,EIEELNLEFPK,EIVFYQK,ELNNTFNK,ELQEQNEEVMK,ENMYTFK,ENSLEIFLK,ETPSIAHK,EVINNTNR,EVSDICFR,…	https://wlab.ethz.ch/protter/#up=C0H4C4&tm=auto&mc=lightsalmon&lc=blue&tml=numcount&numbers&legend&n:coverage,bc:blue=AIISLNYISK,CNSINNTYK,DELSSTEK,DENIFYAK,DIILYNDNTDDILYR,DILFLDIDIYYERK,DKNDIDPNGINIR,DLHQYSNER,DMVSSINLVK,DNEVDDNNFDPNK,DQPNVSIENNR,DYLQTYNK,DYVDNMK,DYVDNMK,EDDTYLGSTK,EDIIYINHLFDHK,EENDIYIK,EFEELIEEK,EFTGINTYLR,EFVDENMMEK,EIEELNLEFPK,EIVFYQK,ELNNTFNK,ELQEQNEEVMK,ENMYTFK,ENSLEIFLK,…	https://wlab.ethz.ch/protter/#up=C0H4C4&tm=auto&mc=lightsalmon&lc=blue&tml=numcount&numbers&legend&n:coverage,bc:blue=AIISLNYISK,CNSINNTYK,DELSSTEK,DGSVEMNNEIEK,DIILYNDNTDDILYR,DKNDIDPNGINIR,DLHQYSNER,DMVSSINLVK,DNEVDDNNFDPNK,DQPNVSIENNR,DYLQTYNK,DYVDNMK,DYVDNMK,EDDTYLGSTK,EDIIYINHLFDHK,EEDIQNVTLLK,EENDIYIK,EFEELIEEK,EFTGINTYLR,EFVDENMMEK,EIEELNLEFPK,EIVFYQK,ELNNTFNK,ELQEQNEEVMK,ENMYTFK,ENSLEIFLK…	https://wlab.ethz.ch/protter/#up=C0H4C4&tm=auto&mc=lightsalmon&lc=blue&tml=numcount&numbers&legend&n:coverage,bc:blue=AIISLNYISK,CNSINNTYK,DELSSTEK,DENIFYAK,DGSVEMNNEIEK,DILFLDIDIYYERK,DKNDIDPNGINIR,DMVSSINLVK,DNEVDDNNFDPNK,DQPNVSIENNR,DYLQTYNK,DYVDNMK,DYVDNMK,EDDTYLGSTK,EDIIYINHLFDHK,EEDIQNVTLLK,EENDIYIK,EFEELIEEK,EFTGINTYLR,EFVDENMMEK,EIEELNLEFPK,EIVFYQK,ELNNTFNK,ELQEQNEEVMK,ENMYTFK,ENSLEIFLK,E…	https://wlab.ethz.ch/protter/#up=C0H4C4&tm=auto&mc=lightsalmon&lc=blue&tml=numcount&numbers&legend&n:coverage,bc:blue=AIISLNYISK,CNSINNTYK,DELSSTEK,DILFLDIDIYYERK,DKNDIDPNGINIR,DLHQYSNER,DMVSSINLVK,DNEVDDNNFDPNK,DQPNVSIENNR,DYLQTYNK,DYVDNMK,DYVDNMK,EDDTYLGSTK,EDIIYINHLFDHK,EENDIYIK,EFEELIEEK,EFTGINTYLR,EFVDENMMEK,EIEELNLEFPK,EIVFYQK,ELNNTFNK,ELQEQNEEVMK,ENSLEIFLK,EVINNTNR,EVSDICFR,FIDVGNSQGK,FIFL…
Q9U0I4	Exosome;Reference proteome;RNA-binding;rRNA processing	CUT catabolic process [GO:0071034]; exonucleolytic trimming to generate mature 3'-end of 5.8S rRNA from tricistronic rRNA transcript (SSU-rRNA, 5.8S rRNA, LSU-rRNA) [GO:0000467]; nuclear polyadenylation-dependent rRNA catabolic process [GO:0071035]; nuclear-transcribed mRNA catabolic process [GO:0000956]; nuclear-transcribed mRNA catabolic process, deadenylation-dependent decay [GO:0000288]; poly…	cytoplasmic exosome (RNase complex) [GO:0000177]; exosome (RNase complex) [GO:0000178]; nuclear exosome (RNase complex) [GO:0000176]	3'-5'-RNA exonuclease activity [GO:0000175]; RNA binding [GO:0003723]	NA	Untagged	IPR026699;IPR004088;IPR036612;IPR012340;IPR048565;IPR003029;	Q9U0I4	Q9U0I4	Exosome complex component RRP4	PF3D7_0410400	38761	10.1457	10.2335	10.2823	10.0201	12.5147	9.13009	10.023	12.0423	10.0863	10.1652	10.1662	9.90134	12.4434	9.06252	9.91001	11.9318	0.757195	0.338236	0.569761	NotSig	1	1	No	No	16	16	15	16	16	16	16	16	https://wlab.ethz.ch/protter/#up=Q9U0I4&tm=auto&mc=lightsalmon&lc=blue&tml=numcount&numbers&legend&n:coverage,bc:blue=MDILITTPYDK,DTNPNSVDQNIEENK,DTNPNSVDQNIEENKFEDVDHTTR,EVCEIGEITNK,FVSSNQSWAANSTQ,IISLETVK,ISTDGTIILHTR,IYVHYTSNTNNTPSYILK,LIYVEPLK,LSNGVLIIVPQTLIHNQK,LVLPGECVLDK,LYNDVINMIHIYKPDDIIACEIQR,NITIITNIIK,PYVADSYLFNYIDK,YHININYDTINK,YTGSVGDLLVGK&format=svg	https://wlab.ethz.ch/protter/#up=Q9U0I4&tm=auto&mc=lightsalmon&lc=blue&tml=numcount&numbers&legend&n:coverage,bc:blue=MDILITTPYDK,DTNPNSVDQNIEENK,DTNPNSVDQNIEENKFEDVDHTTR,EVCEIGEITNK,FVSSNQSWAANSTQ,IISLETVK,ISTDGTIILHTR,IYVHYTSNTNNTPSYILK,LIYVEPLK,LSNGVLIIVPQTLIHNQK,LVLPGECVLDK,LYNDVINMIHIYKPDDIIACEIQR,NITIITNIIK,PYVADSYLFNYIDK,YHININYDTINK,YTGSVGDLLVGK&format=svg	https://wlab.ethz.ch/protter/#up=Q9U0I4&tm=auto&mc=lightsalmon&lc=blue&tml=numcount&numbers&legend&n:coverage,bc:blue=MDILITTPYDK,DTNPNSVDQNIEENK,DTNPNSVDQNIEENKFEDVDHTTR,EVCEIGEITNK,FVSSNQSWAANSTQ,IISLETVK,ISTDGTIILHTR,IYVHYTSNTNNTPSYILK,LIYVEPLK,LSNGVLIIVPQTLIHNQK,LVLPGECVLDK,LYNDVINMIHIYKPDDIIACEIQR,NITIITNIIK,PYVADSYLFNYIDK,YTGSVGDLLVGK&format=svg	https://wlab.ethz.ch/protter/#up=Q9U0I4&tm=auto&mc=lightsalmon&lc=blue&tml=numcount&numbers&legend&n:coverage,bc:blue=MDILITTPYDK,DTNPNSVDQNIEENK,DTNPNSVDQNIEENKFEDVDHTTR,EVCEIGEITNK,FVSSNQSWAANSTQ,IISLETVK,ISTDGTIILHTR,IYVHYTSNTNNTPSYILK,LIYVEPLK,LSNGVLIIVPQTLIHNQK,LVLPGECVLDK,LYNDVINMIHIYKPDDIIACEIQR,NITIITNIIK,PYVADSYLFNYIDK,YHININYDTINK,YTGSVGDLLVGK&format=svg	https://wlab.ethz.ch/protter/#up=Q9U0I4&tm=auto&mc=lightsalmon&lc=blue&tml=numcount&numbers&legend&n:coverage,bc:blue=MDILITTPYDK,DTNPNSVDQNIEENK,DTNPNSVDQNIEENKFEDVDHTTR,EVCEIGEITNK,FVSSNQSWAANSTQ,IISLETVK,ISTDGTIILHTR,IYVHYTSNTNNTPSYILK,LIYVEPLK,LSNGVLIIVPQTLIHNQK,LVLPGECVLDK,LYNDVINMIHIYKPDDIIACEIQR,NITIITNIIK,PYVADSYLFNYIDK,YHININYDTINK,YTGSVGDLLVGK&format=svg
Q8ILM9	Coiled coil;Reference proteome	rRNA processing [GO:0006364]; tRNA export from nucleus [GO:0006409]	CURI complex [GO:0032545]; small-subunit processome [GO:0032040]; UTP-C complex [GO:0034456]	NA	NA	Untagged	IPR005554;IPR035368;	Q8ILM9	Q8ILM9	Nrap protein domain-containing protein	PF3D7_1422400	195366	12.1984	10.9554	10.2922	11.3847	12.4624	12.457	11.1734	12.0364	18.4939	17.8452	17.8927	19.1684	19.3895	19.1949	18.5865	19.2397	0.7526	0.0542179	0.206277	NotSig	1	1	No	No	42	44	44	45	44	43	43	43	https://wlab.ethz.ch/protter/#up=Q8ILM9&tm=auto&mc=lightsalmon&lc=blue&tml=numcount&numbers&legend&n:coverage,bc:blue=MNCFSDEK,AIYYLNK,ALGDRLDDITYR,CDNICDNR,DGSSILNIEK,DINSLEEIK,DNIHNNNHGDLYNK,DNIYNDDNIYNK,DNIYNNDNIYNNDNIYNK,DSISMLK,DYELLHVYK,ENSTNEYSSK,FNNNIYK,GFILQNFNVLGSYK,GLHMNNESLSK,ISLASNSSFDYNK,ITLQNIK,LCSELYEDK,LDDITYR,LINSFITR,LLYTLPTYENNK,LVSYEFMEK,MTDLGYK,NGMQYFK,NIQDDIR,NITNINILCSIK,N…	https://wlab.ethz.ch/protter/#up=Q8ILM9&tm=auto&mc=lightsalmon&lc=blue&tml=numcount&numbers&legend&n:coverage,bc:blue=MNCFSDEK,AIYYLNK,ALGDRLDDITYR,CDNICDNR,DEDSFLDSFSFSSK,DGSSILNIEK,DINSLEEIK,DNIHNNNHGDLYNK,DNIYNDDNIYNK,DNIYNNDNIYNNDNIYNK,DSISMLK,DYELLHVYK,ENSTNEYSSK,FNNNIYK,GFILQNFNVLGSYK,GLHMNNESLSK,ISLASNSSFDYNK,ITLQNIK,LCSELYEDK,LDDITYR,LINSFITR,LLYTLPTYENNK,LVSYEFMEK,MTDLGYK,NGMQYFK,NIQDDIR…	https://wlab.ethz.ch/protter/#up=Q8ILM9&tm=auto&mc=lightsalmon&lc=blue&tml=numcount&numbers&legend&n:coverage,bc:blue=MNCFSDEK,AIYYLNK,ALGDRLDDITYR,CDNICDNR,DEDSFLDSFSFSSK,DGSSILNIEK,DINSLEEIK,DITICFIK,DNIHNNNHGDLYNK,DNIYNDDNIYNK,DNIYNNDNIYNNDNIYNK,DSISMLK,DYELLHVYK,ENSTNEYSSK,FNNNIYK,GFILQNFNVLGSYK,GLHMNNESLSK,ISLASNSSFDYNK,ITLQNIK,LCSELYEDK,LDDITYR,LINSFITR,LLYTLPTYENNK,LVSYEFMEK,MTDLGYK,NGMQYF…	https://wlab.ethz.ch/protter/#up=Q8ILM9&tm=auto&mc=lightsalmon&lc=blue&tml=numcount&numbers&legend&n:coverage,bc:blue=MNCFSDEK,AIYYLNK,ALGDRLDDITYR,CDNICDNR,DEDSFLDSFSFSSK,DGSSILNIEK,DINSLEEIK,DITICFIK,DNIHNNNHGDLYNK,DNIYNDDNIYNK,DNIYNNDNIYNNDNIYNK,DSISMLK,DYELLHVYK,ENSTNEYSSK,FNNNIYK,GFILQNFNVLGSYK,GLHMNNESLSK,ISLASNSSFDYNK,ITLQNIK,LCSELYEDK,LDDITYR,LINSFITR,LLYTLPTYENNK,LVSYEFMEK,MTDLGYK,NGMQYF…	https://wlab.ethz.ch/protter/#up=Q8ILM9&tm=auto&mc=lightsalmon&lc=blue&tml=numcount&numbers&legend&n:coverage,bc:blue=MNCFSDEK,AIYYLNK,ALGDRLDDITYR,CDNICDNR,DEDSFLDSFSFSSK,DGSSILNIEK,DINSLEEIK,DNIHNNNHGDLYNK,DNIYNDDNIYNK,DNIYNNDNIYNNDNIYNK,DSISMLK,DYELLHVYK,ENSTNEYSSK,FNNNIYK,GFILQNFNVLGSYK,GLHMNNESLSK,ISLASNSSFDYNK,ITLQNIK,LCSELYEDK,LDDITYR,LINSFITR,LLYTLPTYENNK,LVSYEFMEK,MTDLGYK,NGMQYFK,NIQDDIR…
Q8IL15	Membrane;Reference proteome;Transmembrane;Transmembrane helix	lipid transport [GO:0006869]	intracellular membrane-bounded organelle [GO:0043231]; membrane [GO:0016020]	ATPase-coupled transmembrane transporter activity [GO:0042626]; lipid transporter activity [GO:0005319]	TRANSMEM 6..26; /note="Helical"; /evidence="ECO:0000256|SAM:Phobius"; TRANSMEM 132..153; /note="Helical"; /evidence="ECO:0000256|SAM:Phobius"; TRANSMEM 442..459; /note="Helical"; /evidence="ECO:0000256|SAM:Phobius"; TRANSMEM 471..495; /note="Helical"; /evidence="ECO:0000256|SAM:Phobius"; TRANSMEM 507..525; /note="Helical"; /evidence="ECO:0000256|SAM:Phobius"; TRANSMEM 580..599; /note="Helical"; /…	Untagged	NA	Q8IL15	Q8IL15	SSD domain-containing protein	PF3D7_1445800	144903	5.00965	5.49091	6.3054	7.41856			7.10147	7.03423	-2.13432	-2.32998	-2.6371	-1.74786			-1.54917	-1.38082	0.747322	0.0305231	0.151482	NotSig	1	1	No	No	3	5	5	6			5	6	https://wlab.ethz.ch/protter/#up=Q8IL15&tm=auto&mc=lightsalmon&lc=blue&tml=numcount&numbers&legend&n:coverage,bc:blue=AGDVLTQSSDK,EDNLINVVK,NDDIYESHMFQIK&format=svg	https://wlab.ethz.ch/protter/#up=Q8IL15&tm=auto&mc=lightsalmon&lc=blue&tml=numcount&numbers&legend&n:coverage,bc:blue=AGDVLTQSSDK,EDNLINVVK,MDENYNILNSR,NDDIYESHMFQIK,NNNINYNPNDQIK&format=svg	https://wlab.ethz.ch/protter/#up=Q8IL15&tm=auto&mc=lightsalmon&lc=blue&tml=numcount&numbers&legend&n:coverage,bc:blue=AGDVLTQSSDK,EDNLINVVK,MDENYNILNSR,MNTFQNNTQYTEHK,NNNINYNPNDQIK&format=svg	https://wlab.ethz.ch/protter/#up=Q8IL15&tm=auto&mc=lightsalmon&lc=blue&tml=numcount&numbers&legend&n:coverage,bc:blue=AGDVLTQSSDK,EDNLINVVK,MDENYNILNSR,MNTFQNNTQYTEHK,NDDIYESHMFQIK,NNNINYNPNDQIK&format=svg	NA
A0A144A1W6	ATP-binding;Chromosome;DNA replication;DNA-binding;Hydrolase;Magnesium;Merozoite;Metal-binding;Nucleotide-binding;Nucleus;Phosphoprotein;Reference proteome;Repeat;Telomere	DNA replication [GO:0006260]	chromosome, telomeric region [GO:0000781]; cytoplasm [GO:0005737]; nuclear origin of replication recognition complex [GO:0005664]; nucleolus [GO:0005730]; nucleus [GO:0005634]	ATP binding [GO:0005524]; ATP hydrolysis activity [GO:0016887]; DNA replication origin binding [GO:0003688]; metal ion binding [GO:0046872]	NA	Untagged	IPR003593;IPR041083;IPR003959;IPR050311;IPR027417;	A0A144A1W6	A0A144A1W6	Origin recognition complex subunit 1 (PfORC1) (EC 3.6.4.-)	ORC1	138738	8.87815	10.7492	9.70563	10.5402	10.8418	10.6847	10.6809	9.65833	-9.4201	-9.07606	-9.68899	-9.33109	-8.93485	-8.65656	-8.25026	-8.69817	0.744101	0.00374588	0.0523218	NotSig	1	1	No	No	27	28	30	30	28	30	30	29	https://wlab.ethz.ch/protter/#up=A0A144A1W6&tm=auto&mc=lightsalmon&lc=blue&tml=numcount&numbers&legend&n:coverage,bc:blue=AQVSPDIDK,EALLGFNESSK,EDQENYYINLLK,ENIYLLK,ESSSTSFLQDVK,EVHGFLESGIK,IDSDLSSAHQNK,IDSDLSSAHQNKR,IINEFVIPYK,ILIETSGK,INDTQANQK,INNNNPSENYK,INNNNPSENYKK,IYVYNEIETFEEDTHAR,KPPNALNSFK,LVFSPYK,LVFSPYKGDEIEK,MGILLIRPYIPLENISK,MMQLDVVPK,NNINNNNTLK,NNINNNNTLKR,PYIPLENISK,QSGSNQILYISGMP…	https://wlab.ethz.ch/protter/#up=A0A144A1W6&tm=auto&mc=lightsalmon&lc=blue&tml=numcount&numbers&legend&n:coverage,bc:blue=AQVSPDIDK,EALLGFNESSK,EDQENYYINLLK,ENIYLLK,ESSSTSFLQDVK,EVHGFLESGIK,IDSDLSSAHQNK,IDSDLSSAHQNKR,IINEFVIPYK,ILIETSGK,INDTQANQK,INNNNPSENYK,IYVYNEIETFEEDTHAR,KPPNALNSFK,LNILNFENTIITK,LVFSPYK,LVFSPYKGDEIEK,MGILLIRPYIPLENISK,MMQLDVVPK,NNINNNNTLK,NNINNNNTLKR,NNLNLYDYNNIK,PYIPLENISK,…	https://wlab.ethz.ch/protter/#up=A0A144A1W6&tm=auto&mc=lightsalmon&lc=blue&tml=numcount&numbers&legend&n:coverage,bc:blue=AQVSPDIDK,EALLGFNESSK,EALLGFNESSKK,EDQENYYINLLK,ENIYLLK,ESSSTSFLQDVK,EVHGFLESGIK,IDSDLSSAHQNK,IDSDLSSAHQNKR,IINEFVIPYK,ILIETSGK,INDTQANQK,INNNNPSENYK,INNNNPSENYKK,IYVYNEIETFEEDTHAR,KPPNALNSFK,LNILNFENTIITK,LVFSPYK,LVFSPYKGDEIEK,MGILLIRPYIPLENISK,MMQLDVVPK,NNINNNNTLK,NNINNNNTLK…	https://wlab.ethz.ch/protter/#up=A0A144A1W6&tm=auto&mc=lightsalmon&lc=blue&tml=numcount&numbers&legend&n:coverage,bc:blue=AQVSPDIDK,EALLGFNESSK,EALLGFNESSKK,EDQENYYINLLK,ENIYLLK,ESSSTSFLQDVK,EVHGFLESGIK,IDSDLSSAHQNK,IDSDLSSAHQNKR,IINEFVIPYK,ILIETSGK,INDTQANQK,INNNNPSENYK,INNNNPSENYKK,IYVYNEIETFEEDTHAR,KPPNALNSFK,LNILNFENTIITK,LVFSPYK,LVFSPYKGDEIEK,MGILLIRPYIPLENISK,MMQLDVVPK,NNINNNNTLK,NNINNNNTLK…	https://wlab.ethz.ch/protter/#up=A0A144A1W6&tm=auto&mc=lightsalmon&lc=blue&tml=numcount&numbers&legend&n:coverage,bc:blue=AQVSPDIDK,EALLGFNESSK,EDQENYYINLLK,ENIYLLK,ESSSTSFLQDVK,EVHGFLESGIK,IDSDLSSAHQNK,IDSDLSSAHQNKR,IINEFVIPYK,ILIETSGK,INDTQANQK,INNNNPSENYK,IYVYNEIETFEEDTHAR,KPPNALNSFK,LNILNFENTIITK,LVFSPYK,LVFSPYKGDEIEK,MGILLIRPYIPLENISK,MMQLDVVPK,NNINNNNTLK,NNINNNNTLKR,NNLNLYDYNNIK,PYIPLENISK,…
C0H4P1	ATP-binding;Kinase;Membrane;Nucleotide-binding;Reference proteome;Serine/threonine-protein kinase;Transferase;Transmembrane;Transmembrane helix	protein kinase A signaling [GO:0010737]	membrane [GO:0016020]	ATP binding [GO:0005524]; protein serine/threonine kinase activity [GO:0004674]	TRANSMEM 558..577; /note="Helical"; /evidence="ECO:0000256|SAM:Phobius"; TRANSMEM 1385..1405; /note="Helical"; /evidence="ECO:0000256|SAM:Phobius"; TRANSMEM 1461..1478; /note="Helical"; /evidence="ECO:0000256|SAM:Phobius"; TRANSMEM 1484..1502; /note="Helical"; /evidence="ECO:0000256|SAM:Phobius"	Untagged	IPR011009;IPR000719;IPR035969;IPR001245;	C0H4P1	C0H4P1	Rab GTPase activator and protein kinase, putative	PF3D7_0724000	234488	11.1429	9.78984	10.5838	11.5078	10.1178	13.2787	11.4866	11.4543	18.7966	18.0681	18.5058	19.6252	18.3645	21.3514	19.2205	18.9502	0.722758	0.313289	0.544587	NotSig	1	1	No	No	33	31	35	35	32	31	34	34	https://wlab.ethz.ch/protter/#up=C0H4P1&tm=auto&mc=lightsalmon&lc=blue&tml=numcount&numbers&legend&n:coverage,bc:blue=DAYSFIR,DNNDNNNNNNNNNNNNYTNESFK,DQISYILISQNK,DTFNIPR,EITELWENK,EMPPEHVQEINK,EQQTIEQIYQHALLVK,FNPLDTLTLIK,HNAMDPSNNENISSTSLNVSEK,IHVYEQEYNITK,IVDIQQEQK,KLENININLK,KYDSNTLFNVYENVSTFK,LNNITNNYK,LNNYSYPSK,LSQEELAK,NAIIIYSNNSNVK,NEMYTGQTTK,NFICINNK,NGHQNITDTNNNIIINTESER,NIYNTYYELAK,NMS…	https://wlab.ethz.ch/protter/#up=C0H4P1&tm=auto&mc=lightsalmon&lc=blue&tml=numcount&numbers&legend&n:coverage,bc:blue=DNNDNNNNNNNNNNNNYTNESFK,DQISYILISQNK,DTFNIPR,EISLLNVNIQDIFKR,EITELWENK,EMPPEHVQEINK,FNPLDTLTLIK,HNAMDPSNNENISSTSLNVSEK,IHVYEQEYNITK,IVDIQQEQK,KLENININLK,KYDSNTLFNVYENVSTFK,LNNITNNYK,LNNYSYPSK,LSQEELAK,NAIIIYSNNSNVK,NFICINNK,NGHQNITDTNNNIIINTESER,NIYNTYYELAK,NMSLLENTTITNEK,NNNNNNSN…	https://wlab.ethz.ch/protter/#up=C0H4P1&tm=auto&mc=lightsalmon&lc=blue&tml=numcount&numbers&legend&n:coverage,bc:blue=DAYSFIR,DNNDNNNNNNNNNNNNYTNESFK,DQISYILISQNK,DTFNIPR,EISLLNVNIQDIFKR,EITELWENK,EMPPEHVQEINK,EQQTIEQIYQHALLVK,FNPLDTLTLIK,HNAMDPSNNENISSTSLNVSEK,IHVYEQEYNITK,IVDIQQEQK,KLENININLK,KYDSNTLFNVYENVSTFK,LNNITNNYK,LNNYSYPSK,LSQEELAK,NAIIIYSNNSNVK,NEMYTGQTTK,NFICINNK,NGHQNITDTNNNIIINTESER…	https://wlab.ethz.ch/protter/#up=C0H4P1&tm=auto&mc=lightsalmon&lc=blue&tml=numcount&numbers&legend&n:coverage,bc:blue=DAYSFIR,DNNDNNNNNNNNNNNNYTNESFK,DQISYILISQNK,DTFNIPR,EISLLNVNIQDIFKR,EITELWENK,EMPPEHVQEINK,EQQTIEQIYQHALLVK,FNPLDTLTLIK,HNAMDPSNNENISSTSLNVSEK,IHVYEQEYNITK,IVDIQQEQK,KLENININLK,KYDSNTLFNVYENVSTFK,LNNITNNYK,LNNYSYPSK,LSQEELAK,NAIIIYSNNSNVK,NEMYTGQTTK,NFICINNK,NGHQNITDTNNNIIINTESER…	https://wlab.ethz.ch/protter/#up=C0H4P1&tm=auto&mc=lightsalmon&lc=blue&tml=numcount&numbers&legend&n:coverage,bc:blue=DNNDNNNNNNNNNNNNYTNESFK,DQISYILISQNK,DTFNIPR,EISLLNVNIQDIFKR,EITELWENK,EMPPEHVQEINK,FNPLDTLTLIK,HNAMDPSNNENISSTSLNVSEK,IHVYEQEYNITK,IVDIQQEQK,KLENININLK,KYDSNTLFNVYENVSTFK,LNNITNNYK,LNNYSYPSK,LSQEELAK,NAIIIYSNNSNVK,NEMYTGQTTK,NFICINNK,NGHQNITDTNNNIIINTESER,NIYNTYYELAK,NMSLLENTTITN…
C6KT33	Coiled coil;Reference proteome	NA	NA	NA	NA	Untagged	NA	C6KT33	C6KT33	Uncharacterized protein	PF3D7_0619300	433712	8.44746	9.63902	8.64784	8.2298	9.12375	11.2542	8.32798	8.51392	-2.18583	-1.79742	-1.48756	-2.1592	-2.21823	0.117004	-1.57232	-1.06723	0.722305	0.172226	0.392025	NotSig	1	1	No	No	31	31	30	34	31	31	32	34	https://wlab.ethz.ch/protter/#up=C6KT33&tm=auto&mc=lightsalmon&lc=blue&tml=numcount&numbers&legend&n:coverage,bc:blue=ENIHLNDTTPLMISQNNITNLVLSK,ENNDNIYDNEQK,ENNEIQEETK,ENYNINESPYLNR,EYNYNNILLHIK,FQMDDDNEK,GNICSNEDNMSVLK,HISNILNIHK,HYFELYK,IDFTDNTYINDIYSYINQWDDKK,IMNNINYISSQK,INIVNNEK,ISTWLSK,IYDIQWHEEYEK,KISNNNK,LILFNNR,LYQNDIIQNK,MIQHYVNEK,NEDININYEK,NGYIIEMENQMK,NNIISYINLLNK,NVPNDIR,NYENGINDK,N…	https://wlab.ethz.ch/protter/#up=C6KT33&tm=auto&mc=lightsalmon&lc=blue&tml=numcount&numbers&legend&n:coverage,bc:blue=ENIHLNDTTPLMISQNNITNLVLSK,ENNDNIYDNEQK,ENNEIQEETK,ENYNINESPYLNR,EYNYNNILLHIK,FQMDDDNEK,GNICSNEDNMSVLK,HISNILNIHK,HYFELYK,IMNNINYISSQK,INIVNNEK,ISTWLSK,IYDIQWHEEYEK,KISNNNK,LILFNNR,LYQNDIIQNK,MIQHYVNEK,NEDININYEK,NGYIIEMENQMK,NNIISYINLLNK,NSASQLIWIAQK,NVPNDIR,NYENGINDK,NYIFVIR,QHDT…	https://wlab.ethz.ch/protter/#up=C6KT33&tm=auto&mc=lightsalmon&lc=blue&tml=numcount&numbers&legend&n:coverage,bc:blue=ENIHLNDTTPLMISQNNITNLVLSK,ENNDNIYDNEQK,ENNEIQEETK,EYNYNNILLHIK,FQMDDDNEK,GNICSNEDNMSVLK,HISNILNIHK,HYFELYK,IMNNINYISSQK,INIVNNEK,ISTWLSK,IYDIQWHEEYEK,KISNNNK,LILFNNR,LYQNDIIQNK,NEDININYEK,NGYIIEMENQMK,NNIISYINLLNK,NVPNDIR,NYENGINDK,NYIFVIR,QHDTFQFTNLYNR,SDNFIEEK,SQDNDPNFFSPFK,SQGI…	https://wlab.ethz.ch/protter/#up=C6KT33&tm=auto&mc=lightsalmon&lc=blue&tml=numcount&numbers&legend&n:coverage,bc:blue=ENIHLNDTTPLMISQNNITNLVLSK,ENNDNIYDNEQK,ENNEIQEETK,ENYNINESPYLNR,EYNYNNILLHIK,FQMDDDNEK,GNICSNEDNMSVLK,HISNILNIHK,HYFELYK,IDFTDNTYINDIYSYINQWDDKK,IMNNINYISSQK,INIVNNEK,ISTWLSK,IYDIQWHEEYEK,KISNNNK,LILFNNR,LYQNDIIQNK,MIQHYVNEK,NEDININYEK,NGYIIEMENQMK,NNIISYINLLNK,NSASQLIWIAQK,NVPNDI…	https://wlab.ethz.ch/protter/#up=C6KT33&tm=auto&mc=lightsalmon&lc=blue&tml=numcount&numbers&legend&n:coverage,bc:blue=ENIHLNDTTPLMISQNNITNLVLSK,ENNDNIYDNEQK,ENNEIQEETK,ENYNINESPYLNR,EYNYNNILLHIK,FQMDDDNEK,HISNILNIHK,HYFELYK,IDFTDNTYINDIYSYINQWDDKK,IMNNINYISSQK,INIVNNEK,ISTWLSK,IYDIQWHEEYEK,KISNNNK,LILFNNR,LYQNDIIQNK,MIQHYVNEK,NEDININYEK,NGYIIEMENQMK,NNIISYINLLNK,NSASQLIWIAQK,NVPNDIR,NYENGINDK,NYI…
Q8IKD7	Membrane;Reference proteome;Transmembrane;Transmembrane helix	microtubule cytoskeleton organization [GO:0000226]; post-chaperonin tubulin folding pathway [GO:0007023]; protein folding [GO:0006457]; tubulin complex assembly [GO:0007021]	membrane [GO:0016020]	beta-tubulin binding [GO:0048487]; GTPase activator activity [GO:0005096]	TRANSMEM 292..310; /note="Helical"; /evidence="ECO:0000256|SAM:Phobius"	Untagged	IPR016024;IPR033162;	Q8IKD7	Q8IKD7	PI3K/PI4K catalytic domain-containing protein	PF3D7_1470100	295114	10.0861	10.354	8.36076	10.7391	10.6682	10.5107	10.8224	10.2271	7.44072	7.52176	6.01453	8.33341	7.86966	7.75572	8.52934	8.0112	0.713876	0.169655	0.388173	NotSig	1	1	No	No	39	37	38	41	41	34	39	39	https://wlab.ethz.ch/protter/#up=Q8IKD7&tm=auto&mc=lightsalmon&lc=blue&tml=numcount&numbers&legend&n:coverage,bc:blue=ASYLNGSGNNSSNGK,CEDNVILFDKK,DEEFYIIK,DNIESCDNMNNIK,DNLDDAHNDPCEFNK,DSSTNNTTITK,DVHFLLDK,EDIQNINVENTNDYNDIKK,EINENLQNDIK,EINNNILEK,ELEYNLR,EQNIEFEEEDLEK,FNFFYEIENK,FSNIILHGILLTHK,FYNFFLIQNFK,GNLNNIIEHPMYISSSK,IMDTFSFNNIFNK,IREFTNEYFYANINFISPSEFK,ISMEEEGLIK,KNISVIK,LIYIDLEK,LLYPYNDS…	https://wlab.ethz.ch/protter/#up=Q8IKD7&tm=auto&mc=lightsalmon&lc=blue&tml=numcount&numbers&legend&n:coverage,bc:blue=ASYLNGSGNNSSNGK,CEDNVILFDKK,DEEFYIIK,DNIESCDNMNNIK,DNLDDAHNDPCEFNK,DSSTNNTTITK,DVHFLLDK,EDIQNINVENTNDYNDIKK,EINENLQNDIK,EINNNILEK,ELEYNLR,EQNIEFEEEDLEK,FSNIILHGILLTHK,FYNFFLIQNFK,GNLNNIIEHPMYISSSK,IMDTFSFNNIFNK,IREFTNEYFYANINFISPSEFK,ISMEEEGLIK,KNISVIK,LIYIDLEK,LLYPYNDSYEK,LPMYVNI…	https://wlab.ethz.ch/protter/#up=Q8IKD7&tm=auto&mc=lightsalmon&lc=blue&tml=numcount&numbers&legend&n:coverage,bc:blue=ASYLNGSGNNSSNGK,CEDNVILFDKK,DNIESCDNMNNIK,DNLDDAHNDPCEFNK,DSSTNNTTITK,DVHFLLDK,EDIQNINVENTNDYNDIKK,EINENLQNDIK,EINNNILEK,ELEYNLR,EQNIEFEEEDLEK,FNFFYEIENK,FSNIILHGILLTHK,FYNFFLIQNFK,GNLNNIIEHPMYISSSK,IMDTFSFNNIFNK,IREFTNEYFYANINFISPSEFK,KNISVIK,LIYIDLEK,LLYPYNDSYEK,LPMYVNINDAFIEYK,…	https://wlab.ethz.ch/protter/#up=Q8IKD7&tm=auto&mc=lightsalmon&lc=blue&tml=numcount&numbers&legend&n:coverage,bc:blue=ASYLNGSGNNSSNGK,CEDNVILFDKK,DNIESCDNMNNIK,DNLDDAHNDPCEFNK,DSSTNNTTITK,DVHFLLDK,EDIQNINVENTNDYNDIKK,EINENLQNDIK,EINNNILEK,ELEYNLR,EQNIEFEEEDLEK,FNFFYEIENK,FSNIILHGILLTHK,FYNFFLIQNFK,GNLNNIIEHPMYISSSK,IMDTFSFNNIFNK,IREFTNEYFYANINFISPSEFK,ISMEEEGLIK,KNISVIK,LESVMNIINK,LIYIDLEK,LLYPYN…	https://wlab.ethz.ch/protter/#up=Q8IKD7&tm=auto&mc=lightsalmon&lc=blue&tml=numcount&numbers&legend&n:coverage,bc:blue=ASYLNGSGNNSSNGK,CEDNVILFDKK,DEEFYIIK,DNIESCDNMNNIK,DNLDDAHNDPCEFNK,DSSTNNTTITK,DVHFLLDK,EDIQNINVENTNDYNDIKK,EINENLQNDIK,EINNNILEK,ELEYNLR,EQNIEFEEEDLEK,FNFFYEIENK,FSNIILHGILLTHK,FYNFFLIQNFK,GNLNNIIEHPMYISSSK,IMDTFSFNNIFNK,IREFTNEYFYANINFISPSEFK,ISMEEEGLIK,KNISVIK,LESVMNIINK,LIYIDL…
C6KT32	Reference proteome	NA	NA	NA	NA	Untagged	NA	C6KT32	C6KT32	Uncharacterized protein	PF3D7_0619200	126377	9.33572	9.78618	10.7888	9.70622	11.7878	9.74527	11.1308	9.05453	-4.69769	-5.43136	-4.26084	-5.71253	-3.40268	-5.10381	-3.55813	-5.19134	0.711614	0.224927	0.449854	NotSig	1	1	No	No	40	39	39	40	40	40	38	40	https://wlab.ethz.ch/protter/#up=C6KT32&tm=auto&mc=lightsalmon&lc=blue&tml=numcount&numbers&legend&n:coverage,bc:blue=DIDSNILNDLWNNNHNNNDSIK,DIDSNILNDLWNNNHNNNDSIKR,EEANISDILYEDK,EMNNIQYIHEIK,EYYYNADK,FYQELDK,HIGDFMFIILSDDKK,HTFLFNDIK,IEESVEGLQIR,IIFLDEDDEEDK,IIFLDEDDEEDKK,IVVEYLDQFK,KEYYYNADK,KHTFLFNDIK,KIEESVEGLQIR,LEDNIDGNINSIK,LEDNIDGNINSIKDDTIENDMK,LEELQPMK,LGNVPFLK,LLPIIYYNNLNSLDK,LRDIDSNIL…	https://wlab.ethz.ch/protter/#up=C6KT32&tm=auto&mc=lightsalmon&lc=blue&tml=numcount&numbers&legend&n:coverage,bc:blue=DIDSNILNDLWNNNHNNNDSIK,DIDSNILNDLWNNNHNNNDSIKR,EMNNIQYIHEIK,EYYYNADK,FYQELDK,HIGDFMFIILSDDKK,HTFLFNDIK,IEESVEGLQIR,IIFLDEDDEEDK,IIFLDEDDEEDKK,IVVEYLDQFK,KEYYYNADK,KHTFLFNDIK,KIEESVEGLQIR,LEDNIDGNINSIK,LEDNIDGNINSIKDDTIENDMK,LEELQPMK,LGNVPFLK,LLPIIYYNNLNSLDK,LRDIDSNILNDLWNNNHNNNDSI…	https://wlab.ethz.ch/protter/#up=C6KT32&tm=auto&mc=lightsalmon&lc=blue&tml=numcount&numbers&legend&n:coverage,bc:blue=DIDSNILNDLWNNNHNNNDSIK,DIDSNILNDLWNNNHNNNDSIKR,EEANISDILYEDK,EMNNIQYIHEIK,EYYYNADK,FYQELDK,HIGDFMFIILSDDKK,HTFLFNDIK,IEESVEGLQIR,IIFLDEDDEEDK,IIFLDEDDEEDKK,IVVEYLDQFK,KEYYYNADK,KHTFLFNDIK,KIEESVEGLQIR,LEDNIDGNINSIK,LEDNIDGNINSIKDDTIENDMK,LEELQPMK,LGNVPFLK,LLPIIYYNNLNSLDK,NENDKEEAN…	https://wlab.ethz.ch/protter/#up=C6KT32&tm=auto&mc=lightsalmon&lc=blue&tml=numcount&numbers&legend&n:coverage,bc:blue=DIDSNILNDLWNNNHNNNDSIK,DIDSNILNDLWNNNHNNNDSIKR,EEANISDILYEDK,EMNNIQYIHEIK,EYYYNADK,FYQELDK,HIGDFMFIILSDDKK,HTFLFNDIK,IEESVEGLQIR,IIFLDEDDEEDK,IIFLDEDDEEDKK,IVVEYLDQFK,KEYYYNADK,KHTFLFNDIK,KIEESVEGLQIR,LEDNIDGNINSIK,LEDNIDGNINSIKDDTIENDMK,LEELQPMK,LGNVPFLK,LLPIIYYNNLNSLDK,LRDIDSNIL…	https://wlab.ethz.ch/protter/#up=C6KT32&tm=auto&mc=lightsalmon&lc=blue&tml=numcount&numbers&legend&n:coverage,bc:blue=DIDSNILNDLWNNNHNNNDSIK,DIDSNILNDLWNNNHNNNDSIKR,EEANISDILYEDK,EMNNIQYIHEIK,EYYYNADK,FYQELDK,HIGDFMFIILSDDKK,HTFLFNDIK,IEESVEGLQIR,IIFLDEDDEEDK,IIFLDEDDEEDKK,IVVEYLDQFK,KEYYYNADK,KHTFLFNDIK,KIEESVEGLQIR,LEDNIDGNINSIK,LEDNIDGNINSIKDDTIENDMK,LEELQPMK,LGNVPFLK,LLPIIYYNNLNSLDK,LRDIDSNIL…
Q8I1Z1	Hydrolase;Reference proteome	NA	NA	hydrolase activity [GO:0016787]	NA	Untagged	IPR029058;IPR022742;	Q8I1Z1	Q8I1Z1	Alpha/beta hydrolase, putative	PF3D7_0403800	83377	12.0663	12.5128	8.81646	12.2104	12.3185	12.1815	11.9312	11.902	11.4214	11.9092	9.41474	12.8183	11.7914	11.6153	12.5071	12.4815	0.707893	0.338528	0.569761	NotSig	1	1	No	No	13	12	14	14	13	12	14	13	https://wlab.ethz.ch/protter/#up=Q8I1Z1&tm=auto&mc=lightsalmon&lc=blue&tml=numcount&numbers&legend&n:coverage,bc:blue=ECIIAYGR,ENVNSVYDISNINTQK,GNGLINTNIGSSNVK,GNGLINTNIGSSNVKPNIR,INFDNMK,INNNNNNNNIK,LLSYHGTEEMITK,NIISEQIDSNIVYNNSYELIK,NMFILNNTEK,NNLSYNNK,QESSSLVYNNLSSPHINQGINNTR,SLGSAASVHIATK,TLSSYTLK&format=svg	https://wlab.ethz.ch/protter/#up=Q8I1Z1&tm=auto&mc=lightsalmon&lc=blue&tml=numcount&numbers&legend&n:coverage,bc:blue=ECIIAYGR,ENVNSVYDISNINTQK,GNGLINTNIGSSNVK,INFDNMK,INFDNMK,INNNNNNNNIK,LLSYHGTEEMITK,NIISEQIDSNIVYNNSYELIK,NMFILNNTEK,NNLSYNNK,SLGSAASVHIATK,TLSSYTLK&format=svg	https://wlab.ethz.ch/protter/#up=Q8I1Z1&tm=auto&mc=lightsalmon&lc=blue&tml=numcount&numbers&legend&n:coverage,bc:blue=ECIIAYGR,ENVNSVYDISNINTQK,GNGLINTNIGSSNVK,GNGLINTNIGSSNVKPNIR,INFDNMK,INFDNMK,INNNNNNNNIK,LLSYHGTEEMITK,NIISEQIDSNIVYNNSYELIK,NMFILNNTEK,NNLSYNNK,QESSSLVYNNLSSPHINQGINNTR,SLGSAASVHIATK,TLSSYTLK&format=svg	https://wlab.ethz.ch/protter/#up=Q8I1Z1&tm=auto&mc=lightsalmon&lc=blue&tml=numcount&numbers&legend&n:coverage,bc:blue=ECIIAYGR,ENVNSVYDISNINTQK,GNGLINTNIGSSNVK,GNGLINTNIGSSNVKPNIR,INFDNMK,INFDNMK,INNNNNNNNIK,LLSYHGTEEMITK,NIISEQIDSNIVYNNSYELIK,NMFILNNTEK,NNLSYNNK,QESSSLVYNNLSSPHINQGINNTR,SLGSAASVHIATK,TLSSYTLK&format=svg	https://wlab.ethz.ch/protter/#up=Q8I1Z1&tm=auto&mc=lightsalmon&lc=blue&tml=numcount&numbers&legend&n:coverage,bc:blue=ECIIAYGR,ENVNSVYDISNINTQK,GNGLINTNIGSSNVK,GNGLINTNIGSSNVKPNIR,INFDNMK,INFDNMK,INNNNNNNNIK,LLSYHGTEEMITK,NIISEQIDSNIVYNNSYELIK,NNLSYNNK,QESSSLVYNNLSSPHINQGINNTR,SLGSAASVHIATK,TLSSYTLK&format=svg
Q8II66	Reference proteome	NA	NA	NA	NA	Untagged	NA	Q8II66	Q8II66	Plasmodium RESA N-terminal domain-containing protein	PF3D7_1129700	21923	5.66625	5.13257	4.90202	6.57679	6.01264	7.39765	5.3071	6.27146	4.35933	3.73609	3.77978	5.42592	4.63498	6.03992	4.21002	5.21201	0.698951	0.212154	0.435267	NotSig	1	1	No	No	2	2	2	2	2	2	2	2	https://wlab.ethz.ch/protter/#up=Q8II66&tm=auto&mc=lightsalmon&lc=blue&tml=numcount&numbers&legend&n:coverage,bc:blue=DVTDLNELDDLLNEGTK,HYMNYNIK&format=svg	https://wlab.ethz.ch/protter/#up=Q8II66&tm=auto&mc=lightsalmon&lc=blue&tml=numcount&numbers&legend&n:coverage,bc:blue=DVTDLNELDDLLNEGTK,HYMNYNIK&format=svg	https://wlab.ethz.ch/protter/#up=Q8II66&tm=auto&mc=lightsalmon&lc=blue&tml=numcount&numbers&legend&n:coverage,bc:blue=DVTDLNELDDLLNEGTK,HYMNYNIK&format=svg	https://wlab.ethz.ch/protter/#up=Q8II66&tm=auto&mc=lightsalmon&lc=blue&tml=numcount&numbers&legend&n:coverage,bc:blue=DVTDLNELDDLLNEGTK,HYMNYNIK&format=svg	https://wlab.ethz.ch/protter/#up=Q8II66&tm=auto&mc=lightsalmon&lc=blue&tml=numcount&numbers&legend&n:coverage,bc:blue=DVTDLNELDDLLNEGTK,HYMNYNIK&format=svg
C6KST1	Reference proteome	mitochondrial RNA processing [GO:0000963]; regulation of mitochondrial mRNA stability [GO:0044528]	mitochondrial matrix [GO:0005759]; ribonucleoprotein granule [GO:0035770]	RNA binding [GO:0003723]	NA	Untagged	NA	C6KST1	C6KST1	Heptatricopeptide repeat-containing protein, putative	PF3D7_0608300	171022	4.45266	6.63408	7.4401		7.13624		6.65032	7.35252	-12.6147	-12.3806	-12.4749		-11.7765		-12.4682	-11.1354	0.69669	0.0977281	0.281287	NotSig	1	1	yes	yes	1	1	1		1		1	1	https://wlab.ethz.ch/protter/#up=C6KST1&tm=auto&mc=lightsalmon&lc=blue&tml=numcount&numbers&legend&n:coverage,bc:blue=TLLSFISEK&format=svg	https://wlab.ethz.ch/protter/#up=C6KST1&tm=auto&mc=lightsalmon&lc=blue&tml=numcount&numbers&legend&n:coverage,bc:blue=TLLSFISEK&format=svg	https://wlab.ethz.ch/protter/#up=C6KST1&tm=auto&mc=lightsalmon&lc=blue&tml=numcount&numbers&legend&n:coverage,bc:blue=TLLSFISEK&format=svg	NA	https://wlab.ethz.ch/protter/#up=C6KST1&tm=auto&mc=lightsalmon&lc=blue&tml=numcount&numbers&legend&n:coverage,bc:blue=TLLSFISEK&format=svg
C0H472	Membrane;Reference proteome;Transmembrane;Transmembrane helix	NA	membrane [GO:0016020]	NA	TRANSMEM 6..26; /note="Helical"; /evidence="ECO:0000256|SAM:Phobius"	Untagged	NA	C0H472	C0H472	Zinc finger protein	PF3D7_0313800	79922	8.78102	9.03142	8.93435	10.226	10.2057	10.1903	9.89154	8.85078	-2.8031	-3.52294	-3.39141	-2.4025	-2.32067	-2.05833	-2.13938	-2.81572	0.696458	0.0443115	0.183339	NotSig	1	1	No	No	19	20	19	20	20	20	19	19	https://wlab.ethz.ch/protter/#up=C0H472&tm=auto&mc=lightsalmon&lc=blue&tml=numcount&numbers&legend&n:coverage,bc:blue=DTYEQFQLFNDNIIK,EEDLVIQK,EQFENPDDENLK,GFSFLGFWR,GYDTELIQNQMENNFIK,IDSIPNEK,IINNLSYIIK,IKDTYNDDDDYDYEK,IVMSPDVDNSLFEK,IYEECVGDLIR,NIDDYIYK,NIDNNISNDISNNEINIIK,NTIGMNK,PLFLFENLK,SNYDNINNDISIDK,TVLDLLNYGYK,VLWYIQK,YIDDVISNINNLTR,YQYDIINEQYPIIK&format=svg	https://wlab.ethz.ch/protter/#up=C0H472&tm=auto&mc=lightsalmon&lc=blue&tml=numcount&numbers&legend&n:coverage,bc:blue=DTYEQFQLFNDNIIK,EEDLVIQK,EQFENPDDENLK,GFSFLGFWR,GYDTELIQNQMENNFIK,IDSIPNEK,IINNLSYIIK,IKDTYNDDDDYDYEK,IVMSPDVDNSLFEK,IYEECVGDLIR,NIDDYIYK,NIDNNISNDISNNEINIIK,NTIGMNK,PLFLFENLK,SNYDNINNDISIDK,SVTFFLR,TVLDLLNYGYK,VLWYIQK,YIDDVISNINNLTR,YQYDIINEQYPIIK&format=svg	https://wlab.ethz.ch/protter/#up=C0H472&tm=auto&mc=lightsalmon&lc=blue&tml=numcount&numbers&legend&n:coverage,bc:blue=DTYEQFQLFNDNIIK,EEDLVIQK,EQFENPDDENLK,GFSFLGFWR,GYDTELIQNQMENNFIK,IDSIPNEK,IINNLSYIIK,IKDTYNDDDDYDYEK,IVMSPDVDNSLFEK,IYEECVGDLIR,NIDDYIYK,NIDNNISNDISNNEINIIK,NTIGMNK,PLFLFENLK,SNYDNINNDISIDK,TVLDLLNYGYK,VLWYIQK,YIDDVISNINNLTR,YQYDIINEQYPIIK&format=svg	https://wlab.ethz.ch/protter/#up=C0H472&tm=auto&mc=lightsalmon&lc=blue&tml=numcount&numbers&legend&n:coverage,bc:blue=DTYEQFQLFNDNIIK,EEDLVIQK,EQFENPDDENLK,GFSFLGFWR,GYDTELIQNQMENNFIK,IDSIPNEK,IINNLSYIIK,IKDTYNDDDDYDYEK,IVMSPDVDNSLFEK,IYEECVGDLIR,NIDDYIYK,NIDNNISNDISNNEINIIK,NTIGMNK,PLFLFENLK,SNYDNINNDISIDK,SVTFFLR,TVLDLLNYGYK,VLWYIQK,YIDDVISNINNLTR,YQYDIINEQYPIIK&format=svg	https://wlab.ethz.ch/protter/#up=C0H472&tm=auto&mc=lightsalmon&lc=blue&tml=numcount&numbers&legend&n:coverage,bc:blue=DTYEQFQLFNDNIIK,EEDLVIQK,EQFENPDDENLK,GFSFLGFWR,GYDTELIQNQMENNFIK,IDSIPNEK,IINNLSYIIK,IKDTYNDDDDYDYEK,IVMSPDVDNSLFEK,IYEECVGDLIR,NIDDYIYK,NIDNNISNDISNNEINIIK,NTIGMNK,PLFLFENLK,SNYDNINNDISIDK,SVTFFLR,TVLDLLNYGYK,VLWYIQK,YIDDVISNINNLTR,YQYDIINEQYPIIK&format=svg
Q8IKX6	Reference proteome	NA	NA	NA	NA	Untagged	NA	Q8IKX6	Q8IKX6	Uncharacterized protein	PF3D7_1449900	40217	7.84006	9.40773	9.28472	8.72014	9.79579	9.37776	8.60728	9.62439	-3.96162	-3.38465	-3.30262	-4.17623	-2.96979	-3.10367	-3.67878	-2.29002	0.695713	0.0701313	0.23567	NotSig	1	1	No	No	6	6	6	6	6	6	6	6	https://wlab.ethz.ch/protter/#up=Q8IKX6&tm=auto&mc=lightsalmon&lc=blue&tml=numcount&numbers&legend&n:coverage,bc:blue=AYINQLMNMPHK,DMYVLFDEK,FQYEINMK,HLNNVLALK,IAVQVLLNNQPFPVK,LLTLSSK&format=svg	https://wlab.ethz.ch/protter/#up=Q8IKX6&tm=auto&mc=lightsalmon&lc=blue&tml=numcount&numbers&legend&n:coverage,bc:blue=AYINQLMNMPHK,DMYVLFDEK,FQYEINMK,HLNNVLALK,IAVQVLLNNQPFPVK,LLTLSSK&format=svg	https://wlab.ethz.ch/protter/#up=Q8IKX6&tm=auto&mc=lightsalmon&lc=blue&tml=numcount&numbers&legend&n:coverage,bc:blue=AYINQLMNMPHK,DMYVLFDEK,FQYEINMK,HLNNVLALK,IAVQVLLNNQPFPVK,LLTLSSK&format=svg	https://wlab.ethz.ch/protter/#up=Q8IKX6&tm=auto&mc=lightsalmon&lc=blue&tml=numcount&numbers&legend&n:coverage,bc:blue=AYINQLMNMPHK,DMYVLFDEK,FQYEINMK,HLNNVLALK,IAVQVLLNNQPFPVK,LLTLSSK&format=svg	https://wlab.ethz.ch/protter/#up=Q8IKX6&tm=auto&mc=lightsalmon&lc=blue&tml=numcount&numbers&legend&n:coverage,bc:blue=AYINQLMNMPHK,DMYVLFDEK,FQYEINMK,HLNNVLALK,IAVQVLLNNQPFPVK,LLTLSSK&format=svg
Q8IJV9	Membrane;Reference proteome;Transmembrane;Transmembrane helix	NA	membrane [GO:0016020]	NA	TRANSMEM 6..28; /note="Helical"; /evidence="ECO:0000256|SAM:Phobius"; TRANSMEM 40..61; /note="Helical"; /evidence="ECO:0000256|SAM:Phobius"; TRANSMEM 67..91; /note="Helical"; /evidence="ECO:0000256|SAM:Phobius"; TRANSMEM 148..166; /note="Helical"; /evidence="ECO:0000256|SAM:Phobius"; TRANSMEM 249..268; /note="Helical"; /evidence="ECO:0000256|SAM:Phobius"; TRANSMEM 1133..1156; /note="Helical"; /ev…	Untagged	IPR025969;IPR015672;	Q8IJV9	Q8IJV9	Protein GPR89, putative	PF3D7_1008500	154749	6.3612	7.61576	8.68065	8.94954	8.4032	7.83258	8.79097	8.76733	-6.15447	-6.05489	-6.07449	-6.16228	-5.32103	-5.5306	-5.60224	-5.21343	0.694705	0.000116881	0.00987768	Up	1	1	No	No	17	20	19	21	20	19	21	21	https://wlab.ethz.ch/protter/#up=Q8IJV9&tm=auto&mc=lightsalmon&lc=blue&tml=numcount&numbers&legend&n:coverage,bc:blue=EENCNNHQNSIYNK,ESNIHNENFNNDLNK,ESPADNNEEMSNNIR,FNNQNIIYK,IQNNDINTNHTNQNYCDDSK,LEENDNMIQVERFEK,LQSNIDIHTK,NENDRLEENDNMIQVER,NNDDDINNDDGKNDDDNNITSTK,NYNSAYDISNGEK,NYNYVIADDNTINFK,PSTNEHLFFK,SNINYER,TFHLNDTTIDER,TNNINNNNNNNINSSSNNNNNSK,VYFPYINNYK,YNNNDDDDDDDDDRR&format=svg	https://wlab.ethz.ch/protter/#up=Q8IJV9&tm=auto&mc=lightsalmon&lc=blue&tml=numcount&numbers&legend&n:coverage,bc:blue=CVDSPYGQENIMLK,EENCNNHQNSIYNK,EILSPEFHTHSHIK,ESNIHNENFNNDLNK,ESPADNNEEMSNNIR,ESYGINK,FNNQNIIYK,IQNNDINTNHTNQNYCDDSK,LEENDNMIQVERFEK,LQSNIDIHTK,NENDRLEENDNMIQVER,NNDDDINNDDGKNDDDNNITSTK,NYNSAYDISNGEK,NYNYVIADDNTINFK,PSTNEHLFFK,SNINYER,TFHLNDTTIDER,TNNINNNNNNNINSSSNNNNNSK,VYFPYINNYK…	https://wlab.ethz.ch/protter/#up=Q8IJV9&tm=auto&mc=lightsalmon&lc=blue&tml=numcount&numbers&legend&n:coverage,bc:blue=CVDSPYGQENIMLK,EENCNNHQNSIYNK,EILSPEFHTHSHIK,ESNIHNENFNNDLNK,ESPADNNEEMSNNIR,FNNQNIIYK,ILINFTNYMFK,IQNNDINTNHTNQNYCDDSK,LQSNIDIHTK,NENDRLEENDNMIQVER,NNDDDINNDDGKNDDDNNITSTK,NYNSAYDISNGEK,NYNYVIADDNTINFK,PSTNEHLFFK,SNINYER,TFHLNDTTIDER,TNNINNNNNNNINSSSNNNNNSK,VYFPYINNYK,YNNNDDDDDDD…	https://wlab.ethz.ch/protter/#up=Q8IJV9&tm=auto&mc=lightsalmon&lc=blue&tml=numcount&numbers&legend&n:coverage,bc:blue=CVDSPYGQENIMLK,EENCNNHQNSIYNK,EILSPEFHTHSHIK,ESNIHNENFNNDLNK,ESPADNNEEMSNNIR,ESYGINK,FNNQNIIYK,ILINFTNYMFK,IQNNDINTNHTNQNYCDDSK,LEENDNMIQVERFEK,LQSNIDIHTK,NENDRLEENDNMIQVER,NNDDDINNDDGKNDDDNNITSTK,NYNSAYDISNGEK,NYNYVIADDNTINFK,PSTNEHLFFK,SNINYER,TFHLNDTTIDER,TNNINNNNNNNINSSSNNNNNS…	https://wlab.ethz.ch/protter/#up=Q8IJV9&tm=auto&mc=lightsalmon&lc=blue&tml=numcount&numbers&legend&n:coverage,bc:blue=CVDSPYGQENIMLK,EENCNNHQNSIYNK,EILSPEFHTHSHIK,ESNIHNENFNNDLNK,ESPADNNEEMSNNIR,ESYGINK,FNNQNIIYK,ILINFTNYMFK,IQNNDINTNHTNQNYCDDSK,LEENDNMIQVERFEK,LQSNIDIHTK,NENDRLEENDNMIQVER,NNDDDINNDDGKNDDDNNITSTK,NYNSAYDISNGEK,NYNYVIADDNTINFK,SNINYER,TFHLNDTTIDER,TNNINNNNNNNINSSSNNNNNSK,VYFPYINNY…
Q8IIT9	Reference proteome	NA	NA	NA	NA	Untagged	NA	Q8IIT9	Q8IIT9	Uncharacterized protein	PF3D7_1106400	14242	3.23753	4.38427	5.4873	5.73149	5.9733	5.27682	4.902	4.33844	-18.3674	-19.0763	-18.1219	-18.4551	-17.4712	-17.6234	-18.1386	-18.0144	0.693259	0.0215275	0.127306	NotSig	1	1	yes	yes	1	1	1	1	1	1	1	1	https://wlab.ethz.ch/protter/#up=Q8IIT9&tm=auto&mc=lightsalmon&lc=blue&tml=numcount&numbers&legend&n:coverage,bc:blue=DNINNILLFLNK&format=svg	https://wlab.ethz.ch/protter/#up=Q8IIT9&tm=auto&mc=lightsalmon&lc=blue&tml=numcount&numbers&legend&n:coverage,bc:blue=DNINNILLFLNK&format=svg	https://wlab.ethz.ch/protter/#up=Q8IIT9&tm=auto&mc=lightsalmon&lc=blue&tml=numcount&numbers&legend&n:coverage,bc:blue=DNINNILLFLNK&format=svg	https://wlab.ethz.ch/protter/#up=Q8IIT9&tm=auto&mc=lightsalmon&lc=blue&tml=numcount&numbers&legend&n:coverage,bc:blue=DNINNILLFLNK&format=svg	https://wlab.ethz.ch/protter/#up=Q8IIT9&tm=auto&mc=lightsalmon&lc=blue&tml=numcount&numbers&legend&n:coverage,bc:blue=DNINNILLFLNK&format=svg
A0A143ZVN3	Membrane;Reference proteome;Transmembrane;Transmembrane helix	NA	membrane [GO:0016020]	NA	TRANSMEM 327..348; /note="Helical"; /evidence="ECO:0000256|SAM:Phobius"	Untagged	IPR006373;	A0A143ZVN3	A0A143ZVN3	Rifin	PF3D7_0833000	41164	6.1159	7.25634	6.71394	7.46273	7.93532	7.94071	6.53691	7.12745	-7.98907	-8.0089	-8.00964	-7.62359	-7.27922	-6.94782	-7.83625	-6.80569	0.690558	0.0187276	0.118542	NotSig	1	1	No	No	5	5	4	5	5	4	5	5	https://wlab.ethz.ch/protter/#up=A0A143ZVN3&tm=auto&mc=lightsalmon&lc=blue&tml=numcount&numbers&legend&n:coverage,bc:blue=AIAAAIAAAEK,FCPELLQSIGNK,FSADTQAAK,ITADLTAEK,VIDFVEK&format=svg	https://wlab.ethz.ch/protter/#up=A0A143ZVN3&tm=auto&mc=lightsalmon&lc=blue&tml=numcount&numbers&legend&n:coverage,bc:blue=AIAAAIAAAEK,FCPELLQSIGNK,FSADTQAAK,ITADLTAEK,VIDFVEK&format=svg	https://wlab.ethz.ch/protter/#up=A0A143ZVN3&tm=auto&mc=lightsalmon&lc=blue&tml=numcount&numbers&legend&n:coverage,bc:blue=AIAAAIAAAEK,FCPELLQSIGNK,FSADTQAAK,ITADLTAEK&format=svg	https://wlab.ethz.ch/protter/#up=A0A143ZVN3&tm=auto&mc=lightsalmon&lc=blue&tml=numcount&numbers&legend&n:coverage,bc:blue=AIAAAIAAAEK,FCPELLQSIGNK,FSADTQAAK,ITADLTAEK,VIDFVEK&format=svg	https://wlab.ethz.ch/protter/#up=A0A143ZVN3&tm=auto&mc=lightsalmon&lc=blue&tml=numcount&numbers&legend&n:coverage,bc:blue=AIAAAIAAAEK,FCPELLQSIGNK,FSADTQAAK,ITADLTAEK,VIDFVEK&format=svg
O77325	Coiled coil;DNA damage;DNA repair;mRNA processing;mRNA splicing;Nucleus;Reference proteome;Repeat;Spliceosome;Transferase;Ubl conjugation pathway;WD repeat	DNA repair [GO:0006281]; mRNA splicing, via spliceosome [GO:0000398]; post-chaperonin tubulin folding pathway [GO:0007023]; protein K63-linked ubiquitination [GO:0070534]; tubulin complex assembly [GO:0007021]	cytoplasm [GO:0005737]; nuclear matrix [GO:0016363]; nucleoplasm [GO:0005654]; Prp19 complex [GO:0000974]; U2-type catalytic step 1 spliceosome [GO:0071006]	beta-tubulin binding [GO:0048487]; ubiquitin protein ligase activity [GO:0061630]; ubiquitin-protein transferase activity [GO:0004842]	NA	Untagged	IPR020472;IPR013915;IPR038959;IPR036126;IPR003613;IPR015943;IPR019775;IPR036322;IPR001680;IPR013083;	O77325	O77325	Pre-mRNA-processing factor 19 (EC 2.3.2.27)	PF3D7_0308600	60754	12.6571	12.5578	12.0783	12.4225	13.6039	13.9794	12.5573	11.8753	5.40224	4.76764	5.33388	5.50855	5.88815	6.39612	5.96812	5.50164	0.685429	0.019143	0.119794	NotSig	1	1	No	No	26	27	27	27	27	27	27	26	https://wlab.ethz.ch/protter/#up=O77325&tm=auto&mc=lightsalmon&lc=blue&tml=numcount&numbers&legend&n:coverage,bc:blue=SIICTISGQTPEEPVISK,AQSFQTITLNETPNFISFDYSGK,DHVTSLALHPLENYFISSSK,DLLINRK,DNPSSFK,DSMWILHDLETAK,DSMWILHDLETAK,EEIENLK,EEIENLKK,HIINYGICPVSGEVLTLEDLYPIK,HLAIHPDGMMFGIAAQDSNIHIYDIK,HNFFSGGNDGNVYYVSLNDNK,IDNVCSVEQWK,KIDNVCSVEQWK,NELSHSLYQYDAATR,NGYKEEIENLK,NGYKEEIENLKK,NQANLIK,NTNEFNIH…	https://wlab.ethz.ch/protter/#up=O77325&tm=auto&mc=lightsalmon&lc=blue&tml=numcount&numbers&legend&n:coverage,bc:blue=SIICTISGQTPEEPVISK,AQSFQTITLNETPNFISFDYSGK,DHVTSLALHPLENYFISSSK,DLLINRK,DNPSSFK,DSMWILHDLETAK,DSMWILHDLETAK,EEIENLK,EEIENLKK,HIINYGICPVSGEVLTLEDLYPIK,HLAIHPDGMMFGIAAQDSNIHIYDIK,HNFFSGGNDGNVYYVSLNDNK,IDNVCSVEQWK,KAQSFQTITLNETPNFISFDYSGK,KIDNVCSVEQWK,NELSHSLYQYDAATR,NGYKEEIENLK,NGYK…	https://wlab.ethz.ch/protter/#up=O77325&tm=auto&mc=lightsalmon&lc=blue&tml=numcount&numbers&legend&n:coverage,bc:blue=SIICTISGQTPEEPVISK,AQSFQTITLNETPNFISFDYSGK,DHVTSLALHPLENYFISSSK,DLLINRK,DNPSSFK,DSMWILHDLETAK,DSMWILHDLETAK,EEIENLK,EEIENLKK,HIINYGICPVSGEVLTLEDLYPIK,HLAIHPDGMMFGIAAQDSNIHIYDIK,HNFFSGGNDGNVYYVSLNDNK,IDNVCSVEQWK,KAQSFQTITLNETPNFISFDYSGK,KIDNVCSVEQWK,NELSHSLYQYDAATR,NGYKEEIENLK,NGYK…	https://wlab.ethz.ch/protter/#up=O77325&tm=auto&mc=lightsalmon&lc=blue&tml=numcount&numbers&legend&n:coverage,bc:blue=SIICTISGQTPEEPVISK,AQSFQTITLNETPNFISFDYSGK,DHVTSLALHPLENYFISSSK,DLLINRK,DNPSSFK,DSMWILHDLETAK,DSMWILHDLETAK,EEIENLK,EEIENLKK,HIINYGICPVSGEVLTLEDLYPIK,HLAIHPDGMMFGIAAQDSNIHIYDIK,HNFFSGGNDGNVYYVSLNDNK,IDNVCSVEQWK,KAQSFQTITLNETPNFISFDYSGK,KIDNVCSVEQWK,NELSHSLYQYDAATR,NGYKEEIENLK,NGYK…	https://wlab.ethz.ch/protter/#up=O77325&tm=auto&mc=lightsalmon&lc=blue&tml=numcount&numbers&legend&n:coverage,bc:blue=SIICTISGQTPEEPVISK,AQSFQTITLNETPNFISFDYSGK,DHVTSLALHPLENYFISSSK,DLLINRK,DNPSSFK,DSMWILHDLETAK,DSMWILHDLETAK,EEIENLK,EEIENLKK,HIINYGICPVSGEVLTLEDLYPIK,HLAIHPDGMMFGIAAQDSNIHIYDIK,HNFFSGGNDGNVYYVSLNDNK,IDNVCSVEQWK,KAQSFQTITLNETPNFISFDYSGK,KIDNVCSVEQWK,NELSHSLYQYDAATR,NGYKEEIENLK,NGYK…
Q8IM74	Hydrolase;Reference proteome	acylglycerol metabolic process [GO:0006639]	membrane [GO:0016020]	hydrolase activity [GO:0016787]; lipase activity [GO:0016298]	NA	Untagged	IPR029058;IPR022742;IPR051044;IPR006494;	Q8IM74	Q8IM74	Esterase, putative (EC 3.1.-.-)	PF3D7_1401500	43737	4.74806	6.85969		6.17272		6.59916	6.32666	5.60946	-13.8938	-13.5002		-14.0419		-13.3896	-12.9795	-13.0128	0.684665	0.013959	0.101362	NotSig	1	1	No	yes	2	1		1		2	1	2	https://wlab.ethz.ch/protter/#up=Q8IM74&tm=auto&mc=lightsalmon&lc=blue&tml=numcount&numbers&legend&n:coverage,bc:blue=VENELLYENDVSNSGLDGKPR,LHSFFNK&format=svg	https://wlab.ethz.ch/protter/#up=Q8IM74&tm=auto&mc=lightsalmon&lc=blue&tml=numcount&numbers&legend&n:coverage,bc:blue=VENELLYENDVSNSGLDGKPR&format=svg	NA	https://wlab.ethz.ch/protter/#up=Q8IM74&tm=auto&mc=lightsalmon&lc=blue&tml=numcount&numbers&legend&n:coverage,bc:blue=VENELLYENDVSNSGLDGKPR&format=svg	NA
Q8I5T0	Reference proteome	NA	NA	NA	NA	Untagged	NA	Q8I5T0	Q8I5T0	RAP domain-containing protein	PF3D7_1212200	88662	5.28493	6.14974		4.90842	6.11578		5.95283		1.27187	1.69897		1.07085	1.7247		2.33607		0.683153	0.0713003	0.238187	NotSig	1	1	yes	yes	1	1		1	1		1		https://wlab.ethz.ch/protter/#up=Q8I5T0&tm=auto&mc=lightsalmon&lc=blue&tml=numcount&numbers&legend&n:coverage,bc:blue=FVNFENVNVK&format=svg	https://wlab.ethz.ch/protter/#up=Q8I5T0&tm=auto&mc=lightsalmon&lc=blue&tml=numcount&numbers&legend&n:coverage,bc:blue=FVNFENVNVK&format=svg	NA	https://wlab.ethz.ch/protter/#up=Q8I5T0&tm=auto&mc=lightsalmon&lc=blue&tml=numcount&numbers&legend&n:coverage,bc:blue=FVNFENVNVK&format=svg	https://wlab.ethz.ch/protter/#up=Q8I5T0&tm=auto&mc=lightsalmon&lc=blue&tml=numcount&numbers&legend&n:coverage,bc:blue=FVNFENVNVK&format=svg
Q8I1T4	ATP-binding;Cell cycle;Cell division;Cytoplasm;Kinase;Mitosis;Nucleotide-binding;Reference proteome;Serine/threonine-protein kinase;Transferase	cell division [GO:0051301]; positive regulation of transcription elongation by RNA polymerase II [GO:0032968]; protein phosphorylation [GO:0006468]	cyclin-dependent protein kinase holoenzyme complex [GO:0000307]; cytoplasm [GO:0005737]; nucleus [GO:0005634]	ATP binding [GO:0005524]; cyclin-dependent protein serine/threonine kinase activity [GO:0004693]; histone deacetylase activity [GO:0004407]; metal ion binding [GO:0046872]; protein kinase activity [GO:0004672]; RNA polymerase II CTD heptapeptide repeat kinase activity [GO:0008353]	NA	Untagged	IPR050108;IPR011009;IPR000719;IPR017441;IPR008271;	Q8I1T4	Q8I1T4	Cyclin-dependent kinase 2 homolog (Cell division control protein 2 homolog) (cdc2-related kinase 2)	PF3D7_0415300	159559	9.52318	10.3142	9.67741	10.0656	11.3161	10.3823	10.3538	9.58102	-2.52734	-2.71253	-2.69833	-2.61584	-1.65538	-2.31936	-1.72872	-2.12819	0.680596	0.00287816	0.045546	Up	1	1	No	No	38	37	37	37	38	37	37	37	https://wlab.ethz.ch/protter/#up=Q8I1T4&tm=auto&mc=lightsalmon&lc=blue&tml=numcount&numbers&legend&n:coverage,bc:blue=DFLITEK,DTDIIYDLLLK,EISILNSLK,EQPLQQIDK,EQPLQQIDKK,ESGNVIHTFLNNLYLYK,ESNNYFR,FFDQNNYK,FHSDINASNMTNR,FINVGNYR,FVYNFFLVK,HKLDTEELR,IANLLIDNNGILK,ITASDALNHPWFK,KIETETSIR,LADFGLAR,LCNNNNNNVHIYDK,LDTEELRVEK,LENPTFLSK,LGFPNER,LNPIHPNNIHHNINHNK,LWTYIENIIDK,NILHTLLK,NINSLWK,NIPGVGDLGLDLIK…	https://wlab.ethz.ch/protter/#up=Q8I1T4&tm=auto&mc=lightsalmon&lc=blue&tml=numcount&numbers&legend&n:coverage,bc:blue=DFLITEK,EISILNSLK,EQPLQQIDK,EQPLQQIDKK,ESGNVIHTFLNNLYLYK,ESNNYFR,FFDQNNYK,FHSDINASNMTNR,FINVGNYR,FVYNFFLVK,HKLDTEELR,IANLLIDNNGILK,ITASDALNHPWFK,KIETETSIR,LADFGLAR,LCNNNNNNVHIYDK,LDTEELRVEK,LENPTFLSK,LGFPNER,LNPIHPNNIHHNINHNK,LWTYIENIIDK,NIFIQLLK,NILHTLLK,NINSLWK,NIPGVGDLGLDLIK,NI…	https://wlab.ethz.ch/protter/#up=Q8I1T4&tm=auto&mc=lightsalmon&lc=blue&tml=numcount&numbers&legend&n:coverage,bc:blue=DFLITEK,EISILNSLK,EQPLQQIDK,EQPLQQIDKK,ESGNVIHTFLNNLYLYK,ESNNYFR,FFDQNNYK,FINVGNYR,FVYNFFLVK,HKLDTEELR,IANLLIDNNGILK,ITASDALNHPWFK,KIETETSIR,LADFGLAR,LCNNNNNNVHIYDK,LDTEELRVEK,LENPTFLSK,LGFPNER,LNPIHPNNIHHNINHNK,LWTYIENIIDK,NIFIQLLK,NILHTLLK,NINSLWK,NIPGVGDLGLDLIK,NIPGVGDLGLDLIKK,…	https://wlab.ethz.ch/protter/#up=Q8I1T4&tm=auto&mc=lightsalmon&lc=blue&tml=numcount&numbers&legend&n:coverage,bc:blue=DFLITEK,EISILNSLK,EQPLQQIDK,EQPLQQIDKK,ESGNVIHTFLNNLYLYK,ESNNYFR,FFDQNNYK,FHSDINASNMTNR,FINVGNYR,FVYNFFLVK,HKLDTEELR,IANLLIDNNGILK,ITASDALNHPWFK,KIETETSIR,LADFGLAR,LCNNNNNNVHIYDK,LDTEELRVEK,LENPTFLSK,LGFPNER,LNPIHPNNIHHNINHNK,LWTYIENIIDK,NIFIQLLK,NILHTLLK,NINSLWK,NIPGVGDLGLDLIK,NI…	https://wlab.ethz.ch/protter/#up=Q8I1T4&tm=auto&mc=lightsalmon&lc=blue&tml=numcount&numbers&legend&n:coverage,bc:blue=DFLITEK,DTDIIYDLLLK,EISILNSLK,EQPLQQIDK,EQPLQQIDKK,ESGNVIHTFLNNLYLYK,ESNNYFR,FFDQNNYK,FHSDINASNMTNR,FINVGNYR,FVYNFFLVK,HKLDTEELR,IANLLIDNNGILK,ITASDALNHPWFK,KIETETSIR,LADFGLAR,LCNNNNNNVHIYDK,LDTEELRVEK,LENPTFLSK,LGFPNER,LNPIHPNNIHHNINHNK,LWTYIENIIDK,NIFIQLLK,NILHTLLK,NINSLWK,NIPGV…
A0A143ZXB4	Disulfide bond;Mitochondrion;Reference proteome	NA	mitochondrion [GO:0005739]	NA	NA	Untagged	IPR013892;	A0A143ZXB4	A0A143ZXB4	COX assembly mitochondrial protein	PF3D7_0729600.1	20130	6.16344		7.25501		7.77382	7.53692	6.89266	7.57497	-1.6401		-1.49011		-0.844267	-0.828756	-1.43811	-0.444176	0.676276	0.0566395	0.212038	NotSig	1	1	No	No	2		2		2	2	2	2	https://wlab.ethz.ch/protter/#up=A0A143ZXB4&tm=auto&mc=lightsalmon&lc=blue&tml=numcount&numbers&legend&n:coverage,bc:blue=FVYTDNEK,IPYFEIK&format=svg	NA	https://wlab.ethz.ch/protter/#up=A0A143ZXB4&tm=auto&mc=lightsalmon&lc=blue&tml=numcount&numbers&legend&n:coverage,bc:blue=FVYTDNEK,IPYFEIK&format=svg	NA	https://wlab.ethz.ch/protter/#up=A0A143ZXB4&tm=auto&mc=lightsalmon&lc=blue&tml=numcount&numbers&legend&n:coverage,bc:blue=FVYTDNEK,IPYFEIK&format=svg
Q8IK14	Membrane;Reference proteome;Transmembrane;Transmembrane helix	NA	cell surface [GO:0009986]; membrane [GO:0016020]	NA	TRANSMEM 42..64; /note="Helical"; /evidence="ECO:0000256|SAM:Phobius"	Untagged	IPR022089;	Q8IK14	Q8IK14	Tryptophan-rich antigen 3	PF3D7_1002200	118671	6.8958	7.88025	7.48107	7.67374	7.73814	7.60287	7.12688	10.4089	11.0005	12.2816	11.2127	11.4995	12.0924	11.8858	10.7732	13.9344	0.672882	0.334958	0.566874	NotSig	1	1	No	No	20	20	19	19	19	21	20	20	https://wlab.ethz.ch/protter/#up=Q8IK14&tm=auto&mc=lightsalmon&lc=blue&tml=numcount&numbers&legend&n:coverage,bc:blue=DIETDLSQNVR,ENEVNMDQNNMK,EWLDALTK,FLQQLMTLEK,IIESLNNDNNVENEIEEMKR,KLTQWLMQDWK,LNIYNLNNQDIQNHYDK,LNTSNEQEETR,MYDEIIQNGLIDR,NILGNDYNELNNISYTHDDLYLQK,NLMGQDSIESDSK,NNDIQQLEEQK,NNIIITHSNDGK,NQIEQNENTTNLIEK,QFLDEWYDMLK,QWMLQGK,SEEELEQWK,SSFVQTR,TYLSNWNNEK,YIYNIWFK&format=svg	https://wlab.ethz.ch/protter/#up=Q8IK14&tm=auto&mc=lightsalmon&lc=blue&tml=numcount&numbers&legend&n:coverage,bc:blue=DIETDLSQNVR,ENEIEMTQVETLK,ENEVNMDQNNMK,EWLDALTK,FLQQLMTLEK,KLTQWLMQDWK,LNIYNLNNQDIQNHYDK,LNTSNEQEETR,MYDEIIQNGLIDR,NILGNDYNELNNISYTHDDLYLQK,NLMGQDSIESDSK,NNDIQQLEEQK,NNIIITHSNDGK,NQIEQNENTTNLIEK,QFLDEWYDMLK,QWMLQGK,SEEELEQWK,SSFVQTR,TYLSNWNNEK,YIYNIWFK&format=svg	https://wlab.ethz.ch/protter/#up=Q8IK14&tm=auto&mc=lightsalmon&lc=blue&tml=numcount&numbers&legend&n:coverage,bc:blue=DIETDLSQNVR,ENEIEMTQVETLK,ENEVNMDQNNMK,EWLDALTK,FLQQLMTLEK,LNIYNLNNQDIQNHYDK,LNTSNEQEETR,MYDEIIQNGLIDR,NILGNDYNELNNISYTHDDLYLQK,NLMGQDSIESDSK,NNDIQQLEEQK,NNIIITHSNDGK,NQIEQNENTTNLIEK,QFLDEWYDMLK,QWMLQGK,SEEELEQWK,SSFVQTR,TYLSNWNNEK,YIYNIWFK&format=svg	https://wlab.ethz.ch/protter/#up=Q8IK14&tm=auto&mc=lightsalmon&lc=blue&tml=numcount&numbers&legend&n:coverage,bc:blue=DIETDLSQNVR,ENEIEMTQVETLK,ENEVNMDQNNMK,EWLDALTK,FLQQLMTLEK,IIESLNNDNNVENEIEEMKR,KLTQWLMQDWK,LNTSNEQEETR,MYDEIIQNGLIDR,NILGNDYNELNNISYTHDDLYLQK,NLMGQDSIESDSK,NNDIQQLEEQK,NQIEQNENTTNLIEK,QFLDEWYDMLK,QWMLQGK,SEEELEQWK,SSFVQTR,TYLSNWNNEK,YIYNIWFK&format=svg	https://wlab.ethz.ch/protter/#up=Q8IK14&tm=auto&mc=lightsalmon&lc=blue&tml=numcount&numbers&legend&n:coverage,bc:blue=DIETDLSQNVR,ENEIEMTQVETLK,ENEVNMDQNNMK,EWLDALTK,FLQQLMTLEK,IIESLNNDNNVENEIEEMKR,LNIYNLNNQDIQNHYDK,LNTSNEQEETR,MYDEIIQNGLIDR,NILGNDYNELNNISYTHDDLYLQK,NLMGQDSIESDSK,NNDIQQLEEQK,NNIIITHSNDGK,NQIEQNENTTNLIEK,QFLDEWYDMLK,SEEELEQWK,SSFVQTR,TYLSNWNNEK,YIYNIWFK&format=svg
Q8I288	Reference proteome	cytoskeleton organization [GO:0007010]	NA	actin monomer binding [GO:0003785]; adenylate cyclase binding [GO:0008179]; protein dimerization activity [GO:0046983]	NA	Untagged	IPR001837;IPR013912;IPR017901;IPR016098;IPR036223;IPR006599;	Q8I288	Q8I288	Cyclase-associated protein	PF3D7_0105300	18528	10.1944	10.9762	11.5944	11.4981	11.6292	11.1901	12.1998	11.4592	2.12908	2.17596	2.21213	1.88857	2.80175	2.58993	3.04696	2.57047	0.650842	0.00119059	0.0318042	Up	1	1	No	No	7	7	7	7	7	7	7	7	https://wlab.ethz.ch/protter/#up=Q8I288&tm=auto&mc=lightsalmon&lc=blue&tml=numcount&numbers&legend&n:coverage,bc:blue=TSEGSIQLK,CTGVEFYLSK,DDQWDVINYK,LSQVELNNAVNIYNCENTTFVIENNK,SSSISIDK,TSEGSIQLK,VSDLYKF&format=svg	https://wlab.ethz.ch/protter/#up=Q8I288&tm=auto&mc=lightsalmon&lc=blue&tml=numcount&numbers&legend&n:coverage,bc:blue=TSEGSIQLK,CTGVEFYLSK,DDQWDVINYK,LSQVELNNAVNIYNCENTTFVIENNK,SSSISIDK,TSEGSIQLK,VSDLYKF&format=svg	https://wlab.ethz.ch/protter/#up=Q8I288&tm=auto&mc=lightsalmon&lc=blue&tml=numcount&numbers&legend&n:coverage,bc:blue=TSEGSIQLK,CTGVEFYLSK,DDQWDVINYK,LSQVELNNAVNIYNCENTTFVIENNK,SSSISIDK,TSEGSIQLK,VSDLYKF&format=svg	https://wlab.ethz.ch/protter/#up=Q8I288&tm=auto&mc=lightsalmon&lc=blue&tml=numcount&numbers&legend&n:coverage,bc:blue=TSEGSIQLK,CTGVEFYLSK,DDQWDVINYK,LSQVELNNAVNIYNCENTTFVIENNK,SSSISIDK,TSEGSIQLK,VSDLYKF&format=svg	https://wlab.ethz.ch/protter/#up=Q8I288&tm=auto&mc=lightsalmon&lc=blue&tml=numcount&numbers&legend&n:coverage,bc:blue=TSEGSIQLK,CTGVEFYLSK,DDQWDVINYK,LSQVELNNAVNIYNCENTTFVIENNK,SSSISIDK,TSEGSIQLK,VSDLYKF&format=svg
O97333	Membrane;Reference proteome;Transmembrane;Transmembrane helix	NA	membrane [GO:0016020]	NA	TRANSMEM 161..179; /note="Helical"; /evidence="ECO:0000256|SAM:Phobius"	Untagged	NA	O97333	O97333	Uncharacterized protein	PF3D7_0301900	48066	6.52183	5.67693	4.67536	5.36657	6.72689	6.03785	6.60942	5.70643	11.8068	11.4628	11.0839	11.9294	12.5458	11.6967	12.8598	11.7803	0.649911	0.0770638	0.248657	NotSig	1	1	No	No	3	2	2	3	3	3	3	3	https://wlab.ethz.ch/protter/#up=O97333&tm=auto&mc=lightsalmon&lc=blue&tml=numcount&numbers&legend&n:coverage,bc:blue=ENLYNNNNNINEK,EVDNIYESK,NIIEILNENYEDMYK&format=svg	https://wlab.ethz.ch/protter/#up=O97333&tm=auto&mc=lightsalmon&lc=blue&tml=numcount&numbers&legend&n:coverage,bc:blue=ENLYNNNNNINEK,NIIEILNENYEDMYK&format=svg	https://wlab.ethz.ch/protter/#up=O97333&tm=auto&mc=lightsalmon&lc=blue&tml=numcount&numbers&legend&n:coverage,bc:blue=ENLYNNNNNINEK,NIIEILNENYEDMYK&format=svg	https://wlab.ethz.ch/protter/#up=O97333&tm=auto&mc=lightsalmon&lc=blue&tml=numcount&numbers&legend&n:coverage,bc:blue=ENLYNNNNNINEK,EVDNIYESK,NIIEILNENYEDMYK&format=svg	https://wlab.ethz.ch/protter/#up=O97333&tm=auto&mc=lightsalmon&lc=blue&tml=numcount&numbers&legend&n:coverage,bc:blue=ENLYNNNNNINEK,EVDNIYESK,NIIEILNENYEDMYK&format=svg
Q8I381	Chaperone;Reference proteome	post-chaperonin tubulin folding pathway [GO:0007023]; tubulin complex assembly [GO:0007021]	NA	alpha-tubulin binding [GO:0043014]	NA	Untagged	IPR036859;IPR000938;IPR045172;IPR000626;IPR029071;	Q8I381	Q8I381	Tubulin-specific chaperone, putative	PF3D7_0906910	31211	7.90725	8.75443	8.32551	9.26445	9.82296	8.89832	8.57078	8.92298	-3.83812	-3.97304	-4.1497	-3.51724	-2.8748	-3.51886	-3.60616	-2.88475	0.648384	0.0210074	0.125854	NotSig	1	1	No	No	9	8	8	9	9	9	9	8	https://wlab.ethz.ch/protter/#up=Q8I381&tm=auto&mc=lightsalmon&lc=blue&tml=numcount&numbers&legend&n:coverage,bc:blue=MNDYVQVDFVHNMFK,DNYIIYIQEK,INEHDPTYYSNICNK,LFECKGDK,NNQDIYVGVDLDEPLGNSDGMYK,PFDQELYK,TQTNLSIQQEENNNK,TYNSDDIIYNIDDEQK,YTMNDEGYDK&format=svg	https://wlab.ethz.ch/protter/#up=Q8I381&tm=auto&mc=lightsalmon&lc=blue&tml=numcount&numbers&legend&n:coverage,bc:blue=MNDYVQVDFVHNMFK,DNYIIYIQEK,INEHDPTYYSNICNK,NNQDIYVGVDLDEPLGNSDGMYK,PFDQELYK,TQTNLSIQQEENNNK,TYNSDDIIYNIDDEQK,YTMNDEGYDK&format=svg	https://wlab.ethz.ch/protter/#up=Q8I381&tm=auto&mc=lightsalmon&lc=blue&tml=numcount&numbers&legend&n:coverage,bc:blue=MNDYVQVDFVHNMFK,DNYIIYIQEK,INEHDPTYYSNICNK,NNQDIYVGVDLDEPLGNSDGMYK,PFDQELYK,TQTNLSIQQEENNNK,TYNSDDIIYNIDDEQK,YTMNDEGYDK&format=svg	https://wlab.ethz.ch/protter/#up=Q8I381&tm=auto&mc=lightsalmon&lc=blue&tml=numcount&numbers&legend&n:coverage,bc:blue=MNDYVQVDFVHNMFK,DNYIIYIQEK,INEHDPTYYSNICNK,LFECKGDK,NNQDIYVGVDLDEPLGNSDGMYK,PFDQELYK,TQTNLSIQQEENNNK,TYNSDDIIYNIDDEQK,YTMNDEGYDK&format=svg	https://wlab.ethz.ch/protter/#up=Q8I381&tm=auto&mc=lightsalmon&lc=blue&tml=numcount&numbers&legend&n:coverage,bc:blue=MNDYVQVDFVHNMFK,DNYIIYIQEK,INEHDPTYYSNICNK,LFECKGDK,NNQDIYVGVDLDEPLGNSDGMYK,PFDQELYK,TQTNLSIQQEENNNK,TYNSDDIIYNIDDEQK,YTMNDEGYDK&format=svg
Q8IJI2	Membrane;Reference proteome;Transmembrane;Transmembrane helix;Transport	NA	membrane [GO:0016020]	NA	TRANSMEM 27..45; /note="Helical"; /evidence="ECO:0000256|SAM:Phobius"; TRANSMEM 65..90; /note="Helical"; /evidence="ECO:0000256|SAM:Phobius"; TRANSMEM 169..188; /note="Helical"; /evidence="ECO:0000256|SAM:Phobius"; TRANSMEM 194..220; /note="Helical"; /evidence="ECO:0000256|SAM:Phobius"; TRANSMEM 232..253; /note="Helical"; /evidence="ECO:0000256|SAM:Phobius"; TRANSMEM 259..283; /note="Helical"; /e…	Untagged	IPR039309;IPR036259;	Q8IJI2	Q8IJI2	Protein RFT1 homolog	PF3D7_1022200	74845	6.6888	7.56441	7.48252	8.8182	8.35448	8.38841	8.17822	7.44809	-8.12865	-8.52001	-8.63286	-7.69158	-7.71446	-7.31054	-7.54949	-7.80893	0.647421	0.0214356	0.127125	NotSig	1	1	No	No	4	4	4	4	3	3	4	4	https://wlab.ethz.ch/protter/#up=Q8IJI2&tm=auto&mc=lightsalmon&lc=blue&tml=numcount&numbers&legend&n:coverage,bc:blue=NTEDILSQINILK,SGSDEVYVK,SGYMDNFVYFPLNR,SLNISNIML&format=svg	https://wlab.ethz.ch/protter/#up=Q8IJI2&tm=auto&mc=lightsalmon&lc=blue&tml=numcount&numbers&legend&n:coverage,bc:blue=NTEDILSQINILK,SGSDEVYVK,SGYMDNFVYFPLNR,SLNISNIML&format=svg	https://wlab.ethz.ch/protter/#up=Q8IJI2&tm=auto&mc=lightsalmon&lc=blue&tml=numcount&numbers&legend&n:coverage,bc:blue=NTEDILSQINILK,SGSDEVYVK,SGYMDNFVYFPLNR,SLNISNIML&format=svg	https://wlab.ethz.ch/protter/#up=Q8IJI2&tm=auto&mc=lightsalmon&lc=blue&tml=numcount&numbers&legend&n:coverage,bc:blue=NTEDILSQINILK,SGSDEVYVK,SGYMDNFVYFPLNR,SLNISNIML&format=svg	https://wlab.ethz.ch/protter/#up=Q8IJI2&tm=auto&mc=lightsalmon&lc=blue&tml=numcount&numbers&legend&n:coverage,bc:blue=NTEDILSQINILK,SGSDEVYVK,SGYMDNFVYFPLNR&format=svg
Q8IKJ3	Metal-binding;Nucleus;Reference proteome;Ribosome biogenesis;Zinc;Zinc-finger	ribosome biogenesis [GO:0042254]	nucleus [GO:0005634]	nucleic acid binding [GO:0003676]; zinc ion binding [GO:0008270]	NA	Untagged	IPR051879;IPR003604;IPR022755;IPR036236;IPR013087;	Q8IKJ3	Q8IKJ3	Zinc finger protein, putative	PF3D7_1464400	12466	7.39521	8.23333	6.00192	6.54613	7.90561	7.94238	7.37678	7.34861	5.16799	5.90841	4.82949	5.34017	5.65589	5.69522	6.22493	6.25123	0.645303	0.0388331	0.17019	NotSig	1	1	No	No	2	2	2	2	2	2	2	2	https://wlab.ethz.ch/protter/#up=Q8IKJ3&tm=auto&mc=lightsalmon&lc=blue&tml=numcount&numbers&legend&n:coverage,bc:blue=DYDQVYNDYFNEPELPLDENK,DYDQVYNDYFNEPELPLDENKK&format=svg	https://wlab.ethz.ch/protter/#up=Q8IKJ3&tm=auto&mc=lightsalmon&lc=blue&tml=numcount&numbers&legend&n:coverage,bc:blue=DYDQVYNDYFNEPELPLDENK,DYDQVYNDYFNEPELPLDENKK&format=svg	https://wlab.ethz.ch/protter/#up=Q8IKJ3&tm=auto&mc=lightsalmon&lc=blue&tml=numcount&numbers&legend&n:coverage,bc:blue=DYDQVYNDYFNEPELPLDENK,DYDQVYNDYFNEPELPLDENKK&format=svg	https://wlab.ethz.ch/protter/#up=Q8IKJ3&tm=auto&mc=lightsalmon&lc=blue&tml=numcount&numbers&legend&n:coverage,bc:blue=DYDQVYNDYFNEPELPLDENK,DYDQVYNDYFNEPELPLDENKK&format=svg	https://wlab.ethz.ch/protter/#up=Q8IKJ3&tm=auto&mc=lightsalmon&lc=blue&tml=numcount&numbers&legend&n:coverage,bc:blue=DYDQVYNDYFNEPELPLDENK,DYDQVYNDYFNEPELPLDENKK&format=svg
A0A144A3L0	Reference proteome	NA	NA	NA	NA	Untagged	NA	A0A144A3L0	A0A144A3L0	Heptatricopeptide repeat-containing protein	PF3D7_1409700	102016	10.9499	11.3123	7.97424	11.0186	10.64	11.3162	11.0953	10.824	12.8831	13.4843	11.0683	14.1845	12.8678	13.4536	14.1088	13.7632	0.643314	0.358419	0.584898	NotSig	1	1	No	No	11	11	9	10	11	8	10	10	https://wlab.ethz.ch/protter/#up=A0A144A3L0&tm=auto&mc=lightsalmon&lc=blue&tml=numcount&numbers&legend&n:coverage,bc:blue=ENAIIYFNQIK,HISIFSYATTIFNK,ILVQLNK,INMNLFK,LYLVDSDYTLNDK,NLLTDNLNNYILPR,QFVVEHGNQDMINER,QNINLMNMDK,RPLAEDSNVHK,TSLNFFGYPNISLYNK,YDNNFTK&format=svg	https://wlab.ethz.ch/protter/#up=A0A144A3L0&tm=auto&mc=lightsalmon&lc=blue&tml=numcount&numbers&legend&n:coverage,bc:blue=ENAIIYFNQIK,HISIFSYATTIFNK,ILVQLNK,INMNLFK,LYLVDSDYTLNDK,NLLTDNLNNYILPR,QFVVEHGNQDMINER,QNINLMNMDK,RPLAEDSNVHK,TSLNFFGYPNISLYNK,YDNNFTK&format=svg	https://wlab.ethz.ch/protter/#up=A0A144A3L0&tm=auto&mc=lightsalmon&lc=blue&tml=numcount&numbers&legend&n:coverage,bc:blue=ENAIIYFNQIK,ILVQLNK,INMNLFK,LYLVDSDYTLNDK,NLLTDNLNNYILPR,QFVVEHGNQDMINER,RPLAEDSNVHK,TSLNFFGYPNISLYNK,YDNNFTK&format=svg	https://wlab.ethz.ch/protter/#up=A0A144A3L0&tm=auto&mc=lightsalmon&lc=blue&tml=numcount&numbers&legend&n:coverage,bc:blue=ENAIIYFNQIK,HISIFSYATTIFNK,ILVQLNK,INMNLFK,LYLVDSDYTLNDK,NLLTDNLNNYILPR,QFVVEHGNQDMINER,RPLAEDSNVHK,TSLNFFGYPNISLYNK,YDNNFTK&format=svg	https://wlab.ethz.ch/protter/#up=A0A144A3L0&tm=auto&mc=lightsalmon&lc=blue&tml=numcount&numbers&legend&n:coverage,bc:blue=ENAIIYFNQIK,HISIFSYATTIFNK,ILVQLNK,INMNLFK,LYLVDSDYTLNDK,NLLTDNLNNYILPR,QFVVEHGNQDMINER,QNINLMNMDK,RPLAEDSNVHK,TSLNFFGYPNISLYNK,YDNNFTK&format=svg
Q8I4Z1	Reference proteome	regulation of centriole replication [GO:0046599]; symbiont entry into host [GO:0044409]	centriole [GO:0005814]; cytoplasmic vesicle [GO:0031410]; host cell plasma membrane [GO:0020002]	calcium-dependent phospholipid binding [GO:0005544]	NA	Untagged	IPR000008;IPR035892;IPR052299;	Q8I4Z1	Q8I4Z1	Double C2-like domain-containing protein	PF3D7_1243900	221637		6.22103	8.92192	9.43902	8.76487	8.78104	8.34093	8.78361		4.13448	5.52562	5.64965	6.56919	6.02803	4.66944	5.71251	0.641544	0.295176	0.523177	NotSig	1	1	No	No		6	26	25	11	10	24	23	NA	https://wlab.ethz.ch/protter/#up=Q8I4Z1&tm=auto&mc=lightsalmon&lc=blue&tml=numcount&numbers&legend&n:coverage,bc:blue=ASNFYDNQEK,HFLPTLITSIK,KLQEDIK,LDLNQIYSK,NDINYENLSK,YENNTDINYIK&format=svg	https://wlab.ethz.ch/protter/#up=Q8I4Z1&tm=auto&mc=lightsalmon&lc=blue&tml=numcount&numbers&legend&n:coverage,bc:blue=ASNFYDNQEK,EASLDENNNER,EEFINNLDK,ENIIFTPDFTLQLK,EYLEDSNIAR,FYNYELINQR,GSYLDLENEK,HFLPTLITSIK,INDIPIGGPSLPYK,ITYDTVVYR,KLQEDIK,LDLNQIYSK,LISTLAILESR,LLGFPYHFNTYK,MEDMELDK,MNNVAYQDIK,NAEINENNDPNTQLAHEPSIVEADEK,NDINYENLSK,NIVNLSNSNTEK,QPYLIVHIFNIDK,SSDDQNIDIK,SSDLIHSFDK,TMDDVEEK,TPVV…	https://wlab.ethz.ch/protter/#up=Q8I4Z1&tm=auto&mc=lightsalmon&lc=blue&tml=numcount&numbers&legend&n:coverage,bc:blue=ASNFYDNQEK,EASLDENNNER,EEFINNLDK,ENIIFTPDFTLQLK,EYLEDSNIAR,FYNYELINQR,HFLPTLITSIK,INDIPIGGPSLPYK,ITYDTVVYR,KLQEDIK,LDLNQIYSK,LISTLAILESR,LLGFPYHFNTYK,MEDMELDK,MNNVAYQDIK,NAEINENNDPNTQLAHEPSIVEADEK,NDINYENLSK,NIVNLSNSNTEK,QPYLIVHIFNIDK,SSDDQNIDIK,SSDLIHSFDK,TMDDVEEK,TPVVTNVATEQK,YE…	https://wlab.ethz.ch/protter/#up=Q8I4Z1&tm=auto&mc=lightsalmon&lc=blue&tml=numcount&numbers&legend&n:coverage,bc:blue=ENIIFTPDFTLQLK,EYLEDSNIAR,HFLPTLITSIK,INDIPIGGPSLPYK,ITYDTVVYR,KLQEDIK,LDLNQIYSK,QPYLIVHIFNIDK,SSDLIHSFDK,TPVVTNVATEQK,YENNTDINYIK&format=svg
Q8IM41	Coiled coil;Reference proteome	error-prone translesion synthesis [GO:0042276]; mitochondrial DNA replication [GO:0006264]; replication fork processing [GO:0031297]; response to UV [GO:0009411]; translesion synthesis [GO:0019985]	mitochondrial matrix [GO:0005759]; nucleus [GO:0005634]	chromatin binding [GO:0003682]; DNA primase activity [GO:0003896]; DNA-directed DNA polymerase activity [GO:0003887]	NA	Untagged	IPR044917;	Q8IM41	Q8IM41	DNA-directed primase/polymerase protein (EC 2.7.7.102)	PF3D7_1405300	124102	4.7544		5.86646	5.13868	6.15324		5.64542		-2.83818		-2.43723	-3.29512	-2.24854		-2.20148		0.631835	0.0811504	0.253838	NotSig	1	1	No	yes	2		2	2	2		2		https://wlab.ethz.ch/protter/#up=Q8IM41&tm=auto&mc=lightsalmon&lc=blue&tml=numcount&numbers&legend&n:coverage,bc:blue=ESQNFSDEK,STFEENIEK&format=svg	NA	https://wlab.ethz.ch/protter/#up=Q8IM41&tm=auto&mc=lightsalmon&lc=blue&tml=numcount&numbers&legend&n:coverage,bc:blue=ESQNFSDEK,STFEENIEK&format=svg	https://wlab.ethz.ch/protter/#up=Q8IM41&tm=auto&mc=lightsalmon&lc=blue&tml=numcount&numbers&legend&n:coverage,bc:blue=ESQNFSDEK,STFEENIEK&format=svg	https://wlab.ethz.ch/protter/#up=Q8IM41&tm=auto&mc=lightsalmon&lc=blue&tml=numcount&numbers&legend&n:coverage,bc:blue=ESQNFSDEK,STFEENIEK&format=svg
Q8I5D3	Isomerase;Reference proteome;RNA-binding	pseudouridine synthesis [GO:0001522]; rRNA processing [GO:0006364]	NA	RNA binding [GO:0003723]; tRNA pseudouridine(38-40) synthase activity [GO:0160147]	NA	Untagged	IPR042092;IPR020103;IPR050343;IPR002942;IPR036986;IPR020094;	Q8I5D3	Q8I5D3	RNA pseudouridylate synthase, putative (EC 5.4.99.12)	PF3D7_1228500	48366	7.05393	7.4799	6.69845		8.51569	7.89783	7.2552	6.32148	-3.16445	-3.54502	-3.22052		-2.43527	-2.83299	-2.42574	-3.04755	0.624607	0.0158463	0.11023	NotSig	1	1	yes	yes	1	1	1		1	1	1	1	https://wlab.ethz.ch/protter/#up=Q8I5D3&tm=auto&mc=lightsalmon&lc=blue&tml=numcount&numbers&legend&n:coverage,bc:blue=ILSLSSVTSR&format=svg	https://wlab.ethz.ch/protter/#up=Q8I5D3&tm=auto&mc=lightsalmon&lc=blue&tml=numcount&numbers&legend&n:coverage,bc:blue=ILSLSSVTSR&format=svg	https://wlab.ethz.ch/protter/#up=Q8I5D3&tm=auto&mc=lightsalmon&lc=blue&tml=numcount&numbers&legend&n:coverage,bc:blue=ILSLSSVTSR&format=svg	NA	https://wlab.ethz.ch/protter/#up=Q8I5D3&tm=auto&mc=lightsalmon&lc=blue&tml=numcount&numbers&legend&n:coverage,bc:blue=ILSLSSVTSR&format=svg
Q8I4Q6	Reference proteome;Signal	protein folding [GO:0006457]	host cell cytoplasm [GO:0030430]	unfolded protein binding [GO:0051082]	NA	Untagged	IPR001623;IPR026894;IPR052423;IPR036869;	Q8I4Q6	Q8I4Q6	Gametocyte erythrocyte cytosolic protein	PF3D7_1253000	55682	9.20393	9.4302	8.62131	10.3519	10.2085	9.90991	10.0293	9.62243	3.22288	2.95065	2.29037	3.8653	3.74533	3.58872	3.84961	3.63045	0.621228	0.0795058	0.251631	NotSig	1	1	No	No	21	19	21	20	18	21	21	20	https://wlab.ethz.ch/protter/#up=Q8I4Q6&tm=auto&mc=lightsalmon&lc=blue&tml=numcount&numbers&legend&n:coverage,bc:blue=DIISYLEEK,DNDVNVNTR,EEELTELLK,EEMNENIMEYQIK,EIYDNEGISGIEK,ESESYNNNSNLK,GIYMFQANER,IFLENNISSENIPSFR,ILSDLEERESESYNNNSNLK,KFEELSEAYQILSYK,LDLHMDNDEQWK,LLELNKK,LLGSMILQK,MNSEYDALYNENVNNISDK,NEEMFDNSR,NHIHSLINSFYPYNEQINPFLK,NNFYNLSLK,NVMENEINLLSNK,TNVECITSNR,YGDLSELK,YNDSEFK&format=svg	https://wlab.ethz.ch/protter/#up=Q8I4Q6&tm=auto&mc=lightsalmon&lc=blue&tml=numcount&numbers&legend&n:coverage,bc:blue=DIISYLEEK,DNDVNVNTR,EEMNENIMEYQIK,EIYDNEGISGIEK,ESESYNNNSNLK,GIYMFQANER,ILSDLEERESESYNNNSNLK,KFEELSEAYQILSYK,LDLHMDNDEQWK,LLELNKK,LLGSMILQK,MNSEYDALYNENVNNISDK,NEEMFDNSR,NHIHSLINSFYPYNEQINPFLK,NNFYNLSLK,NVMENEINLLSNK,TNVECITSNR,YGDLSELK,YNDSEFK&format=svg	https://wlab.ethz.ch/protter/#up=Q8I4Q6&tm=auto&mc=lightsalmon&lc=blue&tml=numcount&numbers&legend&n:coverage,bc:blue=DIISYLEEK,DNDVNVNTR,EEELTELLK,EEMNENIMEYQIK,EIYDNEGISGIEK,ESESYNNNSNLK,GIYMFQANER,IFLENNISSENIPSFR,ILSDLEERESESYNNNSNLK,KFEELSEAYQILSYK,LDLHMDNDEQWK,LLELNKK,LLGSMILQK,MNSEYDALYNENVNNISDK,NEEMFDNSR,NHIHSLINSFYPYNEQINPFLK,NNFYNLSLK,NVMENEINLLSNK,TNVECITSNR,YGDLSELK,YNDSEFK&format=svg	https://wlab.ethz.ch/protter/#up=Q8I4Q6&tm=auto&mc=lightsalmon&lc=blue&tml=numcount&numbers&legend&n:coverage,bc:blue=DIISYLEEK,DNDVNVNTR,EEELTELLK,EEMNENIMEYQIK,EIYDNEGISGIEK,ESESYNNNSNLK,GIYMFQANER,ILSDLEERESESYNNNSNLK,KFEELSEAYQILSYK,LDLHMDNDEQWK,LLELNKK,LLGSMILQK,MNSEYDALYNENVNNISDK,NEEMFDNSR,NHIHSLINSFYPYNEQINPFLK,NNFYNLSLK,NVMENEINLLSNK,TNVECITSNR,YGDLSELK,YNDSEFK&format=svg	https://wlab.ethz.ch/protter/#up=Q8I4Q6&tm=auto&mc=lightsalmon&lc=blue&tml=numcount&numbers&legend&n:coverage,bc:blue=DIISYLEEK,DNDVNVNTR,EEMNENIMEYQIK,EIYDNEGISGIEK,ESESYNNNSNLK,GIYMFQANER,ILSDLEERESESYNNNSNLK,KFEELSEAYQILSYK,LDLHMDNDEQWK,LLGSMILQK,MNSEYDALYNENVNNISDK,NEEMFDNSR,NHIHSLINSFYPYNEQINPFLK,NNFYNLSLK,NVMENEINLLSNK,TNVECITSNR,YGDLSELK,YNDSEFK&format=svg
O96215	Reference proteome;Repeat;TPR repeat	NA	NA	NA	NA	Untagged	IPR011990;IPR019734;	O96215	O96215	Tetratricopeptide repeat protein, putative	PF3D7_0213500	55225	9.40912	9.51611	9.5393	9.5218	9.469	10.6459	9.94366	10.5447	11.9765	12.2885	12.135	12.1818	12.2272	13.3484	12.4781	13.0001	0.618002	0.0361782	0.164416	NotSig	1	1	No	No	21	22	22	22	22	22	22	22	https://wlab.ethz.ch/protter/#up=O96215&tm=auto&mc=lightsalmon&lc=blue&tml=numcount&numbers&legend&n:coverage,bc:blue=DIDNYEK,ELDENNLK,EQGNIFFK,HFFFDNVPK,IITSNELIDICDNIEEK,INMQHTNYDIHSMK,INYHDIYDDIK,IYIDLPELHK,MFESIDIQTFK,MGAFENSLK,NGDYELAIFHYTR,NIEGLLK,NINNNYYNNDFEK,NNFLIEEVYDFK,NQADHFFSHK,NQNSLQSTNTK,QYYAALNMYNEIMEK,SINYVADNSVVYTNR,VFSLNEIDTLVK,YASYSYINPK,YLQLYNMK&format=svg	https://wlab.ethz.ch/protter/#up=O96215&tm=auto&mc=lightsalmon&lc=blue&tml=numcount&numbers&legend&n:coverage,bc:blue=DIDNYEK,ELDENNLK,EQGNIFFK,HFFFDNVPK,IITSNELIDICDNIEEK,INMQHTNYDIHSMK,INYHDIYDDIK,IYIDLPELHK,MFESIDIQTFK,MGAFENSLK,NGDYELAIFHYTR,NIEGIYMK,NIEGLLK,NINNNYYNNDFEK,NNFLIEEVYDFK,NQADHFFSHK,NQNSLQSTNTK,QYYAALNMYNEIMEK,SINYVADNSVVYTNR,VFSLNEIDTLVK,YASYSYINPK,YLQLYNMK&format=svg	https://wlab.ethz.ch/protter/#up=O96215&tm=auto&mc=lightsalmon&lc=blue&tml=numcount&numbers&legend&n:coverage,bc:blue=DIDNYEK,ELDENNLK,EQGNIFFK,HFFFDNVPK,IITSNELIDICDNIEEK,INMQHTNYDIHSMK,INYHDIYDDIK,IYIDLPELHK,MFESIDIQTFK,MGAFENSLK,NGDYELAIFHYTR,NIEGIYMK,NIEGLLK,NINNNYYNNDFEK,NNFLIEEVYDFK,NQADHFFSHK,NQNSLQSTNTK,QYYAALNMYNEIMEK,SINYVADNSVVYTNR,VFSLNEIDTLVK,YASYSYINPK,YLQLYNMK&format=svg	https://wlab.ethz.ch/protter/#up=O96215&tm=auto&mc=lightsalmon&lc=blue&tml=numcount&numbers&legend&n:coverage,bc:blue=DIDNYEK,ELDENNLK,EQGNIFFK,HFFFDNVPK,IITSNELIDICDNIEEK,INMQHTNYDIHSMK,INYHDIYDDIK,IYIDLPELHK,MFESIDIQTFK,MGAFENSLK,NGDYELAIFHYTR,NIEGIYMK,NIEGLLK,NINNNYYNNDFEK,NNFLIEEVYDFK,NQADHFFSHK,NQNSLQSTNTK,QYYAALNMYNEIMEK,SINYVADNSVVYTNR,VFSLNEIDTLVK,YASYSYINPK,YLQLYNMK&format=svg	https://wlab.ethz.ch/protter/#up=O96215&tm=auto&mc=lightsalmon&lc=blue&tml=numcount&numbers&legend&n:coverage,bc:blue=DIDNYEK,ELDENNLK,EQGNIFFK,HFFFDNVPK,IITSNELIDICDNIEEK,INMQHTNYDIHSMK,INYHDIYDDIK,IYIDLPELHK,MFESIDIQTFK,MGAFENSLK,NGDYELAIFHYTR,NIEGIYMK,NIEGLLK,NINNNYYNNDFEK,NNFLIEEVYDFK,NQADHFFSHK,NQNSLQSTNTK,QYYAALNMYNEIMEK,SINYVADNSVVYTNR,VFSLNEIDTLVK,YASYSYINPK,YLQLYNMK&format=svg
Q8IJ65	Membrane;Reference proteome;Transmembrane;Transmembrane helix	NA	cytoplasm [GO:0005737]; membrane [GO:0016020]	protein phosphatase regulator activity [GO:0019888]	TRANSMEM 265..285; /note="Helical"; /evidence="ECO:0000256|SAM:Phobius"; TRANSMEM 291..311; /note="Helical"; /evidence="ECO:0000256|SAM:Phobius"; TRANSMEM 918..938; /note="Helical"; /evidence="ECO:0000256|SAM:Phobius"	Untagged	IPR011989;IPR016024;IPR051023;	Q8IJ65	Q8IJ65	Symplekin C-terminal domain-containing protein	PF3D7_1034500	180847	8.54512	10.4675	8.69658	10.0385	10.4063	10.3291	9.63206	8.71468	-11.6271	-11.3466	-12.1242	-11.2962	-11.3214	-10.9425	-10.6947	-10.9859	0.612411	0.0226404	0.13109	NotSig	1	1	No	No	29	25	31	30	27	30	29	32	https://wlab.ethz.ch/protter/#up=Q8IJ65&tm=auto&mc=lightsalmon&lc=blue&tml=numcount&numbers&legend&n:coverage,bc:blue=AILYGNSNVK,CDNEFNDIFIK,DDYSDQK,DENLHMDNKK,DIFVSNENGFK,DYIFPIYLK,ETEINAQR,GDFSNIANVYK,HFVVMEK,IIRDYIFPIYLK,ILDIEEYQK,ILQNVNDSK,INQTLITNGLK,IQNMVIDDEK,KLEEMYLK,KNDILYHSTYEQHK,LEEMYLK,LLFPIVEK,LNIEDINEEVDENTNPLEK,LTGLTSTLFK,MDIDSIK,NENDGSTDSNDLFDDNNTIINIEK,NLSSNNINYNNDETDDIYNVGK,NMFD…	https://wlab.ethz.ch/protter/#up=Q8IJ65&tm=auto&mc=lightsalmon&lc=blue&tml=numcount&numbers&legend&n:coverage,bc:blue=AILYGNSNVK,CDNEFNDIFIK,DIFVSNENGFK,ESLDIQINAMFNNDYATYYNMR,GDFSNIANVYK,HFVVMEK,IIRDYIFPIYLK,ILDIEEYQK,ILQNVNDSK,INQTLITNGLK,IQNMVIDDEK,KLEEMYLK,KNDILYHSTYEQHK,LEEMYLK,LLFPIVEK,LNIEDINEEVDENTNPLEK,LTGLTSTLFK,MDIDSIK,NLSSNNINYNNDETDDIYNVGK,NMFDSEFLK,NNNLLDQNISNDVVLK,QFFEMYSNNFK,TMAYN…	https://wlab.ethz.ch/protter/#up=Q8IJ65&tm=auto&mc=lightsalmon&lc=blue&tml=numcount&numbers&legend&n:coverage,bc:blue=AILYGNSNVK,CDNEFNDIFIK,DDYSDQK,DENLHMDNKK,DIFVSNENGFK,DYIFPIYLK,ESLDIQINAMFNNDYATYYNMR,ETEINAQR,GDFSNIANVYK,HFVVMEK,IIRDYIFPIYLK,ILDIEEYQK,ILQNVNDSK,INQTLITNGLK,IQNMVIDDEK,KLEEMYLK,KNDILYHSTYEQHK,LEEMYLK,LLFPIVEK,LNIEDINEEVDENTNPLEK,LTGLTSTLFK,MDIDSIK,NDILYHSTYEQHK,NLSSNNINYNNDETD…	https://wlab.ethz.ch/protter/#up=Q8IJ65&tm=auto&mc=lightsalmon&lc=blue&tml=numcount&numbers&legend&n:coverage,bc:blue=AILYGNSNVK,CDNEFNDIFIK,DENLHMDNKK,DIFVSNENGFK,DYIFPIYLK,ESLDIQINAMFNNDYATYYNMR,ETEINAQR,GDFSNIANVYK,HFVVMEK,IIRDYIFPIYLK,ILDIEEYQK,ILQNVNDSK,INQTLITNGLK,IQNMVIDDEK,KLEEMYLK,KNDILYHSTYEQHK,LEEMYLK,LLFPIVEK,LNIEDINEEVDENTNPLEK,LTGLTSTLFK,MDIDSIK,NDILYHSTYEQHK,NLSSNNINYNNDETDDIYNVGK,…	https://wlab.ethz.ch/protter/#up=Q8IJ65&tm=auto&mc=lightsalmon&lc=blue&tml=numcount&numbers&legend&n:coverage,bc:blue=AILYGNSNVK,CDNEFNDIFIK,DDYSDQK,DENLHMDNKK,DIFVSNENGFK,DYIFPIYLK,ETEINAQR,GDFSNIANVYK,HFVVMEK,ILDIEEYQK,ILQNVNDSK,INQTLITNGLK,IQNMVIDDEK,KLEEMYLK,KNDILYHSTYEQHK,LLFPIVEK,LNIEDINEEVDENTNPLEK,LTGLTSTLFK,MDIDSIK,NDILYHSTYEQHK,NLSSNNINYNNDETDDIYNVGK,NMFDSEFLK,NNNLLDQNISNDVVLK,QFFEMYSNN…
Q8IL44	Reference proteome	NA	NA	NA	NA	Untagged	NA	Q8IL44	Q8IL44	Uncharacterized protein	PF3D7_1442700	300980	5.90014	6.86749	6.48964	6.82279	7.28134	7.60005	7.11273	5.71753	-8.63273	-8.8598	-8.66633	-8.70663	-8.39286	-7.73887	-7.68262	-8.62464	0.606623	0.0285607	0.146931	NotSig	1	1	No	No	18	15	13	16	17	16	17	15	https://wlab.ethz.ch/protter/#up=Q8IL44&tm=auto&mc=lightsalmon&lc=blue&tml=numcount&numbers&legend&n:coverage,bc:blue=DNFLNSK,DNLFFNNDINK,DNSLFQR,DVLYNFVMEK,ENYNNLSINK,EQNISSNSVIK,EYITNSIKYEHSNNYYNNMINNEK,FLYSNNITSDNNK,GYDNNIEDK,IINNNNINENFLK,ILNINDNDNHNHNGK,MLENHREER,MTNVNVTNMNTYEK,NYIFLFK,QNFIPNGR,SLLINGDK,TSEHINLNSQR,YIVLNNIR&format=svg	https://wlab.ethz.ch/protter/#up=Q8IL44&tm=auto&mc=lightsalmon&lc=blue&tml=numcount&numbers&legend&n:coverage,bc:blue=DNSLFQR,DVLYNFVMEK,ENYNNLSINK,EQNISSNSVIK,FLYSNNITSDNNK,GYDNNIEDK,IINNNNINENFLK,ILNINDNDNHNHNGK,MLENHREER,MTNVNVTNMNTYEK,NDMIHNLNVR,NYIFLFK,QNFIPNGR,SLLINGDK,YIVLNNIR&format=svg	https://wlab.ethz.ch/protter/#up=Q8IL44&tm=auto&mc=lightsalmon&lc=blue&tml=numcount&numbers&legend&n:coverage,bc:blue=DNFLNSK,DVLYNFVMEK,ENYNNLSINK,EQNISSNSVIK,GYDNNIEDK,IINNNNINENFLK,ILNINDNDNHNHNGK,MLENHREER,MTNVNVTNMNTYEK,NYIFLFK,QNFIPNGR,SLLINGDK,YIVLNNIR&format=svg	https://wlab.ethz.ch/protter/#up=Q8IL44&tm=auto&mc=lightsalmon&lc=blue&tml=numcount&numbers&legend&n:coverage,bc:blue=DNFLNSK,DNSLFQR,DVLYNFVMEK,EQNISSNSVIK,FLYSNNITSDNNK,GYDNNIEDK,IINNNNINENFLK,ILNINDNDNHNHNGK,MLENHREER,MTNVNVTNMNTYEK,NDMIHNLNVR,NYIFLFK,QNFIPNGR,SLLINGDK,TSEHINLNSQR,YIVLNNIR&format=svg	https://wlab.ethz.ch/protter/#up=Q8IL44&tm=auto&mc=lightsalmon&lc=blue&tml=numcount&numbers&legend&n:coverage,bc:blue=DNFLNSK,DNLFFNNDINK,DNSLFQR,DVLYNFVMEK,ENYNNLSINK,EQNISSNSVIK,FLYSNNITSDNNK,GYDNNIEDK,IINNNNINENFLK,ILNINDNDNHNHNGK,MLENHREER,MTNVNVTNMNTYEK,NDMIHNLNVR,NYIFLFK,QNFIPNGR,TSEHINLNSQR,YIVLNNIR&format=svg
O96142	3D-structure;Aminotransferase;Pyridoxal phosphate;Reference proteome;Transferase	amino acid metabolic process [GO:0006520]; biosynthetic process [GO:0009058]	mitochondrion [GO:0005739]	L-aspartate:2-oxoglutarate aminotransferase activity [GO:0004069]; pyridoxal phosphate binding [GO:0030170]; transaminase activity [GO:0008483]	NA	Untagged	IPR004839;IPR000796;IPR004838;IPR015424;IPR015421;IPR015422;	O96142	O96142	Aspartate aminotransferase (EC 2.6.1.1)	PF3D7_0204500	47005	12.811	13.2468	12.7171	13.1364	14.0639	13.0858	14.2501	12.4634	4.90745	4.69322	4.46884	4.68489	5.53885	4.74339	6.19812	4.65794	0.595972	0.12488	0.323352	NotSig	1	1	No	No	24	25	23	24	23	25	23	24	https://wlab.ethz.ch/protter/#up=O96142&tm=auto&mc=lightsalmon&lc=blue&tml=numcount&numbers&legend&n:coverage,bc:blue=AGALHIVCK,EFKEDTCEEK,EKPYLLGNGTEDFSTLTQNLIFGNNSK,ELSQLSQR,FYSSPVIHTNR,ICLSLSQI,ILCQLLNNQNLK,INVSGITK,IVFNNLCFIVR,KFYSSPVIHTNR,KYNLNYDWNVYK,KYNLNYDWNVYKK,LLSSLENIEVDNILK,LVTENYK,MLNVETLYVTNPPYINHVNMIESR,NIAFSVCQSFSK,NMSLYGER,NMSLYGER,NNVDYIADK,THHIYIINNGR,YFDEIIEIVLHK,YFDEIIEIVLHKK…	https://wlab.ethz.ch/protter/#up=O96142&tm=auto&mc=lightsalmon&lc=blue&tml=numcount&numbers&legend&n:coverage,bc:blue=AGALHIVCK,EFKEDTCEEK,EKPYLLGNGTEDFSTLTQNLIFGNNSK,ELSQLSQR,FYSSPVIHTNR,GLFSFVPLLAK,ICLSLSQI,ILCQLLNNQNLK,INVSGITK,IVFNNLCFIVR,KFYSSPVIHTNR,KYNLNYDWNVYK,KYNLNYDWNVYKK,LLSSLENIEVDNILK,LVTENYK,MLNVETLYVTNPPYINHVNMIESR,NIAFSVCQSFSK,NMSLYGER,NMSLYGER,NNVDYIADK,THHIYIINNGR,YFDEIIEIVLHK,Y…	https://wlab.ethz.ch/protter/#up=O96142&tm=auto&mc=lightsalmon&lc=blue&tml=numcount&numbers&legend&n:coverage,bc:blue=AGALHIVCK,EFKEDTCEEK,EKPYLLGNGTEDFSTLTQNLIFGNNSK,ELSQLSQR,FYSSPVIHTNR,ICLSLSQI,ILCQLLNNQNLK,INVSGITK,IVFNNLCFIVR,KFYSSPVIHTNR,KYNLNYDWNVYK,KYNLNYDWNVYKK,LLSSLENIEVDNILK,LVTENYK,MLNVETLYVTNPPYINHVNMIESR,NMSLYGER,NMSLYGER,NNVDYIADK,THHIYIINNGR,YFDEIIEIVLHK,YFDEIIEIVLHKK,YNLNYDWNVYK,…	https://wlab.ethz.ch/protter/#up=O96142&tm=auto&mc=lightsalmon&lc=blue&tml=numcount&numbers&legend&n:coverage,bc:blue=AGALHIVCK,EFKEDTCEEK,EKPYLLGNGTEDFSTLTQNLIFGNNSK,ELSQLSQR,FYSSPVIHTNR,ICLSLSQI,ILCQLLNNQNLK,INVSGITK,IVFNNLCFIVR,KFYSSPVIHTNR,KYNLNYDWNVYK,KYNLNYDWNVYKK,LLSSLENIEVDNILK,LVTENYK,MLNVETLYVTNPPYINHVNMIESR,NIAFSVCQSFSK,NMSLYGER,NMSLYGER,NNVDYIADK,THHIYIINNGR,YFDEIIEIVLHK,YFDEIIEIVLHKK…	https://wlab.ethz.ch/protter/#up=O96142&tm=auto&mc=lightsalmon&lc=blue&tml=numcount&numbers&legend&n:coverage,bc:blue=AGALHIVCK,EFKEDTCEEK,ELSQLSQR,FYSSPVIHTNR,ICLSLSQI,ILCQLLNNQNLK,INVSGITK,IVFNNLCFIVR,KFYSSPVIHTNR,KYNLNYDWNVYK,KYNLNYDWNVYKK,LLSSLENIEVDNILK,LVTENYK,MLNVETLYVTNPPYINHVNMIESR,NIAFSVCQSFSK,NMSLYGER,NMSLYGER,NNVDYIADK,THHIYIINNGR,YFDEIIEIVLHK,YFDEIIEIVLHKK,YNLNYDWNVYK,YNLNYDWNVYKK&fo…
C0H5C4	Reference proteome	NA	NA	NA	NA	Untagged	IPR036249;IPR013766;	C0H5C4	C0H5C4	NA	NA	63616	2.20072	5.39763		4.98593	3.92674	4.54334	4.54246	5.922	-14.368	-12.6276		-14.3514	-14.0254	-12.9746	-13.8228	-11.9233	0.595787	0.406685	0.627809	NotSig	1	1	NA	NA	1	1		1	1	1	1	1	https://wlab.ethz.ch/protter/#up=C0H5C4&tm=auto&mc=lightsalmon&lc=blue&tml=numcount&numbers&legend&n:coverage,bc:blue=LMQEINGNELNENNIK&format=svg	https://wlab.ethz.ch/protter/#up=C0H5C4&tm=auto&mc=lightsalmon&lc=blue&tml=numcount&numbers&legend&n:coverage,bc:blue=LMQEINGNELNENNIK&format=svg	NA	https://wlab.ethz.ch/protter/#up=C0H5C4&tm=auto&mc=lightsalmon&lc=blue&tml=numcount&numbers&legend&n:coverage,bc:blue=LMQEINGNELNENNIK&format=svg	https://wlab.ethz.ch/protter/#up=C0H5C4&tm=auto&mc=lightsalmon&lc=blue&tml=numcount&numbers&legend&n:coverage,bc:blue=LMQEINGNELNENNIK&format=svg
C0H4C3	Reference proteome;Ribonucleoprotein;Ribosomal protein	translation [GO:0006412]	apicoplast [GO:0020011]; large ribosomal subunit [GO:0015934]	structural constituent of ribosome [GO:0003735]	NA	Untagged	IPR026569;IPR034704;IPR001383;IPR037147;	C0H4C3	C0H4C3	Large ribosomal subunit protein bL28c	PF3D7_0503000	31225	5.82137	5.55168	6.03901	6.20013	6.89315	6.03113	6.80993	6.13169	3.35891	2.86379	3.16036	3.25182	4.19614	3.40413	4.00176	3.40436	0.592875	0.0263755	0.14176	NotSig	1	1	No	No	3	3	3	3	3	3	3	3	https://wlab.ethz.ch/protter/#up=C0H4C3&tm=auto&mc=lightsalmon&lc=blue&tml=numcount&numbers&legend&n:coverage,bc:blue=EALAIRK,TNVTNENTQQSVEEVDK,TQELNQTNSER&format=svg	https://wlab.ethz.ch/protter/#up=C0H4C3&tm=auto&mc=lightsalmon&lc=blue&tml=numcount&numbers&legend&n:coverage,bc:blue=EALAIRK,TNVTNENTQQSVEEVDK,TQELNQTNSER&format=svg	https://wlab.ethz.ch/protter/#up=C0H4C3&tm=auto&mc=lightsalmon&lc=blue&tml=numcount&numbers&legend&n:coverage,bc:blue=EALAIRK,TNVTNENTQQSVEEVDK,TQELNQTNSER&format=svg	https://wlab.ethz.ch/protter/#up=C0H4C3&tm=auto&mc=lightsalmon&lc=blue&tml=numcount&numbers&legend&n:coverage,bc:blue=EALAIRK,TNVTNENTQQSVEEVDK,TQELNQTNSER&format=svg	https://wlab.ethz.ch/protter/#up=C0H4C3&tm=auto&mc=lightsalmon&lc=blue&tml=numcount&numbers&legend&n:coverage,bc:blue=EALAIRK,TNVTNENTQQSVEEVDK,TQELNQTNSER&format=svg
Q8I4T6	Coiled coil;Membrane;Reference proteome;Transmembrane;Transmembrane helix	mRNA export from nucleus [GO:0006406]; mRNA processing [GO:0006397]	membrane [GO:0016020]; THO complex part of transcription export complex [GO:0000445]	mRNA binding [GO:0003729]	TRANSMEM 1121..1140; /note="Helical"; /evidence="ECO:0000256|SAM:Phobius"; TRANSMEM 1454..1472; /note="Helical"; /evidence="ECO:0000256|SAM:Phobius"	Untagged	IPR040007;IPR021418;	Q8I4T6	Q8I4T6	THO complex subunit 2, putative	PF3D7_1249800	348677	12.1079	11.0144	10.8435	13.3038	12.2473	12.2469	12.8268	12.5184	15.9848	15.182	14.51	17.0622	16.3788	16.305	16.4084	15.984	0.584332	0.288751	0.515938	NotSig	1	1	No	No	90	90	91	92	92	93	92	93	https://wlab.ethz.ch/protter/#up=Q8I4T6&tm=auto&mc=lightsalmon&lc=blue&tml=numcount&numbers&legend&n:coverage,bc:blue=AVHADASPEEEGNLNILK,CNDNNNDDDDNNNNYYYNYLR,DENEDTLIK,DITSTIK,DIVISINSLK,DTITHNNIIQK,DTNMLYISNNNNGNK,EAATIIECK,EFFNHEVDLLIDK,ENQEMFYK,EYNYNMNDFIK,FLNTFPYSHK,FNNINNHIHNSYFSPASEK,GNVGNNLK,HENYNENMEELNK,HENYNENMEELNKR,IDEEDDNIK,IENINSNYK,IFSELHTSDHVYLK,INHNNDISIYNITNK,INNTEYEYIQQIEQEEQK…	https://wlab.ethz.ch/protter/#up=Q8I4T6&tm=auto&mc=lightsalmon&lc=blue&tml=numcount&numbers&legend&n:coverage,bc:blue=AVHADASPEEEGNLNILK,CNDNNNDDDDNNNNYYYNYLR,DENEDTLIK,DITSTIK,DIVISINSLK,DTITHNNIIQK,DTNMLYISNNNNGNK,EAATIIECK,EEKIDEEDDNIK,EFFNHEVDLLIDK,ENQEMFYK,EYNYNMNDFIK,FLNTFPYSHK,FNNGNIIYGK,FNNINNHIHNSYFSPASEK,GNVGNNLK,HENYNENMEELNK,HENYNENMEELNKR,IDEEDDNIK,IENINSNYK,INHNNDISIYNITNK,INNTEYEYI…	https://wlab.ethz.ch/protter/#up=Q8I4T6&tm=auto&mc=lightsalmon&lc=blue&tml=numcount&numbers&legend&n:coverage,bc:blue=AVHADASPEEEGNLNILK,CNDNNNDDDDNNNNYYYNYLR,DENEDTLIK,DITSTIK,DIVISINSLK,DTITHNNIIQK,DTNMLYISNNNNGNK,EAATIIECK,EEKIDEEDDNIK,EFFNHEVDLLIDK,ENQEMFYK,EYNYNMNDFIK,FLNTFPYSHK,FNNGNIIYGK,FNNINNHIHNSYFSPASEK,GNVGNNLK,HENYNENMEELNK,HENYNENMEELNKR,IDEEDDNIK,IENINSNYK,IFSELHTSDHVYLK,INHNNDISIY…	https://wlab.ethz.ch/protter/#up=Q8I4T6&tm=auto&mc=lightsalmon&lc=blue&tml=numcount&numbers&legend&n:coverage,bc:blue=AVHADASPEEEGNLNILK,CNDNNNDDDDNNNNYYYNYLR,DENEDTLIK,DITSTIK,DIVISINSLK,DTITHNNIIQK,DTNMLYISNNNNGNK,EAATIIECK,EEKIDEEDDNIK,EFFNHEVDLLIDK,ENQEMFYK,EYNYNMNDFIK,FLNTFPYSHK,FNNGNIIYGK,FNNINNHIHNSYFSPASEK,GNVGNNLK,HENYNENMEELNK,HENYNENMEELNKR,IDEEDDNIK,IENINSNYK,IFSELHTSDHVYLK,INHNNDISIY…	https://wlab.ethz.ch/protter/#up=Q8I4T6&tm=auto&mc=lightsalmon&lc=blue&tml=numcount&numbers&legend&n:coverage,bc:blue=AVHADASPEEEGNLNILK,CNDNNNDDDDNNNNYYYNYLR,DENEDTLIK,DITSTIK,DIVISINSLK,DTITHNNIIQK,DTNMLYISNNNNGNK,EAATIIECK,EEKIDEEDDNIK,EFFNHEVDLLIDK,ENQEMFYK,EYNYNMNDFIK,FLNTFPYSHK,FNNGNIIYGK,FNNINNHIHNSYFSPASEK,GNVGNNLK,HENYNENMEELNK,HENYNENMEELNKR,IDEEDDNIK,IENINSNYK,IFSELHTSDHVYLK,INHNNDISIY…
Q8I350	Coiled coil;Reference proteome	NA	NA	NA	NA	Untagged	NA	Q8I350	Q8I350	Uncharacterized protein	PF3D7_0910200	368345	9.22619	9.63255	9.38863	10.2241	10.9382	9.7856	9.72846	9.80063	-0.0769989	-0.444469	-0.437803	0.156046	0.887868	-0.0447808	0.136636	0.500526	0.570868	0.0435566	0.181921	NotSig	1	1	No	No	72	71	74	75	73	76	76	74	https://wlab.ethz.ch/protter/#up=Q8I350&tm=auto&mc=lightsalmon&lc=blue&tml=numcount&numbers&legend&n:coverage,bc:blue=AGLSNQDEIK,DCDILSDEINNNSK,DDNMVNIFSDR,DIFNNDVK,DIFNNDVKK,DNNYFNNIR,DNNYLNNHVSLNSNNFVSHGLK,DSTLNEPISSSLMSNDIK,ECEELKDEIEDK,EFQLFMPDVNIMADK,ELISNDTLEK,ELQIYGENIEK,ENTTNIEIIENNNNEVNK,EQYEDSSIIQK,ETNFEHVTDFDK,FIIYNNK,FLFIHMNNNILK,FLLNEISAIGNYEQK,GDILENDELSK,HITNEDILNTPLFVEPIFNDK,HNVSN…	https://wlab.ethz.ch/protter/#up=Q8I350&tm=auto&mc=lightsalmon&lc=blue&tml=numcount&numbers&legend&n:coverage,bc:blue=AGLSNQDEIK,DCDILSDEINNNSK,DDNMVNIFSDR,DIFNNDVK,DIFNNDVKK,DNNYFNNIR,DNNYLNNHVSLNSNNFVSHGLK,DSTLNEPISSSLMSNDIK,ECEELKDEIEDK,EFQLFMPDVNIMADK,ELISNDTLEK,ELQIYGENIEK,EQYEDSSIIQK,ETNFEHVTDFDK,FIIYNNK,FLFIHMNNNILK,FLLNEISAIGNYEQK,GDILENDELSK,HITNEDILNTPLFVEPIFNDK,HNVSNDLFQYNK,IIDDNSR,IID…	https://wlab.ethz.ch/protter/#up=Q8I350&tm=auto&mc=lightsalmon&lc=blue&tml=numcount&numbers&legend&n:coverage,bc:blue=AGLSNQDEIK,DCDILSDEINNNSK,DDNMVNIFSDR,DIFNNDVK,DIFNNDVKK,DNNYFNNIR,DNNYLNNHVSLNSNNFVSHGLK,DSTLNEPISSSLMSNDIK,ECEELKDEIEDK,EFQLFMPDVNIMADK,ELISNDTLEK,ELQIYGENIEK,ENTTNIEIIENNNNEVNK,EQYEDSSIIQK,ETNFEHVTDFDK,FIIYNNK,FLFIHMNNNILK,FLLNEISAIGNYEQK,GDILENDELSK,HITNEDILNTPLFVEPIFNDK,HNVSN…	https://wlab.ethz.ch/protter/#up=Q8I350&tm=auto&mc=lightsalmon&lc=blue&tml=numcount&numbers&legend&n:coverage,bc:blue=AGLSNQDEIK,DCDILSDEINNNSK,DDNMVNIFSDR,DIFNNDVK,DIFNNDVKK,DNNYFNNIR,DNNYLNNHVSLNSNNFVSHGLK,DSTLNEPISSSLMSNDIK,ECEELKDEIEDK,EFQLFMPDVNIMADK,ELISNDTLEK,ELQIYGENIEK,EQYEDSSIIQK,ETNFEHVTDFDK,FIIYNNK,FLFIHMNNNILK,FLLNEISAIGNYEQK,GDILENDELSK,HITNEDILNTPLFVEPIFNDK,HNVSNDLFQYNK,IIDDNSR,IID…	https://wlab.ethz.ch/protter/#up=Q8I350&tm=auto&mc=lightsalmon&lc=blue&tml=numcount&numbers&legend&n:coverage,bc:blue=AGLSNQDEIK,DCDILSDEINNNSK,DDNMVNIFSDR,DIFNNDVK,DIFNNDVKK,DNNYFNNIR,DNNYLNNHVSLNSNNFVSHGLK,DSTLNEPISSSLMSNDIK,ECEELKDEIEDK,EFQLFMPDVNIMADK,ELISNDTLEK,ELQIYGENIEK,ENTTNIEIIENNNNEVNK,EQYEDSSIIQK,ETNFEHVTDFDK,FIIYNNK,FLFIHMNNNILK,FLLNEISAIGNYEQK,GDILENDELSK,HITNEDILNTPLFVEPIFNDK,HNVSN…
A0A144A6G1	Host cytoplasm;Lyase;Reference proteome;Vacuole	heme catabolic process [GO:0042167]	food vacuole [GO:0020020]; host cell cytoplasm [GO:0030430]; host cell cytosol [GO:0044164]	heme binding [GO:0020037]; heme oxygenase (decyclizing) activity [GO:0004392]; lyase activity [GO:0016829]	NA	Untagged	IPR050904;IPR036378;IPR000782;	A0A144A6G1	A0A144A6G1	Heme ligase (EC 4.99.1.8) (Heme detoxification protein) (PfHDP) (Hemozoin synthase)	HDP	24337	6.28476	6.05092			7.01619			5.74932	3.23008	3.23008			3.8008			3.8008	0.570717	0.00312748	0.0475514	Up	1	1	yes	yes	1	1			1			1	https://wlab.ethz.ch/protter/#up=A0A144A6G1&tm=auto&mc=lightsalmon&lc=blue&tml=numcount&numbers&legend&n:coverage,bc:blue=TIINLIYSHNELK&format=svg	https://wlab.ethz.ch/protter/#up=A0A144A6G1&tm=auto&mc=lightsalmon&lc=blue&tml=numcount&numbers&legend&n:coverage,bc:blue=TIINLIYSHNELK&format=svg	NA	NA	https://wlab.ethz.ch/protter/#up=A0A144A6G1&tm=auto&mc=lightsalmon&lc=blue&tml=numcount&numbers&legend&n:coverage,bc:blue=TIINLIYSHNELK&format=svg
A0A5K1K982	DNA damage;DNA repair;Reference proteome;Repeat	DNA recombination [GO:0006310]; DNA repair [GO:0006281]	NA	NA	NA	Untagged	IPR002093;	A0A5K1K982	A0A5K1K982	Uncharacterized protein	PF3D7_1328200	320136	8.64703	10.6897	10.1951	10.4384	10.744	10.5883	10.2729	9.53986	-11.9143	-11.5983	-11.7439	-12.0391	-11.4978	-11.1581	-11.1408	-11.2263	0.56812	0.00203393	0.0407932	Up	1	1	No	No	37	39	34	42	39	39	42	41	https://wlab.ethz.ch/protter/#up=A0A5K1K982&tm=auto&mc=lightsalmon&lc=blue&tml=numcount&numbers&legend&n:coverage,bc:blue=AGYYNYYVYNK,AQIDDNK,DDYIYFYK,DMNLYMDR,ELDINMK,FSEYQIYK,GSEDVDMTK,HYDNTFNK,IDEGTYESLR,IMNEQDVIHNINDTSMNLEQK,INALDIYNNNMGEGK,INNDDITYDK,IQLFNVFVQK,LFEQLEDVLK,LFNDDAYSDNK,LISISLNR,LNNLSPR,LQNYIQLK,LTNTLIYINENK,NAELNTPFIYTSGK,NDIFNFR,NEEDEFLEIYHNTK,NISYSEIK,NMNYYQDQNK,NNASLLPVQENR…	https://wlab.ethz.ch/protter/#up=A0A5K1K982&tm=auto&mc=lightsalmon&lc=blue&tml=numcount&numbers&legend&n:coverage,bc:blue=AGYYNYYVYNK,AQIDDNK,DMNLYMDR,EIEIDNISEHLIEER,ELDINMK,ENNEYIR,ENNNFDMYDR,EVPVYINLENHTK,FSEYQIYK,GSEDVDMTK,HYDNTFNK,IDEGTYESLR,IFLLTSNGHLCCVNVSMTCPDFLISSCK,IMNEQDVIHNINDTSMNLEQK,INALDIYNNNMGEGK,INNDDITYDK,IQLFNVFVQK,LFEQLEDVLK,LFNDDAYSDNK,LISISLNR,LNNLSPR,LQNYIQLK,MYSNEFIK,NAELN…	https://wlab.ethz.ch/protter/#up=A0A5K1K982&tm=auto&mc=lightsalmon&lc=blue&tml=numcount&numbers&legend&n:coverage,bc:blue=AGYYNYYVYNK,AQIDDNK,DMNLYMDR,EIEIDNISEHLIEER,ENNNFDMYDR,EVPVYINLENHTK,GSEDVDMTK,HYDNTFNK,IDEGTYESLR,IFLLTSNGHLCCVNVSMTCPDFLISSCK,IMNEQDVIHNINDTSMNLEQK,INALDIYNNNMGEGK,INNDDITYDK,IQLFNVFVQK,LFEQLEDVLK,LNNLSPR,LQNYIQLK,LTNTLIYINENK,NAELNTPFIYTSGK,NDIFNFR,NEEDEFLEIYHNTK,NFIISEK,N…	https://wlab.ethz.ch/protter/#up=A0A5K1K982&tm=auto&mc=lightsalmon&lc=blue&tml=numcount&numbers&legend&n:coverage,bc:blue=AGYYNYYVYNK,AQIDDNK,DDYIYFYK,DMNLYMDR,EIEIDNISEHLIEER,ELDINMK,ENNEYIR,ENNNFDMYDR,EVPVYINLENHTK,FSEYQIYK,GSEDVDMTK,HYDNTFNK,IDEGTYESLR,IFLLTSNGHLCCVNVSMTCPDFLISSCK,IMNEQDVIHNINDTSMNLEQK,INALDIYNNNMGEGK,INNDDITYDK,IQLFNVFVQK,LFEQLEDVLK,LFNDDAYSDNK,LISISLNR,LQNYIQLK,LTNTLIYINENK,…	https://wlab.ethz.ch/protter/#up=A0A5K1K982&tm=auto&mc=lightsalmon&lc=blue&tml=numcount&numbers&legend&n:coverage,bc:blue=AGYYNYYVYNK,DDYIYFYK,DMNLYMDR,EIEIDNISEHLIEER,ELDINMK,ENNEYIR,ENNNFDMYDR,EVPVYINLENHTK,FSEYQIYK,GSEDVDMTK,HYDNTFNK,IDEGTYESLR,IFLLTSNGHLCCVNVSMTCPDFLISSCK,IMNEQDVIHNINDTSMNLEQK,INALDIYNNNMGEGK,INNDDITYDK,IQLFNVFVQK,LFEQLEDVLK,LFNDDAYSDNK,LNNLSPR,LQNYIQLK,MYSNEFIK,NAELNTPFIYTSG…
Q8IC21	Hydrolase;Membrane;Reference proteome;Transmembrane;Transmembrane helix	translational termination [GO:0006415]	cytoplasm [GO:0005737]; membrane [GO:0016020]	aminoacyl-tRNA hydrolase activity [GO:0004045]; translation release factor activity [GO:0003747]	TRANSMEM 7..25; /note="Helical"; /evidence="ECO:0000256|SAM:Phobius"	Untagged	IPR005139;IPR000352;IPR045853;	Q8IC21	Q8IC21	Peptide chain release factor 2 (EC 3.1.1.29)	PF3D7_0704900	43020	7.91703	9.71497	8.7703	9.14016	9.97591	9.06866	9.27919	8.5449	-9.38454	-9.02194	-9.45328	-9.53173	-8.70831	-9.20874	-8.50964	-8.70206	0.565686	0.0135292	0.100258	NotSig	1	1	No	No	8	9	8	9	9	8	9	8	https://wlab.ethz.ch/protter/#up=Q8IC21&tm=auto&mc=lightsalmon&lc=blue&tml=numcount&numbers&legend&n:coverage,bc:blue=DVENYSR,ESDNNNNNMNNSYNGGNNK,LLYLQTEALK,MNDFVINK,MNDFVINK,NSPFNAQNK,NYVLYGNK,SDLVIQTMR&format=svg	https://wlab.ethz.ch/protter/#up=Q8IC21&tm=auto&mc=lightsalmon&lc=blue&tml=numcount&numbers&legend&n:coverage,bc:blue=DVENYSR,ESDNNNNNMNNSYNGGNNK,IDGEYSFYNFVSEK,LLYLQTEALK,MNDFVINK,MNDFVINK,NSPFNAQNK,NYVLYGNK,SDLVIQTMR&format=svg	https://wlab.ethz.ch/protter/#up=Q8IC21&tm=auto&mc=lightsalmon&lc=blue&tml=numcount&numbers&legend&n:coverage,bc:blue=DVENYSR,ESDNNNNNMNNSYNGGNNK,IDGEYSFYNFVSEK,LLYLQTEALK,MNDFVINK,NSPFNAQNK,NYVLYGNK,SDLVIQTMR&format=svg	https://wlab.ethz.ch/protter/#up=Q8IC21&tm=auto&mc=lightsalmon&lc=blue&tml=numcount&numbers&legend&n:coverage,bc:blue=DVENYSR,ESDNNNNNMNNSYNGGNNK,IDGEYSFYNFVSEK,LLYLQTEALK,MNDFVINK,MNDFVINK,NSPFNAQNK,NYVLYGNK,SDLVIQTMR&format=svg	https://wlab.ethz.ch/protter/#up=Q8IC21&tm=auto&mc=lightsalmon&lc=blue&tml=numcount&numbers&legend&n:coverage,bc:blue=DVENYSR,ESDNNNNNMNNSYNGGNNK,IDGEYSFYNFVSEK,LLYLQTEALK,MNDFVINK,MNDFVINK,NSPFNAQNK,NYVLYGNK,SDLVIQTMR&format=svg
Q8IM14	DNA-binding;Nucleus;Reference proteome;Transcription;Transcription regulation	NA	nucleus [GO:0005634]	DNA binding [GO:0003677]; DNA-binding transcription factor activity [GO:0003700]	NA	Untagged	IPR001471;	Q8IM14	Q8IM14	AP2 domain transcription factor AP2-G2, putative	PF3D7_1408200	200796	9.65208	9.71317	8.70907	10.1017	10.3802	10.1625	9.75421	9.96283	6.96092	6.82557	6.23602	7.56641	7.52185	7.35214	7.33789	7.62608	0.562259	0.0656587	0.227969	NotSig	1	1	No	No	39	39	38	36	40	40	38	35	https://wlab.ethz.ch/protter/#up=Q8IM14&tm=auto&mc=lightsalmon&lc=blue&tml=numcount&numbers&legend&n:coverage,bc:blue=CNNDNPSFNNK,DDNNINNNNNIDDNNIYDNLMETK,DIFTDQYK,DITYDINEQGENKIEDDILK,DQNGVVEHNNCNDNDK,EFLNEENK,EFLNEENKK,EHQIVESSEK,EVFGPTGVSGVYFEK,FFIQESNPYELDIR,FTNVDQEELR,FWGFDNNK,GSNVYDVDYNNK,IEDDILK,INYCSSYFHFFDK,IYSFVEK,LLNFIYDPSK,LQLFINTHSPTMVNITEK,NEEIHEDEDEEDDDEK,NEFGNYIPTYISNDNK,NENNLYLLN…	https://wlab.ethz.ch/protter/#up=Q8IM14&tm=auto&mc=lightsalmon&lc=blue&tml=numcount&numbers&legend&n:coverage,bc:blue=CNNDNPSFNNK,DDNNINNNNNIDDNNIYDNLMETK,DIFTDQYK,DQNGVVEHNNCNDNDK,EFLNEENK,EFLNEENKK,EHQIVESSEK,EVFGPTGVSGVYFEK,FFIQESNPYELDIR,FTNVDQEELR,FWGFDNNK,GSNVYDVDYNNK,IEDDILK,INYCSSYFHFFDK,IYSFVEK,LLNFIYDPSK,LQLFINTHSPTMVNITEK,NEEIHEDEDEEDDDEK,NEFGNYIPTYISNDNK,NENNLYLLNAGDEEK,NLCENNSDIVEK,N…	https://wlab.ethz.ch/protter/#up=Q8IM14&tm=auto&mc=lightsalmon&lc=blue&tml=numcount&numbers&legend&n:coverage,bc:blue=CNNDNPSFNNK,DDNNINNNNNIDDNNIYDNLMETK,DIFTDQYK,DITYDINEQGENKIEDDILK,DQNGVVEHNNCNDNDK,EFLNEENK,EFLNEENKK,EHQIVESSEK,EVFGPTGVSGVYFEK,FFIQESNPYELDIR,FTNVDQEELR,FWGFDNNK,GSNVYDVDYNNK,IEDDILK,IYSFVEK,LLNFIYDPSK,LQLFINTHSPTMVNITEK,NEEIHEDEDEEDDDEK,NEFGNYIPTYISNDNK,NENNLYLLNAGDEEK,NLCENNS…	https://wlab.ethz.ch/protter/#up=Q8IM14&tm=auto&mc=lightsalmon&lc=blue&tml=numcount&numbers&legend&n:coverage,bc:blue=CNNDNPSFNNK,DDNNINNNNNIDDNNIYDNLMETK,DIFTDQYK,DITYDINEQGENKIEDDILK,DQNGVVEHNNCNDNDK,EFLNEENK,EFLNEENKK,EHQIVESSEK,EVFGPTGVSGVYFEK,FFIQESNPYELDIR,FTNVDQEELR,FWGFDNNK,GSNVYDVDYNNK,IYSFVEK,LQLFINTHSPTMVNITEK,NEEIHEDEDEEDDDEK,NEFGNYIPTYISNDNK,NENNLYLLNAGDEEK,NLCENNSDIVEK,NLINTNVQGTNNK…	https://wlab.ethz.ch/protter/#up=Q8IM14&tm=auto&mc=lightsalmon&lc=blue&tml=numcount&numbers&legend&n:coverage,bc:blue=CNNDNPSFNNK,DDNNINNNNNIDDNNIYDNLMETK,DIFTDQYK,DITYDINEQGENKIEDDILK,DQNGVVEHNNCNDNDK,EFLNEENK,EFLNEENKK,EHQIVESSEK,EVFGPTGVSGVYFEK,FFIQESNPYELDIR,FTNVDQEELR,FWGFDNNK,GSNVYDVDYNNK,IEDDILK,INYCSSYFHFFDK,IYSFVEK,LLNFIYDPSK,LQLFINTHSPTMVNITEK,NEEIHEDEDEEDDDEK,NEFGNYIPTYISNDNK,NENNLYLLN…
Q8I627	Cytoplasm;Disulfide bond;Reference proteome	mitochondrial cytochrome c oxidase assembly [GO:0033617]	mitochondrial intermembrane space [GO:0005758]	NA	NA	Untagged	IPR010625;IPR051383;	Q8I627	Q8I627	Cytochrome c oxidase assembly protein COX19, putative	PF3D7_1201800	26160	7.05924	7.55224	5.57932	7.21081	7.56386	7.8035	7.49052	6.41264	0.943102	0.991682	-0.0141197	1.47637	1.0714	1.41883	2.02517	1.12779	0.561538	0.150664	0.361061	NotSig	1	1	No	No	4	4	3	4	4	4	3	4	https://wlab.ethz.ch/protter/#up=Q8I627&tm=auto&mc=lightsalmon&lc=blue&tml=numcount&numbers&legend&n:coverage,bc:blue=DVYSYNIYNENMER,MDNNLLER,NDRNDFILLDINNK,SNNLLLNENNMLSK&format=svg	https://wlab.ethz.ch/protter/#up=Q8I627&tm=auto&mc=lightsalmon&lc=blue&tml=numcount&numbers&legend&n:coverage,bc:blue=DVYSYNIYNENMER,MDNNLLER,NDRNDFILLDINNK,SNNLLLNENNMLSK&format=svg	https://wlab.ethz.ch/protter/#up=Q8I627&tm=auto&mc=lightsalmon&lc=blue&tml=numcount&numbers&legend&n:coverage,bc:blue=DVYSYNIYNENMER,MDNNLLER,SNNLLLNENNMLSK&format=svg	https://wlab.ethz.ch/protter/#up=Q8I627&tm=auto&mc=lightsalmon&lc=blue&tml=numcount&numbers&legend&n:coverage,bc:blue=DVYSYNIYNENMER,MDNNLLER,NDRNDFILLDINNK,SNNLLLNENNMLSK&format=svg	https://wlab.ethz.ch/protter/#up=Q8I627&tm=auto&mc=lightsalmon&lc=blue&tml=numcount&numbers&legend&n:coverage,bc:blue=DVYSYNIYNENMER,MDNNLLER,NDRNDFILLDINNK,SNNLLLNENNMLSK&format=svg
Q8I3R4	Nucleus;Reference proteome	NA	nucleus [GO:0005634]	zinc ion binding [GO:0008270]	NA	Untagged	IPR052238;IPR012935;	Q8I3R4	Q8I3R4	Zinc finger protein, putative	PF3D7_0519600	90653	10.1096	10.4265	10.6087	10.9363	11.5849	11.2014	10.5585	10.4343	0.383462	-0.104815	0.386784	0.462865	1.08445	0.928666	0.580369	0.760407	0.556398	0.00935699	0.0832584	NotSig	1	1	No	No	29	29	28	29	28	29	29	29	https://wlab.ethz.ch/protter/#up=Q8I3R4&tm=auto&mc=lightsalmon&lc=blue&tml=numcount&numbers&legend&n:coverage,bc:blue=SESSALSTSVK,CDSSNCDKEELVDINK,DIFASHQK,DITNYLK,DTLEYIPEHTILSK,DTYSMYTR,DVLQYILK,EELVDINK,EEYIHIFLNNK,EIIFLDK,EINILNYSHFSFK,EYEDNIVSLK,FLENNMNK,FSIFDHYVK,KPAHLSSLILAR,LLALFGWSYK,LSCEEDREHILEDMK,NGYVCQDEFVIR,NINILLEQR,NLFSSQSIHQDVNDK,NNLLFVPLINIK,NNLMDISIFDLDK,NNLMDISIFDLDKK,NSFIIRPF…	https://wlab.ethz.ch/protter/#up=Q8I3R4&tm=auto&mc=lightsalmon&lc=blue&tml=numcount&numbers&legend&n:coverage,bc:blue=SESSALSTSVK,CDSSNCDKEELVDINK,DIFASHQK,DITNYLK,DTLEYIPEHTILSK,DTYSMYTR,DVLQYILK,EELVDINK,EEYIHIFLNNK,EIIFLDK,EINILNYSHFSFK,EYEDNIVSLK,FLENNMNK,FSIFDHYVK,KPAHLSSLILAR,LLALFGWSYK,LSCEEDREHILEDMK,NGYVCQDEFVIR,NINILLEQR,NLFSSQSIHQDVNDK,NNLLFVPLINIK,NNLMDISIFDLDK,NNLMDISIFDLDKK,NSFIIRPF…	https://wlab.ethz.ch/protter/#up=Q8I3R4&tm=auto&mc=lightsalmon&lc=blue&tml=numcount&numbers&legend&n:coverage,bc:blue=SESSALSTSVK,CDSSNCDKEELVDINK,DIFASHQK,DITNYLK,DTLEYIPEHTILSK,DTYSMYTR,DVLQYILK,EELVDINK,EEYIHIFLNNK,EIIFLDK,EINILNYSHFSFK,EYEDNIVSLK,FLENNMNK,FSIFDHYVK,KPAHLSSLILAR,LLALFGWSYK,LSCEEDREHILEDMK,NGYVCQDEFVIR,NINILLEQR,NLFSSQSIHQDVNDK,NNLLFVPLINIK,NNLMDISIFDLDK,NNLMDISIFDLDKK,NSFIIRPF…	https://wlab.ethz.ch/protter/#up=Q8I3R4&tm=auto&mc=lightsalmon&lc=blue&tml=numcount&numbers&legend&n:coverage,bc:blue=SESSALSTSVK,CDSSNCDKEELVDINK,DIFASHQK,DITNYLK,DTLEYIPEHTILSK,DTYSMYTR,DVLQYILK,EELVDINK,EEYIHIFLNNK,EIIFLDK,EINILNYSHFSFK,EYEDNIVSLK,FLENNMNK,FSIFDHYVK,KPAHLSSLILAR,LLALFGWSYK,LSCEEDREHILEDMK,NGYVCQDEFVIR,NINILLEQR,NLFSSQSIHQDVNDK,NNLLFVPLINIK,NNLMDISIFDLDK,NNLMDISIFDLDKK,NSFIIRPF…	https://wlab.ethz.ch/protter/#up=Q8I3R4&tm=auto&mc=lightsalmon&lc=blue&tml=numcount&numbers&legend&n:coverage,bc:blue=SESSALSTSVK,CDSSNCDKEELVDINK,DIFASHQK,DITNYLK,DTLEYIPEHTILSK,DTYSMYTR,DVLQYILK,EELVDINK,EIIFLDK,EINILNYSHFSFK,EYEDNIVSLK,FLENNMNK,FSIFDHYVK,KPAHLSSLILAR,LLALFGWSYK,LSCEEDREHILEDMK,NGYVCQDEFVIR,NINILLEQR,NLFSSQSIHQDVNDK,NNLLFVPLINIK,NNLMDISIFDLDK,NNLMDISIFDLDKK,NSFIIRPFNVVENHR,NYQY…
A0A146M145	Reference proteome	NA	NA	NA	NA	Untagged	NA	A0A146M145	A0A146M145	Uncharacterized protein	PF3D7_0906890	17051	6.56791	7.98738	6.34954	8.00346	7.96662	8.20462	7.51495	6.51134	-10.1275	-10.0639	-10.842	-9.61259	-10.0109	-9.39701	-9.26895	-9.75481	0.553593	0.0879877	0.264163	NotSig	1	1	No	No	2	4	4	4	4	4	3	4	https://wlab.ethz.ch/protter/#up=A0A146M145&tm=auto&mc=lightsalmon&lc=blue&tml=numcount&numbers&legend&n:coverage,bc:blue=QIITDDNTK,VVDEDISNEENK&format=svg	https://wlab.ethz.ch/protter/#up=A0A146M145&tm=auto&mc=lightsalmon&lc=blue&tml=numcount&numbers&legend&n:coverage,bc:blue=MYNDEIK,NHPNYFEILNNTSYHDIK,QIITDDNTK,VVDEDISNEENK&format=svg	https://wlab.ethz.ch/protter/#up=A0A146M145&tm=auto&mc=lightsalmon&lc=blue&tml=numcount&numbers&legend&n:coverage,bc:blue=MYNDEIK,NHPNYFEILNNTSYHDIK,QIITDDNTK,VVDEDISNEENK&format=svg	https://wlab.ethz.ch/protter/#up=A0A146M145&tm=auto&mc=lightsalmon&lc=blue&tml=numcount&numbers&legend&n:coverage,bc:blue=MYNDEIK,NHPNYFEILNNTSYHDIK,QIITDDNTK,VVDEDISNEENK&format=svg	https://wlab.ethz.ch/protter/#up=A0A146M145&tm=auto&mc=lightsalmon&lc=blue&tml=numcount&numbers&legend&n:coverage,bc:blue=MYNDEIK,NHPNYFEILNNTSYHDIK,QIITDDNTK,VVDEDISNEENK&format=svg
Q8I5F8	Membrane;Reference proteome;Transmembrane;Transmembrane helix	NA	membrane [GO:0016020]	NA	TRANSMEM 15..32; /note="Helical"; /evidence="ECO:0000256|SAM:Phobius"	Untagged	IPR029365;	Q8I5F8	Q8I5F8	Uncharacterized protein	PF3D7_1225900	83929	8.32617	9.11295	8.97252	8.38814	9.24727	9.3298	8.97995	9.19138	3.69404	4.10023	4.14324	3.43986	4.25155	4.44089	4.26557	4.62143	0.550516	0.0161845	0.111606	NotSig	1	1	No	No	13	13	12	13	13	12	13	12	https://wlab.ethz.ch/protter/#up=Q8I5F8&tm=auto&mc=lightsalmon&lc=blue&tml=numcount&numbers&legend&n:coverage,bc:blue=DDVTEVINNSNK,DEQQEGVVNNTEQNLTNLDYHNK,EYITLYDK,GFEIFDENISK,IFSNISEK,IGNFLEVSPHLLFK,IQQSNNISLK,LSILNYIQNLK,LSTNHDNIQNHNNFTTK,NFILDYIQK,NIYYDDTISK,TVMGIYTSLLNNK,YIYDFLK&format=svg	https://wlab.ethz.ch/protter/#up=Q8I5F8&tm=auto&mc=lightsalmon&lc=blue&tml=numcount&numbers&legend&n:coverage,bc:blue=DDVTEVINNSNK,DEQQEGVVNNTEQNLTNLDYHNK,EYITLYDK,GFEIFDENISK,IFSNISEK,IGNFLEVSPHLLFK,IQQSNNISLK,LSILNYIQNLK,LSTNHDNIQNHNNFTTK,NFILDYIQK,NIYYDDTISK,TVMGIYTSLLNNK,YIYDFLK&format=svg	https://wlab.ethz.ch/protter/#up=Q8I5F8&tm=auto&mc=lightsalmon&lc=blue&tml=numcount&numbers&legend&n:coverage,bc:blue=DDVTEVINNSNK,DEQQEGVVNNTEQNLTNLDYHNK,GFEIFDENISK,IFSNISEK,IGNFLEVSPHLLFK,IQQSNNISLK,LSILNYIQNLK,LSTNHDNIQNHNNFTTK,NFILDYIQK,NIYYDDTISK,TVMGIYTSLLNNK,YIYDFLK&format=svg	https://wlab.ethz.ch/protter/#up=Q8I5F8&tm=auto&mc=lightsalmon&lc=blue&tml=numcount&numbers&legend&n:coverage,bc:blue=DDVTEVINNSNK,DEQQEGVVNNTEQNLTNLDYHNK,EYITLYDK,GFEIFDENISK,IFSNISEK,IGNFLEVSPHLLFK,IQQSNNISLK,LSILNYIQNLK,LSTNHDNIQNHNNFTTK,NFILDYIQK,NIYYDDTISK,TVMGIYTSLLNNK,YIYDFLK&format=svg	https://wlab.ethz.ch/protter/#up=Q8I5F8&tm=auto&mc=lightsalmon&lc=blue&tml=numcount&numbers&legend&n:coverage,bc:blue=DDVTEVINNSNK,DEQQEGVVNNTEQNLTNLDYHNK,EYITLYDK,GFEIFDENISK,IFSNISEK,IGNFLEVSPHLLFK,IQQSNNISLK,LSILNYIQNLK,LSTNHDNIQNHNNFTTK,NFILDYIQK,NIYYDDTISK,TVMGIYTSLLNNK,YIYDFLK&format=svg
Q8I313	Aminoacyl-tRNA synthetase;ATP-binding;Ligase;Nucleotide-binding;Protein biosynthesis;Reference proteome;Signal	arginyl-tRNA aminoacylation [GO:0006420]	NA	arginine-tRNA ligase activity [GO:0004814]; ATP binding [GO:0005524]	NA	Untagged	IPR001278;IPR035684;IPR008909;IPR014729;IPR009080;	Q8I313	Q8I313	NA	NA	113334	5.3063	6.04696		6.33166		6.51499	6.22076		-2.23454	-2.33916		-2.13949		-1.57375	-1.81015		0.545779	0.00737393	0.0733691	NotSig	1	1	NA	NA	1	1		1		1	1		https://wlab.ethz.ch/protter/#up=Q8I313&tm=auto&mc=lightsalmon&lc=blue&tml=numcount&numbers&legend&n:coverage,bc:blue=EFQPEQNVK&format=svg	https://wlab.ethz.ch/protter/#up=Q8I313&tm=auto&mc=lightsalmon&lc=blue&tml=numcount&numbers&legend&n:coverage,bc:blue=EFQPEQNVK&format=svg	NA	https://wlab.ethz.ch/protter/#up=Q8I313&tm=auto&mc=lightsalmon&lc=blue&tml=numcount&numbers&legend&n:coverage,bc:blue=EFQPEQNVK&format=svg	NA
Q8ID61	Oxidoreductase;Reference proteome	NA	apicoplast [GO:0020011]	aldo-keto reductase (NADPH) activity [GO:0004033]; aldose reductase (NADPH) activity [GO:0004032]	NA	Untagged	IPR050523;IPR023210;IPR036812;	Q8ID61	Q8ID61	Aldehyde reductase, putative (EC 1.1.1.21)	PF3D7_1364600	106122	5.00822		5.68914	6.34749	6.01368	6.84023	6.65314	4.9309	-9.01025		-9.2785	-8.96532	-9.15496	-8.01414	-7.88451	-9.1071	0.544509	0.193073	0.414758	NotSig	1	1	No	No	3		5	5	4	3	4	4	https://wlab.ethz.ch/protter/#up=Q8ID61&tm=auto&mc=lightsalmon&lc=blue&tml=numcount&numbers&legend&n:coverage,bc:blue=NADIYNDNNYKK,NFGNEDGNLLNK,QGIKDEDWIMLPFEYEENK&format=svg	NA	https://wlab.ethz.ch/protter/#up=Q8ID61&tm=auto&mc=lightsalmon&lc=blue&tml=numcount&numbers&legend&n:coverage,bc:blue=LDNSANLITLNK,NADIYNDNNYKK,NFGNEDGNLLNK,QGIKDEDWIMLPFEYEENK,YLEYTDYTTK&format=svg	https://wlab.ethz.ch/protter/#up=Q8ID61&tm=auto&mc=lightsalmon&lc=blue&tml=numcount&numbers&legend&n:coverage,bc:blue=LDNSANLITLNK,NADIYNDNNYKK,NFGNEDGNLLNK,QGIKDEDWIMLPFEYEENK,YLEYTDYTTK&format=svg	https://wlab.ethz.ch/protter/#up=Q8ID61&tm=auto&mc=lightsalmon&lc=blue&tml=numcount&numbers&legend&n:coverage,bc:blue=LDNSANLITLNK,NADIYNDNNYKK,NFGNEDGNLLNK,YLEYTDYTTK&format=svg
Q8II99	Nucleus;Reference proteome;Repeat;Ribosome biogenesis;rRNA processing;Transcription;WD repeat	rRNA processing [GO:0006364]	nucleolus [GO:0005730]	NA	NA	Untagged	IPR036322;	Q8II99	Q8II99	WD repeat-containing protein, putative	PF3D7_1126500	163536	10.7017	13.1483	11.299	13.4978	13.1333	10.6111	13.216	13.0693	-4.74046	-3.65321	-6.02152	-4.24466	-3.68273	-5.79704	-3.68471	-3.33405	0.540329	0.459021	0.671727	NotSig	1	1	No	No	52	51	50	52	52	52	52	51	https://wlab.ethz.ch/protter/#up=Q8II99&tm=auto&mc=lightsalmon&lc=blue&tml=numcount&numbers&legend&n:coverage,bc:blue=AIHVNINK,ANEEERVDVLDKFDDEILENEYSSR,DLDYNNIYEYAVPCNMITYDGQETNDVFK,DVNLLQLNYGGNLIK,DVVNLLSFR,EEYLIIK,FDDEILENEYSSR,FFTIWDTVTLK,FIFEYESYMSENYPNNLK,FQVHTFYINNYPNFLK,GMNNYIYIYR,HHDEDNENVDDNK,HHDEDNENVDDNKK,HPLYTSLNEHIFNLYK,IFYFYDK,MINEMNNGTDIHNIYK,MYTNFFLLR,NEFINEETNK,NEFINEETNKYDDQDNN…	https://wlab.ethz.ch/protter/#up=Q8II99&tm=auto&mc=lightsalmon&lc=blue&tml=numcount&numbers&legend&n:coverage,bc:blue=AIHVNINK,ANEEERVDVLDKFDDEILENEYSSR,DVNLLQLNYGGNLIK,DVVNLLSFR,EEYLIIK,FDDEILENEYSSR,FFTIWDTVTLK,FIFEYESYMSENYPNNLK,FQVHTFYINNYPNFLK,GMNNYIYIYR,HHDEDNENVDDNK,HHDEDNENVDDNKK,HPLYTSLNEHIFNLYK,IFYFYDK,MINEMNNGTDIHNIYK,MYTNFFLLR,NEFINEETNK,NEFINEETNKYDDQDNNR,NEFINEETNKYDDQDNNRNEFSK,NFSS…	https://wlab.ethz.ch/protter/#up=Q8II99&tm=auto&mc=lightsalmon&lc=blue&tml=numcount&numbers&legend&n:coverage,bc:blue=AIHVNINK,ANEEERVDVLDKFDDEILENEYSSR,DVNLLQLNYGGNLIK,DVVNLLSFR,EEYLIIK,FDDEILENEYSSR,FFTIWDTVTLK,FIFEYESYMSENYPNNLK,FQVHTFYINNYPNFLK,GMNNYIYIYR,HHDEDNENVDDNK,HHDEDNENVDDNKK,HPLYTSLNEHIFNLYK,IFYFYDK,MINEMNNGTDIHNIYK,MYTNFFLLR,NEFINEETNK,NEFINEETNKYDDQDNNR,NEFINEETNKYDDQDNNRNEFSK,NFSS…	https://wlab.ethz.ch/protter/#up=Q8II99&tm=auto&mc=lightsalmon&lc=blue&tml=numcount&numbers&legend&n:coverage,bc:blue=AIHVNINK,ANEEERVDVLDKFDDEILENEYSSR,DLDYNNIYEYAVPCNMITYDGQETNDVFK,DVNLLQLNYGGNLIK,DVVNLLSFR,EEYLIIK,FDDEILENEYSSR,FFTIWDTVTLK,FQVHTFYINNYPNFLK,GMNNYIYIYR,HHDEDNENVDDNK,HHDEDNENVDDNKK,HPLYTSLNEHIFNLYK,IFYFYDK,MINEMNNGTDIHNIYK,MYTNFFLLR,NEFINEETNK,NEFINEETNKYDDQDNNR,NEFINEETNKYDDQDNN…	https://wlab.ethz.ch/protter/#up=Q8II99&tm=auto&mc=lightsalmon&lc=blue&tml=numcount&numbers&legend&n:coverage,bc:blue=AIHVNINK,ANEEERVDVLDKFDDEILENEYSSR,DLDYNNIYEYAVPCNMITYDGQETNDVFK,DVNLLQLNYGGNLIK,DVVNLLSFR,EEYLIIK,FDDEILENEYSSR,FFTIWDTVTLK,FIFEYESYMSENYPNNLK,FQVHTFYINNYPNFLK,GMNNYIYIYR,HHDEDNENVDDNK,HHDEDNENVDDNKK,HPLYTSLNEHIFNLYK,IFYFYDK,MINEMNNGTDIHNIYK,MYTNFFLLR,NEFINEETNK,NEFINEETNKYDDQDNN…
C6KT65	Reference proteome	regulation of DNA-templated transcription [GO:0006355]	NA	DNA binding [GO:0003677]	NA	Untagged	NA	C6KT65	C6KT65	AP2 domain transcription factor AP2Tel	PF3D7_0622900	237367	6.9373	7.52784	7.79118	8.17884	8.60276	7.57767	8.12957	7.79439	-2.58865	-2.82521	-2.7387	-2.60809	-1.75021	-2.53026	-2.14597	-2.17634	0.539467	0.0106872	0.0875326	NotSig	1	1	No	No	33	36	35	35	37	37	35	34	https://wlab.ethz.ch/protter/#up=C6KT65&tm=auto&mc=lightsalmon&lc=blue&tml=numcount&numbers&legend&n:coverage,bc:blue=AMSLDEEK,DNDNISIDK,DNNISYILK,EIEIANNK,ENDLINILNIR,FTNNIDTNLNNTK,HTHYQYHISQNK,HTYPNYVFPDIK,IGNINDACDK,INNIIYNYESEMK,INSLVNDVNAYK,KMEDDNMVNDQTNTLIK,LFDLNNK,MIYQAVK,MVDNDNINDICNNNNNNNNK,MVNTNLSLHK,NDINDLFIINSENIR,NINIPNLSTNYDK,NNDTNDTNDSNNNNNNNNISTEQR,NNMINELK,NPNMFNMLFK,NVQMNNLYQEK,…	https://wlab.ethz.ch/protter/#up=C6KT65&tm=auto&mc=lightsalmon&lc=blue&tml=numcount&numbers&legend&n:coverage,bc:blue=AMSLDEEK,DDNITNVK,DNDNISIDK,DNNISYILK,EIEIANNK,ENDLINILNIR,FTNNIDTNLNNTK,HTHYQYHISQNK,HTYPNYVFPDIK,IGNINDACDK,INNIIYNYESEMK,INSLVNDVNAYK,KMEDDNMVNDQTNTLIK,LFDLNNK,MIYQAVK,MVDNDNINDICNNNNNNNNK,MVNTNLSLHK,NDINDLFIINSENIR,NINIPNLSTNYDK,NLNNTIDYNGGHAELNNDDALTQIHNIK,NNDTNDTNDSNNNNNNNNI…	https://wlab.ethz.ch/protter/#up=C6KT65&tm=auto&mc=lightsalmon&lc=blue&tml=numcount&numbers&legend&n:coverage,bc:blue=AMSLDEEK,DDNITNVK,DNDNISIDK,DNNISYILK,EIEIANNK,ENDLINILNIR,HTHYQYHISQNK,HTYPNYVFPDIK,IGNINDACDK,INNIIYNYESEMK,INSLVNDVNAYK,KAMSLDEEK,KMEDDNMVNDQTNTLIK,LFDLNNK,MIYQAVK,MVDNDNINDICNNNNNNNNK,MVNTNLSLHK,NLNNTIDYNGGHAELNNDDALTQIHNIK,NNDTNDTNDSNNNNNNNNISTEQR,NNMINELK,NPNMFNMLFK,NTTQFNTL…	https://wlab.ethz.ch/protter/#up=C6KT65&tm=auto&mc=lightsalmon&lc=blue&tml=numcount&numbers&legend&n:coverage,bc:blue=AMSLDEEK,DDNITNVK,DNDNISIDK,EIEIANNK,ENDLINILNIR,FTNNIDTNLNNTK,HTHYQYHISQNK,HTYPNYVFPDIK,IGNINDACDK,INNIIYNYESEMK,INSLVNDVNAYK,KMEDDNMVNDQTNTLIK,LFDLNNK,MIYQAVK,MVDNDNINDICNNNNNNNNK,MVNTNLSLHK,NDINDLFIINSENIR,NINIPNLSTNYDK,NLNNTIDYNGGHAELNNDDALTQIHNIK,NNDTNDTNDSNNNNNNNNISTEQR,NNMI…	https://wlab.ethz.ch/protter/#up=C6KT65&tm=auto&mc=lightsalmon&lc=blue&tml=numcount&numbers&legend&n:coverage,bc:blue=AMSLDEEK,DDNITNVK,DNDNISIDK,DNNISYILK,EIEIANNK,ENDLINILNIR,FTNNIDTNLNNTK,HTHYQYHISQNK,HTYPNYVFPDIK,IGNINDACDK,INNIIYNYESEMK,INSLVNDVNAYK,KAMSLDEEK,KMEDDNMVNDQTNTLIK,LFDLNNK,MIYQAVK,MVDNDNINDICNNNNNNNNK,MVNTNLSLHK,NDINDLFIINSENIR,NINIPNLSTNYDK,NLNNTIDYNGGHAELNNDDALTQIHNIK,NNDTNDTND…
C0H525	Membrane;Reference proteome;Signal;Transmembrane;Transmembrane helix	NA	membrane [GO:0016020]	NA	TRANSMEM 90..111; /note="Helical"; /evidence="ECO:0000256|SAM:Phobius"; TRANSMEM 153..181; /note="Helical"; /evidence="ECO:0000256|SAM:Phobius"; TRANSMEM 238..260; /note="Helical"; /evidence="ECO:0000256|SAM:Phobius"; TRANSMEM 272..291; /note="Helical"; /evidence="ECO:0000256|SAM:Phobius"; TRANSMEM 311..330; /note="Helical"; /evidence="ECO:0000256|SAM:Phobius"; TRANSMEM 351..370; /note="Helical";…	Untagged	NA	C0H525	C0H525	Apicoplast integral membrane protein, putative	PF3D7_0908100	57686	7.18941	5.63859	5.29761	7.75069	7.16967	9.07541	5.17366	6.49985	6.17067	4.61578	5.30876	7.75778	6.21319	8.09685	5.17772	6.52169	0.539113	0.535773	0.729898	NotSig	1	1	No	No	2	2	2	1	2	2	2	1	https://wlab.ethz.ch/protter/#up=C0H525&tm=auto&mc=lightsalmon&lc=blue&tml=numcount&numbers&legend&n:coverage,bc:blue=IFLFNTINDVIR,PLNFVNNYNKQIYK&format=svg	https://wlab.ethz.ch/protter/#up=C0H525&tm=auto&mc=lightsalmon&lc=blue&tml=numcount&numbers&legend&n:coverage,bc:blue=IFLFNTINDVIR,PLNFVNNYNKQIYK&format=svg	https://wlab.ethz.ch/protter/#up=C0H525&tm=auto&mc=lightsalmon&lc=blue&tml=numcount&numbers&legend&n:coverage,bc:blue=IFLFNTINDVIR,PLNFVNNYNKQIYK&format=svg	https://wlab.ethz.ch/protter/#up=C0H525&tm=auto&mc=lightsalmon&lc=blue&tml=numcount&numbers&legend&n:coverage,bc:blue=IFLFNTINDVIR&format=svg	https://wlab.ethz.ch/protter/#up=C0H525&tm=auto&mc=lightsalmon&lc=blue&tml=numcount&numbers&legend&n:coverage,bc:blue=IFLFNTINDVIR,PLNFVNNYNKQIYK&format=svg
Q8I630	Coiled coil;Cytoplasm;Nucleotide-binding;Reference proteome	NA	cytoplasm [GO:0005737]	ATP binding [GO:0005524]; GTPase activity [GO:0003924]	NA	Untagged	IPR004130;IPR030230;IPR027417;	Q8I630	Q8I630	GPN-loop GTPase, putative	PF3D7_1201500	57644	13.8575	14.5478	12.3844	14.367	14.4721	14.5942	14.0679	13.8028	7.76076	8.00024	6.70408	8.54392	7.98638	8.22032	8.51838	8.43464	0.537681	0.188424	0.410941	NotSig	1	1	No	No	24	24	23	24	24	24	24	23	https://wlab.ethz.ch/protter/#up=Q8I630&tm=auto&mc=lightsalmon&lc=blue&tml=numcount&numbers&legend&n:coverage,bc:blue=MEETINDK,DEEIMNK,EEYLNEYVSSIEK,ENHNVLIK,ENYDVTNK,EYPNNNIINK,HYDNNINK,ILNNNNNNNEEEEEEEK,INCESSNEK,INCESSNEKR,INDDNSNVK,ISSYGDNK,KNVIISNEDIIQNNNSK,LPFLACFNK,MEALLMEK,MEETINDK,NVIISNEDIIQNNNSK,QNNILDDTDMSIHNNLNDTSNEK,SCALMINEFYEGIK,TNEGFNNILK,TTYVGSLYNYLK,VIEILEK,VYTMNLDPAVK,YVQYPLNI…	https://wlab.ethz.ch/protter/#up=Q8I630&tm=auto&mc=lightsalmon&lc=blue&tml=numcount&numbers&legend&n:coverage,bc:blue=MEETINDK,DEEIMNK,EEYLNEYVSSIEK,ENHNVLIK,ENYDVTNK,EYPNNNIINK,HYDNNINK,ILNNNNNNNEEEEEEEK,INCESSNEK,INCESSNEKR,INDDNSNVK,ISSYGDNK,KNVIISNEDIIQNNNSK,LPFLACFNK,MEALLMEK,MEETINDK,NVIISNEDIIQNNNSK,QNNILDDTDMSIHNNLNDTSNEK,SCALMINEFYEGIK,TNEGFNNILK,TTYVGSLYNYLK,VIEILEK,VYTMNLDPAVK,YVQYPLNI…	https://wlab.ethz.ch/protter/#up=Q8I630&tm=auto&mc=lightsalmon&lc=blue&tml=numcount&numbers&legend&n:coverage,bc:blue=MEETINDK,DEEIMNK,EEYLNEYVSSIEK,ENHNVLIK,ENYDVTNK,EYPNNNIINK,HYDNNINK,ILNNNNNNNEEEEEEEK,INCESSNEK,INCESSNEKR,INDDNSNVK,ISSYGDNK,LPFLACFNK,MEALLMEK,MEETINDK,NVIISNEDIIQNNNSK,QNNILDDTDMSIHNNLNDTSNEK,SCALMINEFYEGIK,TNEGFNNILK,TTYVGSLYNYLK,VIEILEK,VYTMNLDPAVK,YVQYPLNIDIR&format=svg	https://wlab.ethz.ch/protter/#up=Q8I630&tm=auto&mc=lightsalmon&lc=blue&tml=numcount&numbers&legend&n:coverage,bc:blue=MEETINDK,DEEIMNK,EEYLNEYVSSIEK,ENHNVLIK,ENYDVTNK,EYPNNNIINK,HYDNNINK,ILNNNNNNNEEEEEEEK,INCESSNEK,INCESSNEKR,INDDNSNVK,ISSYGDNK,KNVIISNEDIIQNNNSK,LPFLACFNK,MEALLMEK,MEETINDK,NVIISNEDIIQNNNSK,QNNILDDTDMSIHNNLNDTSNEK,SCALMINEFYEGIK,TNEGFNNILK,TTYVGSLYNYLK,VIEILEK,VYTMNLDPAVK,YVQYPLNI…	https://wlab.ethz.ch/protter/#up=Q8I630&tm=auto&mc=lightsalmon&lc=blue&tml=numcount&numbers&legend&n:coverage,bc:blue=MEETINDK,DEEIMNK,EEYLNEYVSSIEK,ENHNVLIK,ENYDVTNK,EYPNNNIINK,HYDNNINK,ILNNNNNNNEEEEEEEK,INCESSNEK,INCESSNEKR,INDDNSNVK,ISSYGDNK,KNVIISNEDIIQNNNSK,LPFLACFNK,MEALLMEK,MEETINDK,NVIISNEDIIQNNNSK,QNNILDDTDMSIHNNLNDTSNEK,SCALMINEFYEGIK,TNEGFNNILK,TTYVGSLYNYLK,VIEILEK,VYTMNLDPAVK,YVQYPLNI…
A0A5K1K973	Reference proteome	NA	NA	NA	NA	Untagged	NA	A0A5K1K973	A0A5K1K973	Uncharacterized protein	PF3D7_1322600	61056	6.05528	7.46532	6.98219	8.04401		6.64179	8.53223	7.53534	-4.38625	-3.9556	-5.04052	-4.30765		-4.5376	-3.24637	-3.87103	0.537508	0.19612	0.418585	NotSig	1	1	No	No	4	4	7	7		4	7	7	https://wlab.ethz.ch/protter/#up=A0A5K1K973&tm=auto&mc=lightsalmon&lc=blue&tml=numcount&numbers&legend&n:coverage,bc:blue=LPNILINK,QIYDNNFNIYK,VIQNIDNNLTYIHK,YLNVQNTSK&format=svg	https://wlab.ethz.ch/protter/#up=A0A5K1K973&tm=auto&mc=lightsalmon&lc=blue&tml=numcount&numbers&legend&n:coverage,bc:blue=ELILDNSPFIFTNK,LNSMIDNQTTK,LPNILINK,VIQNIDNNLTYIHK&format=svg	https://wlab.ethz.ch/protter/#up=A0A5K1K973&tm=auto&mc=lightsalmon&lc=blue&tml=numcount&numbers&legend&n:coverage,bc:blue=ELILDNSPFIFTNK,HTSNTEDENYNILYFYNEK,LNSMIDNQTTK,LPNILINK,QIYDNNFNIYK,VIQNIDNNLTYIHK,YLNVQNTSK&format=svg	https://wlab.ethz.ch/protter/#up=A0A5K1K973&tm=auto&mc=lightsalmon&lc=blue&tml=numcount&numbers&legend&n:coverage,bc:blue=ELILDNSPFIFTNK,HTSNTEDENYNILYFYNEK,LNSMIDNQTTK,LPNILINK,QIYDNNFNIYK,VIQNIDNNLTYIHK,YLNVQNTSK&format=svg	NA
Q8IIB3	Membrane;Reference proteome;Transmembrane;Transmembrane helix	NA	membrane [GO:0016020]	NA	TRANSMEM 6..31; /note="Helical"; /evidence="ECO:0000256|SAM:Phobius"	Untagged	NA	Q8IIB3	Q8IIB3	Uncharacterized protein	PF3D7_1125000	34708	5.11421	6.69325	7.15039	6.96666	6.95778	7.35182	6.64334	6.14468	-13.2501	-13.2366	-12.7581	-13.4293	-12.9491	-12.0992	-12.7866	-12.7028	0.534103	0.0423041	0.178378	NotSig	1	1	No	No	3	3	3	3	3	3	3	3	https://wlab.ethz.ch/protter/#up=Q8IIB3&tm=auto&mc=lightsalmon&lc=blue&tml=numcount&numbers&legend&n:coverage,bc:blue=IYPNFEYGELR,VPDVGYFFNVEEMGTGK,YDYIYENDK&format=svg	https://wlab.ethz.ch/protter/#up=Q8IIB3&tm=auto&mc=lightsalmon&lc=blue&tml=numcount&numbers&legend&n:coverage,bc:blue=IYPNFEYGELR,VPDVGYFFNVEEMGTGK,YDYIYENDK&format=svg	https://wlab.ethz.ch/protter/#up=Q8IIB3&tm=auto&mc=lightsalmon&lc=blue&tml=numcount&numbers&legend&n:coverage,bc:blue=IYPNFEYGELR,VPDVGYFFNVEEMGTGK,YDYIYENDK&format=svg	https://wlab.ethz.ch/protter/#up=Q8IIB3&tm=auto&mc=lightsalmon&lc=blue&tml=numcount&numbers&legend&n:coverage,bc:blue=IYPNFEYGELR,VPDVGYFFNVEEMGTGK,YDYIYENDK&format=svg	https://wlab.ethz.ch/protter/#up=Q8IIB3&tm=auto&mc=lightsalmon&lc=blue&tml=numcount&numbers&legend&n:coverage,bc:blue=IYPNFEYGELR,VPDVGYFFNVEEMGTGK,YDYIYENDK&format=svg
O97254	Reference proteome	NA	NA	NA	NA	Untagged	IPR027417;	O97254	O97254	Uncharacterized protein	PF3D7_0307600	88219	4.85882	6.11913	4.42616	7.48528	6.22007	5.46293	6.94213	5.75052	-7.75428	-7.58748	-9.49422	-6.77499	-7.48516	-7.91877	-6.64215	-7.43046	0.533607	0.384737	0.607867	NotSig	1	1	No	No	2	2	2	2	2	2	2	2	https://wlab.ethz.ch/protter/#up=O97254&tm=auto&mc=lightsalmon&lc=blue&tml=numcount&numbers&legend&n:coverage,bc:blue=EYNNTGTTATTR,SDHYNNNVYVK&format=svg	https://wlab.ethz.ch/protter/#up=O97254&tm=auto&mc=lightsalmon&lc=blue&tml=numcount&numbers&legend&n:coverage,bc:blue=EYNNTGTTATTR,SDHYNNNVYVK&format=svg	https://wlab.ethz.ch/protter/#up=O97254&tm=auto&mc=lightsalmon&lc=blue&tml=numcount&numbers&legend&n:coverage,bc:blue=EYNNTGTTATTR,SDHYNNNVYVK&format=svg	https://wlab.ethz.ch/protter/#up=O97254&tm=auto&mc=lightsalmon&lc=blue&tml=numcount&numbers&legend&n:coverage,bc:blue=EYNNTGTTATTR,SDHYNNNVYVK&format=svg	https://wlab.ethz.ch/protter/#up=O97254&tm=auto&mc=lightsalmon&lc=blue&tml=numcount&numbers&legend&n:coverage,bc:blue=EYNNTGTTATTR,SDHYNNNVYVK&format=svg
Q8IAM3	Reference proteome;WD repeat	maturation of SSU-rRNA from tricistronic rRNA transcript (SSU-rRNA, 5.8S rRNA, LSU-rRNA) [GO:0000462]; ribosomal small subunit assembly [GO:0000028]	Pwp2p-containing subcomplex of 90S preribosome [GO:0034388]; small-subunit processome [GO:0032040]	NA	NA	Untagged	IPR027145;IPR011047;IPR015943;IPR036322;IPR001680;	Q8IAM3	Q8IAM3	Periodic tryptophan protein 2, putative	PF3D7_0802300	129052	11.4346	12.3395	11.6422	12.2137	12.609	12.3469	12.115	12.2648	3.67094	3.93378	3.49159	3.86256	4.22845	4.14781	4.15872	4.55134	0.531862	0.00434363	0.0563874	NotSig	1	1	No	No	31	29	29	30	30	31	30	28	https://wlab.ethz.ch/protter/#up=Q8IAM3&tm=auto&mc=lightsalmon&lc=blue&tml=numcount&numbers&legend&n:coverage,bc:blue=CENFEAEK,DDNKGDEDVSMDDNKGDEDVSR,DYQYQYIPSIK,FGYGCVINLLK,FLLNQLHISGDDR,FLTQNVNLNNLK,FSPIISHLK,FVIVTGNEDGTIK,GLISPNIYVPK,GNEYVVYIWNVQTGK,ICFSTNLK,IGSHIIDNSSTYHESDNFTSK,IKPTILGGNK,ILFSNDGNSLFVPVSNR,INIYDLSNNSCNTLK,IYTPDVITDLNHYSNNMNDLNSSGKK,IYTPDVITDLNHYSNNMNDLNSSGK,IYTPDVITDLNHYSNNM…	https://wlab.ethz.ch/protter/#up=Q8IAM3&tm=auto&mc=lightsalmon&lc=blue&tml=numcount&numbers&legend&n:coverage,bc:blue=CENFEAEK,DDNKGDEDVSMDDNKGDEDVSR,DYQYQYIPSIK,FGYGCVINLLK,FLLNQLHISGDDR,FLTQNVNLNNLK,FSPIISHLK,FVIVTGNEDGTIK,GLISPNIYVPK,GNEYVVYIWNVQTGK,IGSHIIDNSSTYHESDNFTSK,IKPTILGGNK,ILFSNDGNSLFVPVSNR,INIYDLSNNSCNTLK,IYTPDVITDLNHYSNNMNDLNSSGK,IYTPDVITDLNHYSNNMNDLNSSGKK,IYYCNQEK,LLGEQFGAIPK,NEGVI…	https://wlab.ethz.ch/protter/#up=Q8IAM3&tm=auto&mc=lightsalmon&lc=blue&tml=numcount&numbers&legend&n:coverage,bc:blue=CENFEAEK,DDNKGDEDVSMDDNKGDEDVSR,DYQYQYIPSIK,FLLNQLHISGDDR,FLTQNVNLNNLK,FSPIISHLK,FVIVTGNEDGTIK,GLISPNIYVPK,GNEYVVYIWNVQTGK,ICFSTNLK,IGSHIIDNSSTYHESDNFTSK,IKPTILGGNK,ILFSNDGNSLFVPVSNR,INIYDLSNNSCNTLK,IYTPDVITDLNHYSNNMNDLNSSGKK,IYTPDVITDLNHYSNNMNDLNSSGK,IYTPDVITDLNHYSNNMNDLNSSGKK,IY…	https://wlab.ethz.ch/protter/#up=Q8IAM3&tm=auto&mc=lightsalmon&lc=blue&tml=numcount&numbers&legend&n:coverage,bc:blue=CENFEAEK,DYQYQYIPSIK,FGYGCVINLLK,FLLNQLHISGDDR,FLTQNVNLNNLK,FSPIISHLK,FVIVTGNEDGTIK,GLISPNIYVPK,GNEYVVYIWNVQTGK,ICFSTNLK,IGSHIIDNSSTYHESDNFTSK,IKPTILGGNK,ILFSNDGNSLFVPVSNR,INIYDLSNNSCNTLK,IYTPDVITDLNHYSNNMNDLNSSGKK,IYTPDVITDLNHYSNNMNDLNSSGK,IYTPDVITDLNHYSNNMNDLNSSGKK,IYYCNQEK,LLGE…	https://wlab.ethz.ch/protter/#up=Q8IAM3&tm=auto&mc=lightsalmon&lc=blue&tml=numcount&numbers&legend&n:coverage,bc:blue=CENFEAEK,DDNKGDEDVSMDDNKGDEDVSR,DYQYQYIPSIK,FGYGCVINLLK,FLLNQLHISGDDR,FLTQNVNLNNLK,FSPIISHLK,FVIVTGNEDGTIK,GLISPNIYVPK,GNEYVVYIWNVQTGK,ICFSTNLK,IGSHIIDNSSTYHESDNFTSK,IKPTILGGNK,ILFSNDGNSLFVPVSNR,INIYDLSNNSCNTLK,IYTPDVITDLNHYSNNMNDLNSSGK,IYTPDVITDLNHYSNNMNDLNSSGKK,IYYCNQEK,LLGEQFGA…
Q8IEK9	Reference proteome;RNA-binding	NA	NA	RNA binding [GO:0003723]	NA	Untagged	IPR012677;IPR035979;IPR000504;	Q8IEK9	Q8IEK9	RNA-binding protein, putative	PF3D7_1310700	16526	6.73765	8.4141	13.829	14.0043	8.88084	9.26699	13.3487	13.1466	-7.11256	-7.03223	-6.78467	-7.09233	-6.87464	-5.90702	-6.73525	-6.42513	0.519937	0.0416985	0.177044	NotSig	1	1	No	No	5	5	10	10	8	6	9	9	https://wlab.ethz.ch/protter/#up=Q8IEK9&tm=auto&mc=lightsalmon&lc=blue&tml=numcount&numbers&legend&n:coverage,bc:blue=AFSPLCGVNCTSRPSASTINTFLTK,AQHDVTLTDTDTR,PSASTINTFLTK,TGVTMEQFR,VIEESEK&format=svg	https://wlab.ethz.ch/protter/#up=Q8IEK9&tm=auto&mc=lightsalmon&lc=blue&tml=numcount&numbers&legend&n:coverage,bc:blue=AFSPLCGVNCTSRPSASTINTFLTK,AQHDVTLTDTDTR,PSASTINTFLTK,TGVTMEQFR,VIEESEK&format=svg	https://wlab.ethz.ch/protter/#up=Q8IEK9&tm=auto&mc=lightsalmon&lc=blue&tml=numcount&numbers&legend&n:coverage,bc:blue=AFSPLCGVNCTSR,AFSPLCGVNCTSRPSASTINTFLTK,AQHDVTLTDTDTR,DEEEEEEEEEY,KDEEEEEEEEEY,MAFSPLCGVNCTSR,PSASTINTFLTK,TGVTMEQFR,TGVTMEQFR,VIEESEK&format=svg	https://wlab.ethz.ch/protter/#up=Q8IEK9&tm=auto&mc=lightsalmon&lc=blue&tml=numcount&numbers&legend&n:coverage,bc:blue=AFSPLCGVNCTSR,AFSPLCGVNCTSRPSASTINTFLTK,AQHDVTLTDTDTR,DEEEEEEEEEY,KDEEEEEEEEEY,MAFSPLCGVNCTSR,PSASTINTFLTK,TGVTMEQFR,TGVTMEQFR,VIEESEK&format=svg	https://wlab.ethz.ch/protter/#up=Q8IEK9&tm=auto&mc=lightsalmon&lc=blue&tml=numcount&numbers&legend&n:coverage,bc:blue=AFSPLCGVNCTSRPSASTINTFLTK,AQHDVTLTDTDTR,KDEEEEEEEEEY,MAFSPLCGVNCTSR,PSASTINTFLTK,TGVTMEQFR,TGVTMEQFR,VIEESEK&format=svg
Q8IJM7	Lyase;Mitochondrion;Reference proteome	NA	mitochondrion [GO:0005739]	3-hydroxyisobutyryl-CoA hydrolase activity [GO:0003860]; hydro-lyase activity [GO:0016836]	NA	Untagged	IPR029045;IPR045004;IPR052377;	Q8IJM7	Q8IJM7	Enoyl-CoA hydratase-related protein, putative (EC 4.2.1.17)	PF3D7_1017200	62908	6.36244	7.48993	6.19386	7.10257	7.93512	6.89001	7.1258	6.63722	-5.08096	-4.88057	-5.55964	-4.94127	-4.38306	-5.17182	-4.34918	-4.48328	0.518776	0.0562184	0.211258	NotSig	1	1	No	No	6	6	5	6	5	6	5	6	https://wlab.ethz.ch/protter/#up=Q8IJM7&tm=auto&mc=lightsalmon&lc=blue&tml=numcount&numbers&legend&n:coverage,bc:blue=DIHYLNLFK,LDEYVYNR,NNIGMDTIIINSK,NSYEYNIYDRPDISYSSLSVLEK,TSIFKDDDIYLNPQDIHNESLPK,YNQHYNAEGNTSHDK&format=svg	https://wlab.ethz.ch/protter/#up=Q8IJM7&tm=auto&mc=lightsalmon&lc=blue&tml=numcount&numbers&legend&n:coverage,bc:blue=DIHYLNLFK,LDEYVYNR,NNIGMDTIIINSK,NSYEYNIYDRPDISYSSLSVLEK,TSIFKDDDIYLNPQDIHNESLPK,YNQHYNAEGNTSHDK&format=svg	https://wlab.ethz.ch/protter/#up=Q8IJM7&tm=auto&mc=lightsalmon&lc=blue&tml=numcount&numbers&legend&n:coverage,bc:blue=DIHYLNLFK,LDEYVYNR,NSYEYNIYDRPDISYSSLSVLEK,TSIFKDDDIYLNPQDIHNESLPK,YNQHYNAEGNTSHDK&format=svg	https://wlab.ethz.ch/protter/#up=Q8IJM7&tm=auto&mc=lightsalmon&lc=blue&tml=numcount&numbers&legend&n:coverage,bc:blue=DIHYLNLFK,LDEYVYNR,NNIGMDTIIINSK,NSYEYNIYDRPDISYSSLSVLEK,TSIFKDDDIYLNPQDIHNESLPK,YNQHYNAEGNTSHDK&format=svg	https://wlab.ethz.ch/protter/#up=Q8IJM7&tm=auto&mc=lightsalmon&lc=blue&tml=numcount&numbers&legend&n:coverage,bc:blue=LDEYVYNR,NNIGMDTIIINSK,NSYEYNIYDRPDISYSSLSVLEK,TSIFKDDDIYLNPQDIHNESLPK,YNQHYNAEGNTSHDK&format=svg
Q8IEJ9	Reference proteome	NA	NA	NA	NA	Untagged	NA	Q8IEJ9	Q8IEJ9	Heptatricopeptide repeat-containing protein	PF3D7_1312200	34978	8.43316	8.81435	8.46736	9.32879	9.35254	9.28985	8.8898	9.33463	3.73488	3.71846	3.41307	4.15059	4.26479	4.31706	3.95676	4.55012	0.517935	0.023358	0.133331	NotSig	1	1	No	No	6	6	7	7	7	6	7	6	https://wlab.ethz.ch/protter/#up=Q8IEJ9&tm=auto&mc=lightsalmon&lc=blue&tml=numcount&numbers&legend&n:coverage,bc:blue=GLSNYLSELYK,ILDLIANQVPIMK,IVTSYSNVK,NNFDQLK,VNTIFMNK,YSNETFDK&format=svg	https://wlab.ethz.ch/protter/#up=Q8IEJ9&tm=auto&mc=lightsalmon&lc=blue&tml=numcount&numbers&legend&n:coverage,bc:blue=GLSNYLSELYK,ILDLIANQVPIMK,IVTSYSNVK,NNFDQLK,VNTIFMNK,YSNETFDK&format=svg	https://wlab.ethz.ch/protter/#up=Q8IEJ9&tm=auto&mc=lightsalmon&lc=blue&tml=numcount&numbers&legend&n:coverage,bc:blue=FYDLQHELTPK,GLSNYLSELYK,ILDLIANQVPIMK,IVTSYSNVK,NNFDQLK,VNTIFMNK,YSNETFDK&format=svg	https://wlab.ethz.ch/protter/#up=Q8IEJ9&tm=auto&mc=lightsalmon&lc=blue&tml=numcount&numbers&legend&n:coverage,bc:blue=FYDLQHELTPK,GLSNYLSELYK,ILDLIANQVPIMK,IVTSYSNVK,NNFDQLK,VNTIFMNK,YSNETFDK&format=svg	https://wlab.ethz.ch/protter/#up=Q8IEJ9&tm=auto&mc=lightsalmon&lc=blue&tml=numcount&numbers&legend&n:coverage,bc:blue=FYDLQHELTPK,GLSNYLSELYK,ILDLIANQVPIMK,IVTSYSNVK,NNFDQLK,VNTIFMNK,YSNETFDK&format=svg
A0A144A041	Reference proteome	NA	NA	NA	NA	Untagged	NA	A0A144A041	A0A144A041	VAR2CSA uORF	PF3D7_1200610	13707	7.02011	8.31177	7.23598	7.23792	8.39233	8.19247		7.11559	-5.21337	-4.88959	-5.02258	-5.3455	-4.70023	-4.64456		-4.45754	0.51698	0.00604326	0.0664926	NotSig	1	1	No	No	2	2	2	2	2	2		2	https://wlab.ethz.ch/protter/#up=A0A144A041&tm=auto&mc=lightsalmon&lc=blue&tml=numcount&numbers&legend&n:coverage,bc:blue=HTLGIQPK,INNNPYYIK&format=svg	https://wlab.ethz.ch/protter/#up=A0A144A041&tm=auto&mc=lightsalmon&lc=blue&tml=numcount&numbers&legend&n:coverage,bc:blue=HTLGIQPK,INNNPYYIK&format=svg	https://wlab.ethz.ch/protter/#up=A0A144A041&tm=auto&mc=lightsalmon&lc=blue&tml=numcount&numbers&legend&n:coverage,bc:blue=HTLGIQPK,INNNPYYIK&format=svg	https://wlab.ethz.ch/protter/#up=A0A144A041&tm=auto&mc=lightsalmon&lc=blue&tml=numcount&numbers&legend&n:coverage,bc:blue=HTLGIQPK,INNNPYYIK&format=svg	https://wlab.ethz.ch/protter/#up=A0A144A041&tm=auto&mc=lightsalmon&lc=blue&tml=numcount&numbers&legend&n:coverage,bc:blue=HTLGIQPK,INNNPYYIK&format=svg
Q8I3U2	GTP-binding;Initiation factor;Nucleotide-binding;Protein biosynthesis;Reference proteome;Signal	translational initiation [GO:0006413]	cytoplasm [GO:0005737]; cytosol [GO:0005829]; plasma membrane [GO:0005886]	GTP binding [GO:0005525]; GTPase activity [GO:0003924]; translation initiation factor activity [GO:0003743]	NA	Untagged	IPR044145;IPR012340;IPR027417;IPR003029;IPR011049;IPR005225;IPR000795;IPR015760;IPR023115;IPR036925;IPR009000;	Q8I3U2	Q8I3U2	Translation initiation factor IF-2, chloroplastic	PF3D7_0516600	187039		7.00041	7.31503	8.25649	8.26337	7.71061	8.13093	7.75158		4.61972	4.58626	5.29796	5.86209	5.02299	5.27763	5.24212	0.516561	0.0936345	0.274824	NotSig	1	1	No	No		4	5	5	5	6	5	6	NA	https://wlab.ethz.ch/protter/#up=Q8I3U2&tm=auto&mc=lightsalmon&lc=blue&tml=numcount&numbers&legend&n:coverage,bc:blue=EYGLITQNIR,NDIDGNMTR,SNYILTIPR,SVSSINTNLSDSSNNK&format=svg	https://wlab.ethz.ch/protter/#up=Q8I3U2&tm=auto&mc=lightsalmon&lc=blue&tml=numcount&numbers&legend&n:coverage,bc:blue=HIDHIIPEGK,NDIDGNMTR,NNFTFTLVDTPGHEAFMPMR,SNYILTIPR,SVSSINTNLSDSSNNK&format=svg	https://wlab.ethz.ch/protter/#up=Q8I3U2&tm=auto&mc=lightsalmon&lc=blue&tml=numcount&numbers&legend&n:coverage,bc:blue=EYGLITQNIR,HIDHIIPEGK,NNFTFTLVDTPGHEAFMPMR,SNYILTIPR,SVSSINTNLSDSSNNK&format=svg	https://wlab.ethz.ch/protter/#up=Q8I3U2&tm=auto&mc=lightsalmon&lc=blue&tml=numcount&numbers&legend&n:coverage,bc:blue=EYGLITQNIR,HIDHIIPEGK,NDIDGNMTR,SNYILTIPR,SVSSINTNLSDSSNNK&format=svg
Q8IJZ5	Coiled coil;Membrane;Reference proteome;Repeat;Transmembrane;Transmembrane helix;WD repeat	mRNA splicing, via spliceosome [GO:0000398]; RNA splicing [GO:0008380]	membrane [GO:0016020]; precatalytic spliceosome [GO:0071011]	NA	TRANSMEM 2392..2413; /note="Helical"; /evidence="ECO:0000256|SAM:Phobius"; TRANSMEM 2425..2444; /note="Helical"; /evidence="ECO:0000256|SAM:Phobius"; TRANSMEM 2464..2483; /note="Helical"; /evidence="ECO:0000256|SAM:Phobius"; TRANSMEM 2827..2846; /note="Helical"; /evidence="ECO:0000256|SAM:Phobius"	Untagged	IPR045184;IPR015943;IPR036322;IPR001680;	Q8IJZ5	Q8IJZ5	WD repeat-containing protein, putative	PF3D7_1004200	358077	11.6413	9.6096	11.6363	11.9864	11.9789	11.944	11.7284	11.5926	16.7908	15.1507	16.5808	17.0545	17.4763	17.3407	16.5579	16.2671	0.51632	0.310964	0.541495	NotSig	1	1	No	No	78	73	76	78	76	77	77	77	https://wlab.ethz.ch/protter/#up=Q8IJZ5&tm=auto&mc=lightsalmon&lc=blue&tml=numcount&numbers&legend&n:coverage,bc:blue=DADNMPR,DDFIFNER,DINSNIQEETMNIK,DPQNDYIFNK,DTSYITFYDNNYNK,DTTVDSMNNK,DYENSNNNMNYNK,EDMSNFK,EEEDYYIGDIDDK,EELLNVDDDK,EENLEEIVK,ENYISNNLK,EYYIIQK,FLLISGEK,FNTNGTALASYSK,FSSGIFQMMGFK,GIFTNNMK,HDFISNAYEDK,HDFISNAYEDKK,HEIYDIIDEEYNIHDDEDDNYYDYNYDGK,HMGIYNIDPIHIANLNEFEK,ISDIELEK,ISESADM…	https://wlab.ethz.ch/protter/#up=Q8IJZ5&tm=auto&mc=lightsalmon&lc=blue&tml=numcount&numbers&legend&n:coverage,bc:blue=DADNMPR,DINSNIQEETMNIK,DPQNDYIFNK,DTSYITFYDNNYNK,DTTVDSMNNK,DYENSNNNMNYNK,EDMSNFK,EEEDYYIGDIDDK,EELLNVDDDK,EENLEEIVK,ENYISNNLK,EYYIIQK,FLLISGEK,FNTNGTALASYSK,FSSGIFQMMGFK,GIFTNNMK,HDFISNAYEDKK,HEIYDIIDEEYNIHDDEDDNYYDYNYDGK,HMGIYNIDPIHIANLNEFEK,ISDIELEK,ISESADMSVFSNK,ISESFSSSTNHMVD…	https://wlab.ethz.ch/protter/#up=Q8IJZ5&tm=auto&mc=lightsalmon&lc=blue&tml=numcount&numbers&legend&n:coverage,bc:blue=DADNMPR,DDFIFNER,DINSNIQEETMNIK,DPQNDYIFNK,DTSYITFYDNNYNK,DTTVDSMNNK,DYENSNNNMNYNK,EDMSNFK,EEEDYYIGDIDDK,EELLNVDDDK,EENLEEIVK,ENYISNNLK,EYYIIQK,FLLISGEK,FNTNGTALASYSK,FSSGIFQMMGFK,GIFTNNMK,HDFISNAYEDK,HDFISNAYEDKK,HEIYDIIDEEYNIHDDEDDNYYDYNYDGK,HMGIYNIDPIHIANLNEFEK,ISDIELEK,ISESADM…	https://wlab.ethz.ch/protter/#up=Q8IJZ5&tm=auto&mc=lightsalmon&lc=blue&tml=numcount&numbers&legend&n:coverage,bc:blue=DADNMPR,DDFIFNER,DINSNIQEETMNIK,DPQNDYIFNK,DTSYITFYDNNYNK,DTTVDSMNNK,DYENSNNNMNYNK,EDMSNFK,EEEDYYIGDIDDK,EELLNVDDDK,EENLEEIVK,ENYISNNLK,EYYIIQK,FLLISGEK,FNTNGTALASYSK,FSSGIFQMMGFK,GIFTNNMK,HDFISNAYEDK,HDFISNAYEDKK,HEIYDIIDEEYNIHDDEDDNYYDYNYDGK,HMGIYNIDPIHIANLNEFEK,ISDIELEK,ISESADM…	https://wlab.ethz.ch/protter/#up=Q8IJZ5&tm=auto&mc=lightsalmon&lc=blue&tml=numcount&numbers&legend&n:coverage,bc:blue=DADNMPR,DDFIFNER,DINSNIQEETMNIK,DPQNDYIFNK,DTSYITFYDNNYNK,DTTVDSMNNK,DYENSNNNMNYNK,EDMSNFK,EEEDYYIGDIDDK,EELLNVDDDK,EENLEEIVK,ENYISNNLK,EYYIIQK,FLLISGEK,FNTNGTALASYSK,FSSGIFQMMGFK,GIFTNNMK,HDFISNAYEDK,HDFISNAYEDKK,HEIYDIIDEEYNIHDDEDDNYYDYNYDGK,HMGIYNIDPIHIANLNEFEK,ISDIELEK,ISESADM…
Q8IIF8	Coiled coil;Reference proteome;Stress response	cellular heat acclimation [GO:0070370]	cytoplasm [GO:0005737]; cytosol [GO:0005829]; nucleus [GO:0005634]	transcription corepressor activity [GO:0003714]	NA	Untagged	IPR009643;	Q8IIF8	Q8IIF8	Heat shock factor-binding protein 1	PF3D7_1120900	13170	6.64406	8.0493	8.29016	8.13468	8.79036	8.15504	8.02724	7.21354	-11.8354	-11.9885	-11.5144	-12.1557	-11.211	-11.3974	-11.3027	-11.5332	0.51244	0.00863267	0.0795639	NotSig	1	1	yes	yes	1	1	1	1	1	1	1	1	https://wlab.ethz.ch/protter/#up=Q8IIF8&tm=auto&mc=lightsalmon&lc=blue&tml=numcount&numbers&legend&n:coverage,bc:blue=MQSLSDNLLNK&format=svg	https://wlab.ethz.ch/protter/#up=Q8IIF8&tm=auto&mc=lightsalmon&lc=blue&tml=numcount&numbers&legend&n:coverage,bc:blue=MQSLSDNLLNK&format=svg	https://wlab.ethz.ch/protter/#up=Q8IIF8&tm=auto&mc=lightsalmon&lc=blue&tml=numcount&numbers&legend&n:coverage,bc:blue=MQSLSDNLLNK&format=svg	https://wlab.ethz.ch/protter/#up=Q8IIF8&tm=auto&mc=lightsalmon&lc=blue&tml=numcount&numbers&legend&n:coverage,bc:blue=MQSLSDNLLNK&format=svg	https://wlab.ethz.ch/protter/#up=Q8IIF8&tm=auto&mc=lightsalmon&lc=blue&tml=numcount&numbers&legend&n:coverage,bc:blue=MQSLSDNLLNK&format=svg
Q8I609	Heme;Iron;Lyase;Membrane;Metal-binding;Mitochondrion;Mitochondrion inner membrane;Reference proteome	NA	mitochondrial inner membrane [GO:0005743]; mitochondrion [GO:0005739]	holocytochrome-c synthase activity [GO:0004408]; metal ion binding [GO:0046872]	NA	Untagged	IPR000511;	Q8I609	Q8I609	Holocytochrome c-type synthase (EC 4.4.1.17)	PF3D7_1203600	21846	7.45868	8.58087	8.46376	7.31195	8.26789	8.6728	8.33119	8.28497	1.9436	2.61261	2.71351	1.42001	2.31985	2.85194	2.71775	2.84349	0.510831	0.132709	0.336479	NotSig	1	1	No	No	5	5	4	5	4	5	5	5	https://wlab.ethz.ch/protter/#up=Q8I609&tm=auto&mc=lightsalmon&lc=blue&tml=numcount&numbers&legend&n:coverage,bc:blue=GYSFSQEDLNMALK,HEWYIDR,IHNAVNEETWNK,YIIDYYDGK,YIIDYYDGKK&format=svg	https://wlab.ethz.ch/protter/#up=Q8I609&tm=auto&mc=lightsalmon&lc=blue&tml=numcount&numbers&legend&n:coverage,bc:blue=GYSFSQEDLNMALK,HEWYIDR,IHNAVNEETWNK,YIIDYYDGK,YIIDYYDGKK&format=svg	https://wlab.ethz.ch/protter/#up=Q8I609&tm=auto&mc=lightsalmon&lc=blue&tml=numcount&numbers&legend&n:coverage,bc:blue=GYSFSQEDLNMALK,HEWYIDR,IHNAVNEETWNK,YIIDYYDGKK&format=svg	https://wlab.ethz.ch/protter/#up=Q8I609&tm=auto&mc=lightsalmon&lc=blue&tml=numcount&numbers&legend&n:coverage,bc:blue=GYSFSQEDLNMALK,HEWYIDR,IHNAVNEETWNK,YIIDYYDGK,YIIDYYDGKK&format=svg	https://wlab.ethz.ch/protter/#up=Q8I609&tm=auto&mc=lightsalmon&lc=blue&tml=numcount&numbers&legend&n:coverage,bc:blue=GYSFSQEDLNMALK,HEWYIDR,IHNAVNEETWNK,YIIDYYDGKK&format=svg
Q8IER5	Membrane;Reference proteome;Transmembrane;Transmembrane helix	NA	membrane [GO:0016020]	NA	TRANSMEM 6..31; /note="Helical"; /evidence="ECO:0000256|SAM:Phobius"	Untagged	NA	Q8IER5	Q8IER5	Protein AMR3	PF3D7_1305100	50564	6.94882	8.60728	7.80186	8.32263	9.12258	8.18504	8.03206	7.34163	-12.1123	-12.0299	-12.205	-12.1767	-11.4525	-11.9448	-11.498	-11.5923	0.509076	0.00256871	0.0448068	Up	1	1	No	No	10	10	9	10	10	8	11	11	https://wlab.ethz.ch/protter/#up=Q8IER5&tm=auto&mc=lightsalmon&lc=blue&tml=numcount&numbers&legend&n:coverage,bc:blue=EYENIPDIYK,GQNINDENINDEK,LDMFEIIK,LDMFEIIKR,LDPNQEYFK,LFDIINFNCK,LMLNAVR,NNSFYINGLQSFINK,QNNDTSLNEELK,YYDPITQK&format=svg	https://wlab.ethz.ch/protter/#up=Q8IER5&tm=auto&mc=lightsalmon&lc=blue&tml=numcount&numbers&legend&n:coverage,bc:blue=EYENIPDIYK,FNQYDYWYSSK,GQNINDENINDEK,LDMFEIIKR,LDPNQEYFK,LFDIINFNCK,LMLNAVR,NNSFYINGLQSFINK,QNNDTSLNEELK,YYDPITQK&format=svg	https://wlab.ethz.ch/protter/#up=Q8IER5&tm=auto&mc=lightsalmon&lc=blue&tml=numcount&numbers&legend&n:coverage,bc:blue=FNQYDYWYSSK,GQNINDENINDEK,LDMFEIIK,LDMFEIIKR,LDPNQEYFK,LMLNAVR,NNSFYINGLQSFINK,QNNDTSLNEELK,YYDPITQK&format=svg	https://wlab.ethz.ch/protter/#up=Q8IER5&tm=auto&mc=lightsalmon&lc=blue&tml=numcount&numbers&legend&n:coverage,bc:blue=EYENIPDIYK,GQNINDENINDEK,LDMFEIIK,LDMFEIIKR,LDPNQEYFK,LFDIINFNCK,LMLNAVR,NNSFYINGLQSFINK,QNNDTSLNEELK,YYDPITQK&format=svg	https://wlab.ethz.ch/protter/#up=Q8IER5&tm=auto&mc=lightsalmon&lc=blue&tml=numcount&numbers&legend&n:coverage,bc:blue=EYENIPDIYK,FNQYDYWYSSK,GQNINDENINDEK,LDMFEIIK,LDMFEIIKR,LDPNQEYFK,LFDIINFNCK,LMLNAVR,NNSFYINGLQSFINK,QNNDTSLNEELK&format=svg
Q8I1N7	Endonuclease;Fatty acid biosynthesis;Fatty acid metabolism;Hydrolase;Lipid biosynthesis;Lipid metabolism;Magnesium;Metal-binding;Nuclease;Reference proteome;Transferase;Zinc	fatty acid biosynthetic process [GO:0006633]; rRNA processing [GO:0006364]	apicoplast [GO:0020011]	endonuclease activity [GO:0004519]; holo-[acyl-carrier-protein] synthase activity [GO:0008897]; magnesium ion binding [GO:0000287]; metalloendopeptidase activity [GO:0004222]; transferase activity [GO:0016740]	NA	Untagged	IPR008278;IPR037143;IPR002582;IPR023091;IPR004568;IPR002036;	Q8I1N7	Q8I1N7	Holo-[acyl-carrier-protein] synthase, putative (EC 2.7.8.7)	PF3D7_0420200	70386	9.25617	10.3178	10.2507	10.205	10.6746	10.6726	10.2423	9.81716	-2.98247	-2.94434	-2.75003	-3.11505	-2.55663	-2.26619	-2.44761	-2.48798	0.50837	0.000979799	0.0296588	Up	1	1	No	No	3	4	4	4	4	4	4	4	https://wlab.ethz.ch/protter/#up=Q8I1N7&tm=auto&mc=lightsalmon&lc=blue&tml=numcount&numbers&legend&n:coverage,bc:blue=ELIQQDDTIK,LFSNIFSVNER,VLNSLEYK&format=svg	https://wlab.ethz.ch/protter/#up=Q8I1N7&tm=auto&mc=lightsalmon&lc=blue&tml=numcount&numbers&legend&n:coverage,bc:blue=ELIQQDDTIK,LFSNIFSVNER,VLNSLEYK,YGISMNDIEIR&format=svg	https://wlab.ethz.ch/protter/#up=Q8I1N7&tm=auto&mc=lightsalmon&lc=blue&tml=numcount&numbers&legend&n:coverage,bc:blue=ELIQQDDTIK,LFSNIFSVNER,VLNSLEYK,YGISMNDIEIR&format=svg	https://wlab.ethz.ch/protter/#up=Q8I1N7&tm=auto&mc=lightsalmon&lc=blue&tml=numcount&numbers&legend&n:coverage,bc:blue=ELIQQDDTIK,LFSNIFSVNER,VLNSLEYK,YGISMNDIEIR&format=svg	https://wlab.ethz.ch/protter/#up=Q8I1N7&tm=auto&mc=lightsalmon&lc=blue&tml=numcount&numbers&legend&n:coverage,bc:blue=ELIQQDDTIK,LFSNIFSVNER,VLNSLEYK,YGISMNDIEIR&format=svg
Q8IEB2	3D-structure;Coiled coil;Hydrolase;Protease;Reference proteome;Signal	protein catabolic process [GO:0030163]; proteolysis [GO:0006508]	NA	serine-type endopeptidase activity [GO:0004252]	NA	Untagged	IPR022935;IPR003769;IPR014719;	Q8IEB2	Q8IEB2	ATP-dependent Clp protease adapter protein ClpS (EC 3.4.21.92)	PF3D7_1320100	22424	5.66001	7.86279	8.34964		7.83456	8.16807		7.21673	-14.049	-13.9126	-13.8741		-13.8831	-12.9187		-13.5233	0.503543	0.103211	0.29099	NotSig	1	1	yes	yes	1	1	1		1	1		1	https://wlab.ethz.ch/protter/#up=Q8IEB2&tm=auto&mc=lightsalmon&lc=blue&tml=numcount&numbers&legend&n:coverage,bc:blue=VILYNDDIHNFTYVTDVIVK&format=svg	https://wlab.ethz.ch/protter/#up=Q8IEB2&tm=auto&mc=lightsalmon&lc=blue&tml=numcount&numbers&legend&n:coverage,bc:blue=VILYNDDIHNFTYVTDVIVK&format=svg	https://wlab.ethz.ch/protter/#up=Q8IEB2&tm=auto&mc=lightsalmon&lc=blue&tml=numcount&numbers&legend&n:coverage,bc:blue=VILYNDDIHNFTYVTDVIVK&format=svg	NA	https://wlab.ethz.ch/protter/#up=Q8IEB2&tm=auto&mc=lightsalmon&lc=blue&tml=numcount&numbers&legend&n:coverage,bc:blue=VILYNDDIHNFTYVTDVIVK&format=svg
A0A144A1F0	Metal-binding;Reference proteome;Zinc;Zinc-finger	negative regulation of gene expression [GO:0010629]	NA	metal ion binding [GO:0046872]; mRNA binding [GO:0003729]	NA	Untagged	IPR045877;IPR000571;IPR036855;	A0A144A1F0	A0A144A1F0	Zinc finger protein, putative	PF3D7_1019300	208852	8.055	9.49451	10.0005	9.48776	10.3994	9.20585	9.57167	8.95489	-9.44766	-9.50062	-8.98009	-9.95756	-8.57425	-9.33307	-8.95265	-9.01417	0.502944	0.0671977	0.230505	NotSig	1	1	No	No	33	36	38	36	38	37	37	38	https://wlab.ethz.ch/protter/#up=A0A144A1F0&tm=auto&mc=lightsalmon&lc=blue&tml=numcount&numbers&legend&n:coverage,bc:blue=ANLVLHK,DTQSWINNK,ENQNVITEK,FNVENELR,FYDNNTLWK,GEIIQDETTYQEDNK,GNNNDEIINNNTTTTK,GYENEEIEK,HISSYLINK,HLVGYNISNDDNK,INDYTTNGITK,INNMETR,INVSNMVR,KYDHMNNNMTDIYQSNYPLYSTNQEK,LYDDDLYTSSINNPGELIK,NEENILNISHVK,NEFINIQNMK,NEPIQQVNDFLLYNNNILEYK,NINPEDLSNLTDVK,NLSDVPFEK,NMFITILENENK,NNN…	https://wlab.ethz.ch/protter/#up=A0A144A1F0&tm=auto&mc=lightsalmon&lc=blue&tml=numcount&numbers&legend&n:coverage,bc:blue=ANLVLHK,DLTYVNTINSDNNMK,DTQSWINNK,ENQNVITEK,EYFILNK,FNVENELR,FYDNNTLWK,GEIIQDETTYQEDNK,GNNNDEIINNNTTTTK,GYENEEIEK,HISSYLINK,HLVGYNISNDDNK,INDYTTNGITK,INNMETR,INVSNMVR,KYDHMNNNMTDIYQSNYPLYSTNQEK,LYDDDLYTSSINNPGELIK,NEENILNISHVK,NEFINIQNMK,NEPIQQVNDFLLYNNNILEYK,NGENNSVNLK,NINPED…	https://wlab.ethz.ch/protter/#up=A0A144A1F0&tm=auto&mc=lightsalmon&lc=blue&tml=numcount&numbers&legend&n:coverage,bc:blue=ANLVLHK,DLTYVNTINSDNNMK,DTQSWINNK,ENQNVITEK,EYFILNK,FNVENELR,FYDNNTLWK,GEIIQDETTYQEDNK,GNNNDEIINNNTTTTK,GYENEEIEK,HISSYLINK,HLVGYNISNDDNK,INDYTTNGITK,INNMETR,INVSNMVR,KYDHMNNNMTDIYQSNYPLYSTNQEK,LYDDDLYTSSINNPGELIK,NEENILNISHVK,NEFINIQNMK,NEPIQQVNDFLLYNNNILEYK,NGENNSVNLK,NINPED…	https://wlab.ethz.ch/protter/#up=A0A144A1F0&tm=auto&mc=lightsalmon&lc=blue&tml=numcount&numbers&legend&n:coverage,bc:blue=ANLVLHK,DLTYVNTINSDNNMK,DTQSWINNK,ENQNVITEK,EYFILNK,FNVENELR,FYDNNTLWK,GEIIQDETTYQEDNK,GNNNDEIINNNTTTTK,GYENEEIEK,HISSYLINK,HLVGYNISNDDNK,INDYTTNGITK,INVSNMVR,KYDHMNNNMTDIYQSNYPLYSTNQEK,LYDDDLYTSSINNPGELIK,NEENILNISHVK,NEFINIQNMK,NEPIQQVNDFLLYNNNILEYK,NGENNSVNLK,NINPEDLSNLTDVK…	https://wlab.ethz.ch/protter/#up=A0A144A1F0&tm=auto&mc=lightsalmon&lc=blue&tml=numcount&numbers&legend&n:coverage,bc:blue=ANLVLHK,DLTYVNTINSDNNMK,DTQSWINNK,ENQNVITEK,EYFILNK,FNVENELR,FYDNNTLWK,GEIIQDETTYQEDNK,GNNNDEIINNNTTTTK,GYENEEIEK,HISSYLINK,HLVGYNISNDDNK,INDYTTNGITK,INNMETR,INVSNMVR,KYDHMNNNMTDIYQSNYPLYSTNQEK,LYDDDLYTSSINNPGELIK,NEENILNISHVK,NEFINIQNMK,NEPIQQVNDFLLYNNNILEYK,NGENNSVNLK,NINPED…
C6KT34	Cell cycle;Cell division;Reference proteome	autophagosome maturation [GO:0097352]; cell division [GO:0051301]; mitotic spindle disassembly [GO:0051228]; retrograde protein transport, ER to cytosol [GO:0030970]	cytosol [GO:0005829]; nucleus [GO:0005634]; VCP-NPL4-UFD1 AAA ATPase complex [GO:0034098]	ATP binding [GO:0005524]; ATP hydrolysis activity [GO:0016887]; polyubiquitin modification-dependent protein binding [GO:0031593]	NA	Untagged	IPR003593;IPR005938;IPR050168;IPR041569;IPR009010;IPR003959;IPR003960;IPR004201;IPR029067;IPR003338;IPR027417;	C6KT34	C6KT34	Cell division cycle protein 48 homologue, putative	PF3D7_0619400	92387	15.0701	15.3975	15.3562	15.7592	15.9902	15.9685	16.0182	15.2584	8.3275	8.08744	8.14639	8.37245	8.69447	8.83588	8.98102	8.43385	0.502859	0.00538115	0.0638028	NotSig	1	1	No	No	99	100	101	100	101	101	100	97	https://wlab.ethz.ch/protter/#up=C6KT34&tm=auto&mc=lightsalmon&lc=blue&tml=numcount&numbers&legend&n:coverage,bc:blue=MEDNTDKK,MEDNTDK,MEDNTDKK,AAAPCVLFFDELDSIGTQR,AAIRDAIDAEEMNK,AAIRDAIDAEEMNKK,AFEEAEK,ALVDENNGENK,ALVDENNGENKVPK,AVANETGAFFFLINGPEVMSK,AVANETGAFFFLINGPEVMSK,AVASECSANFVSIK,CPVAENVPIDFLAQK,DAIDAEEMNK,DAIDAEEMNKK,DAIDAEEMNK,DAIDAEEMNKK,DDEEKLDEIGYDDIGGCK,DDEEKLDEIGYDDIGGCKK,DTLFEIFLK…	https://wlab.ethz.ch/protter/#up=C6KT34&tm=auto&mc=lightsalmon&lc=blue&tml=numcount&numbers&legend&n:coverage,bc:blue=MEDNTDKK,MEDNTDK,MEDNTDKK,AAIRDAIDAEEMNK,AAIRDAIDAEEMNKK,AFEEAEK,ALVDENNGENK,ALVDENNGENKVPK,AVANETGAFFFLINGPEVMSK,AVANETGAFFFLINGPEVMSK,AVASECSANFVSIK,CPVAENVPIDFLAQK,DAIDAEEMNK,DAIDAEEMNKK,DAIDAEEMNK,DAIDAEEMNKK,DDEEKLDEIGYDDIGGCK,DDEEKLDEIGYDDIGGCKK,DTLFEIFLK,EIDIGVPDDNGR,EIDIGV…	https://wlab.ethz.ch/protter/#up=C6KT34&tm=auto&mc=lightsalmon&lc=blue&tml=numcount&numbers&legend&n:coverage,bc:blue=MEDNTDKK,MEDNTDK,MEDNTDKK,AAAPCVLFFDELDSIGTQR,AAIRDAIDAEEMNK,AAIRDAIDAEEMNKK,AFEEAEK,ALVDENNGENK,ALVDENNGENKVPK,AVANETGAFFFLINGPEVMSK,AVANETGAFFFLINGPEVMSK,AVASECSANFVSIK,CPVAENVPIDFLAQK,DAIDAEEMNK,DAIDAEEMNKK,DAIDAEEMNK,DAIDAEEMNKK,DDEEKLDEIGYDDIGGCK,DDEEKLDEIGYDDIGGCKK,DTLFEIFLK…	https://wlab.ethz.ch/protter/#up=C6KT34&tm=auto&mc=lightsalmon&lc=blue&tml=numcount&numbers&legend&n:coverage,bc:blue=MEDNTDKK,MEDNTDK,MEDNTDKK,AAIRDAIDAEEMNK,AAIRDAIDAEEMNKK,AFEEAEK,ALVDENNGENK,ALVDENNGENKVPK,AVANETGAFFFLINGPEVMSK,AVANETGAFFFLINGPEVMSK,AVASECSANFVSIK,CPVAENVPIDFLAQK,DAIDAEEMNK,DAIDAEEMNKK,DAIDAEEMNK,DAIDAEEMNKK,DDEEKLDEIGYDDIGGCK,DDEEKLDEIGYDDIGGCKK,DTLFEIFLK,EIDIGVPDDNGR,EIDIGV…	https://wlab.ethz.ch/protter/#up=C6KT34&tm=auto&mc=lightsalmon&lc=blue&tml=numcount&numbers&legend&n:coverage,bc:blue=MEDNTDKK,MEDNTDK,MEDNTDKK,AAAPCVLFFDELDSIGTQR,AAIRDAIDAEEMNK,AAIRDAIDAEEMNKK,AFEEAEK,ALVDENNGENK,ALVDENNGENKVPK,AVANETGAFFFLINGPEVMSK,AVANETGAFFFLINGPEVMSK,AVASECSANFVSIK,CPVAENVPIDFLAQK,DAIDAEEMNK,DAIDAEEMNKK,DAIDAEEMNK,DAIDAEEMNKK,DDEEKLDEIGYDDIGGCK,DDEEKLDEIGYDDIGGCKK,DTLFEIFLK…
Q8IBH6	Membrane;Reference proteome;Transmembrane;Transmembrane helix	anaphase-promoting complex-dependent catabolic process [GO:0031145]; metaphase/anaphase transition of mitotic cell cycle [GO:0007091]; protein K11-linked ubiquitination [GO:0070979]	anaphase-promoting complex [GO:0005680]; membrane [GO:0016020]	molecular adaptor activity [GO:0060090]	TRANSMEM 1248..1269; /note="Helical"; /evidence="ECO:0000256|SAM:Phobius"; TRANSMEM 1541..1558; /note="Helical"; /evidence="ECO:0000256|SAM:Phobius"; TRANSMEM 1707..1731; /note="Helical"; /evidence="ECO:0000256|SAM:Phobius"	Untagged	IPR024990;	Q8IBH6	Q8IBH6	Anaphase-promoting complex subunit 1, putative	PF3D7_0728100	671117	7.0151	7.55263	7.76624	7.92036	7.48474	7.38778	8.59427	8.94641	8.87845	9.49902	8.76462	8.94717	9.36923	9.26939	9.57492	9.88125	0.50138	0.0369807	0.166728	NotSig	1	1	No	No	44	44	43	43	45	43	44	41	https://wlab.ethz.ch/protter/#up=Q8IBH6&tm=auto&mc=lightsalmon&lc=blue&tml=numcount&numbers&legend&n:coverage,bc:blue=VYAVILK,DKYDVQEK,ETANILGTNNK,FINTIIINNLK,FYLYNEHNNFQMK,GLINENIIK,GVFSSTNNNIEK,HEDIYLK,HIYFSNILK,HMNATNYLQK,INNVINVR,INTYINSQLAK,KVEIVQK,LFIWTDMSLPK,LPYMHLINNDGDFK,MEDDIQTQK,MEVIFLLNK,MYDTEEK,NDINGYIGEDQNEDEHMK,NHHIIYETR,NHLNNFNK,NIQNESYNNYK,NLKPEQTVVNVSTSNER,NNDISFDNINGLSSFNHYINDR…	https://wlab.ethz.ch/protter/#up=Q8IBH6&tm=auto&mc=lightsalmon&lc=blue&tml=numcount&numbers&legend&n:coverage,bc:blue=VYAVILK,DKYDVQEK,ETANILGTNNK,EVENFLYLPQFR,FINTIIINNLK,FYLYNEHNNFQMK,GLINENIIK,GVFSSTNNNIEK,HEDIYLK,HIYFSNILK,HMNATNYLQK,INNVINVR,INTYINSQLAK,KVEIVQK,LFIWTDMSLPK,LPYMHLINNDGDFK,MEDDIQTQK,MEVIFLLNK,MYDTEEK,NDINFFHDINR,NDINGYIGEDQNEDEHMK,NHHIIYETR,NIQNESYNNYK,NLKPEQTVVNVSTSNER,NNDISF…	https://wlab.ethz.ch/protter/#up=Q8IBH6&tm=auto&mc=lightsalmon&lc=blue&tml=numcount&numbers&legend&n:coverage,bc:blue=VYAVILK,DKYDVQEK,ETANILGTNNK,EVENFLYLPQFR,FINTIIINNLK,FYLYNEHNNFQMK,GLINENIIK,GVFSSTNNNIEK,HEDIYLK,HIYFSNILK,HMNATNYLQK,INNVINVR,INTYINSQLAK,KVEIVQK,LFIWTDMSLPK,LPYMHLINNDGDFK,MEDDIQTQK,MEVIFLLNK,MYDTEEK,NDINFFHDINR,NDINGYIGEDQNEDEHMK,NHHIIYETR,NIQNESYNNYK,NLKPEQTVVNVSTSNER,NNDISF…	https://wlab.ethz.ch/protter/#up=Q8IBH6&tm=auto&mc=lightsalmon&lc=blue&tml=numcount&numbers&legend&n:coverage,bc:blue=VYAVILK,ETANILGTNNK,EVENFLYLPQFR,FINTIIINNLK,FYLYNEHNNFQMK,GLINENIIK,GVFSSTNNNIEK,HEDIYLK,HIYFSNILK,HMNATNYLQK,INNVINVR,INTYINSQLAK,LFIWTDMSLPK,LPYMHLINNDGDFK,MEDDIQTQK,MEVIFLLNK,MYDTEEK,NDINFFHDINR,NDINGYIGEDQNEDEHMK,NHHIIYETR,NHLNNFNK,NIQNESYNNYK,NLKPEQTVVNVSTSNER,NNDISFDNINGLSS…	https://wlab.ethz.ch/protter/#up=Q8IBH6&tm=auto&mc=lightsalmon&lc=blue&tml=numcount&numbers&legend&n:coverage,bc:blue=VYAVILK,DKYDVQEK,ETANILGTNNK,EVENFLYLPQFR,FINTIIINNLK,FYLYNEHNNFQMK,GLINENIIK,GVFSSTNNNIEK,HEDIYLK,HIYFSNILK,HMNATNYLQK,INNVINVR,INTYINSQLAK,KVEIVQK,LFIWTDMSLPK,LPYMHLINNDGDFK,MEDDIQTQK,MEVIFLLNK,MYDTEEK,NDINFFHDINR,NHHIIYETR,NHLNNFNK,NIQNESYNNYK,NLKPEQTVVNVSTSNER,NNDISFDNINGLSSFN…
Q8I571	Reference proteome	NA	NA	NA	NA	Untagged	NA	Q8I571	Q8I571	Hyaluronan/mRNA-binding protein domain-containing protein	PF3D7_1235100	7948		5.26049	7.65083	5.03825	5.55252	6.40028				6.72118	7.65782	5.35376	6.40609	7.74849			0.4997	0.584714	0.76289	NotSig	1	1	yes	yes		1	1	1	1	1			NA	https://wlab.ethz.ch/protter/#up=Q8I571&tm=auto&mc=lightsalmon&lc=blue&tml=numcount&numbers&legend&n:coverage,bc:blue=TPAYGDSSVR&format=svg	https://wlab.ethz.ch/protter/#up=Q8I571&tm=auto&mc=lightsalmon&lc=blue&tml=numcount&numbers&legend&n:coverage,bc:blue=TPAYGDSSVR&format=svg	https://wlab.ethz.ch/protter/#up=Q8I571&tm=auto&mc=lightsalmon&lc=blue&tml=numcount&numbers&legend&n:coverage,bc:blue=TPAYGDSSVR&format=svg	https://wlab.ethz.ch/protter/#up=Q8I571&tm=auto&mc=lightsalmon&lc=blue&tml=numcount&numbers&legend&n:coverage,bc:blue=TPAYGDSSVR&format=svg
Q8I1U6	Membrane;Reference proteome;Transmembrane;Transmembrane helix	NA	membrane [GO:0016020]	NA	TRANSMEM 304..321; /note="Helical"; /evidence="ECO:0000256|SAM:Phobius"; TRANSMEM 443..469; /note="Helical"; /evidence="ECO:0000256|SAM:Phobius"	Untagged	IPR002885;	Q8I1U6	Q8I1U6	Uncharacterized protein	PF3D7_0414100	178858	8.08702	9.84716	7.56531	7.91963	8.94635	10.0315	8.05948	7.51793	-6.31677	-5.64978	-6.23426	-6.22491	-6.42673	-5.06115	-5.41952	-5.52783	0.497619	0.141768	0.349754	NotSig	1	1	No	No	14	11	10	15	14	14	13	15	https://wlab.ethz.ch/protter/#up=Q8I1U6&tm=auto&mc=lightsalmon&lc=blue&tml=numcount&numbers&legend&n:coverage,bc:blue=DSYFVLTK,FNSYLFHLLK,FNVLYEHIDK,IWDGVLFK,KVDSIINLLELSR,LTDFLFK,LYEYIYPIEYSK,MNNLIFK,NEIINIVNQIIK,NINNIVNSEK,NNEIYNDIINLR,NSIINIIFER,SFINIKK,TNEDSVSFIDNNNK&format=svg	https://wlab.ethz.ch/protter/#up=Q8I1U6&tm=auto&mc=lightsalmon&lc=blue&tml=numcount&numbers&legend&n:coverage,bc:blue=DSYFVLTK,FNVLYEHIDK,IWDGVLFK,KVDSIINLLELSR,LYEYIYPIEYSK,MNNLIFK,NEIINIVNQIIK,NINNIVNSEK,NSIINIIFER,SFINIKK,TNEDSVSFIDNNNK&format=svg	https://wlab.ethz.ch/protter/#up=Q8I1U6&tm=auto&mc=lightsalmon&lc=blue&tml=numcount&numbers&legend&n:coverage,bc:blue=FGSILIDDMNIDEFYK,FNSYLFHLLK,FNVLYEHIDK,IWDGVLFK,KVDSIINLLELSR,MNNLIFK,NINNIVNSEK,NNEIYNDIINLR,NSIINIIFER,SFINIKK&format=svg	https://wlab.ethz.ch/protter/#up=Q8I1U6&tm=auto&mc=lightsalmon&lc=blue&tml=numcount&numbers&legend&n:coverage,bc:blue=DSYFVLTK,FGSILIDDMNIDEFYK,FNSYLFHLLK,FNVLYEHIDK,IWDGVLFK,KVDSIINLLELSR,LTDFLFK,LYEYIYPIEYSK,MNNLIFK,NEIINIVNQIIK,NINNIVNSEK,NNEIYNDIINLR,NSIINIIFER,SFINIKK,TNEDSVSFIDNNNK&format=svg	https://wlab.ethz.ch/protter/#up=Q8I1U6&tm=auto&mc=lightsalmon&lc=blue&tml=numcount&numbers&legend&n:coverage,bc:blue=DSYFVLTK,FNSYLFHLLK,FNVLYEHIDK,IWDGVLFK,KVDSIINLLELSR,LTDFLFK,LYEYIYPIEYSK,MNNLIFK,NEIINIVNQIIK,NINNIVNSEK,NNEIYNDIINLR,NSIINIIFER,SFINIKK,TNEDSVSFIDNNNK&format=svg
Q8IDK6	ATP-binding;Kinase;Nucleotide-binding;Reference proteome;Serine/threonine-protein kinase;Transferase	protein phosphorylation [GO:0006468]	cytoplasm [GO:0005737]	ATP binding [GO:0005524]; non-membrane spanning protein tyrosine kinase activity [GO:0004715]; protein kinase activity [GO:0004672]; protein serine/threonine kinase activity [GO:0004674]	NA	Untagged	IPR011009;IPR000719;IPR017441;IPR001660;IPR013761;IPR001245;IPR008271;IPR050167;	Q8IDK6	Q8IDK6	Tyrosine kinase-like protein (EC 2.7.10.2)	PF3D7_1349300	212531	7.81392	8.49013	8.97279	8.96525	8.69591	8.53993	9.37025	9.49567	4.74943	5.10242	4.81541	4.70932	5.26333	5.21888	5.3179	5.55142	0.49374	0.002733	0.0448068	Up	1	1	No	No	33	37	40	41	34	36	41	41	https://wlab.ethz.ch/protter/#up=Q8IDK6&tm=auto&mc=lightsalmon&lc=blue&tml=numcount&numbers&legend&n:coverage,bc:blue=DIPMELSELLK,FDIINQNVK,FNNLTSYVR,FSENPEENAK,GALWNNTR,IGGGSYAQVFR,INNNENINNLDK,ISSGELFLPIPK,KYEEIYNNDYDHQNIIK,LFYDNFR,LMGDIIK,LNLNNNFNENRYEEIYNK,MANLEIFR,MNNAIGYFIK,MVNSDIISDVFLK,NDNNIDNVK,NGWGMLIYNDR,NINGEDYK,NNIYFNR,NNNDINNSSDTLQR,NVLYNNNNLSK,NYMNNLDNANNFDEPTNNTFEK,SGNNSWNVYK,SINY…	https://wlab.ethz.ch/protter/#up=Q8IDK6&tm=auto&mc=lightsalmon&lc=blue&tml=numcount&numbers&legend&n:coverage,bc:blue=DIPMELSELLK,FDIINQNVK,FNNLTSYVR,FSENPEENAK,GALWNNTR,IGGGSYAQVFR,INNNENINNLDK,ISSGELFLPIPK,KNEGEELIFNDDQNK,LFYDNFR,LMGDIIK,LNLNNNFNENRYEEIYNK,MANLEIFR,MNNAIGYFIK,MVNSDIISDVFLK,NDNNIDNVK,NGWGMLIYNDR,NIYYNNPSDYNILNNEVNYNK,NNNDINNSSDTLQR,NNQITTFEK,NQQNFEINNK,NTFNSSLLYR,NVLYNNNNLSK,RPL…	https://wlab.ethz.ch/protter/#up=Q8IDK6&tm=auto&mc=lightsalmon&lc=blue&tml=numcount&numbers&legend&n:coverage,bc:blue=DIPMELSELLK,FDIINQNVK,FNNLTSYVR,FSENPEENAK,GALWNNTR,IGGGSYAQVFR,INNNENINNLDK,ISSGELFLPIPK,KNEGEELIFNDDQNK,LFYDNFR,LMGDIIK,LNLNNNFNENRYEEIYNK,MANLEIFR,MNNAIGYFIK,MVNSDIISDVFLK,NDNNIDNVK,NGWGMLIYNDR,NINGEDYK,NIYYNNPSDYNILNNEVNYNK,NNIYFNR,NNNDINNSSDTLQR,NNQITTFEK,NQQNFEINNK,NTFNSSLLY…	https://wlab.ethz.ch/protter/#up=Q8IDK6&tm=auto&mc=lightsalmon&lc=blue&tml=numcount&numbers&legend&n:coverage,bc:blue=DIPMELSELLK,FDIINQNVK,FNNLTSYVR,FSENPEENAK,GALWNNTR,IGGGSYAQVFR,INNNENINNLDK,ISSGELFLPIPK,KNEGEELIFNDDQNK,KYEEIYNNDYDHQNIIK,LFYDNFR,LMGDIIK,LNLNNNFNENRYEEIYNK,MANLEIFR,MNNAIGYFIK,MVNSDIISDVFLK,NDNNIDNVK,NGWGMLIYNDR,NINGEDYK,NIYYNNPSDYNILNNEVNYNK,NNIYFNR,NNNDINNSSDTLQR,NNQITTFEK,NQ…	https://wlab.ethz.ch/protter/#up=Q8IDK6&tm=auto&mc=lightsalmon&lc=blue&tml=numcount&numbers&legend&n:coverage,bc:blue=DIPMELSELLK,FDIINQNVK,FNNLTSYVR,FSENPEENAK,IGGGSYAQVFR,INNNENINNLDK,ISSGELFLPIPK,KNEGEELIFNDDQNK,LFYDNFR,LMGDIIK,MANLEIFR,MNNAIGYFIK,MVNSDIISDVFLK,NDNNIDNVK,NGWGMLIYNDR,NINGEDYK,NIYYNNPSDYNILNNEVNYNK,NNNDINNSSDTLQR,NQQNFEINNK,NTFNSSLLYR,NVLYNNNNLSK,NYMNNLDNANNFDEPTNNTFEK,RPLFNVIAK…
Q8IEF6	Activator;DNA-binding;Merozoite;Nucleus;Reference proteome;Repeat;Transcription;Transcription regulation	positive regulation of DNA-templated transcription [GO:0045893]; regulation of DNA-templated transcription [GO:0006355]; regulation of mitotic cell cycle [GO:0007346]	nucleus [GO:0005634]	DNA binding [GO:0003677]; DNA-binding transcription factor activity [GO:0003700]	NA	Untagged	IPR009057;IPR051575;IPR001005;	Q8IEF6	Q8IEF6	Myb1 protein (PfMyb1)	myb1	49993	6.57922	6.31978	6.75767	6.65688	7.16505	6.37092	6.6852	8.4473	13.255	13.5159	13.3383	13.4012	14.3145	13.3826	13.1116	14.6705	0.492251	0.194233	0.415899	NotSig	1	1	No	No	7	8	8	8	8	7	8	8	https://wlab.ethz.ch/protter/#up=Q8IEF6&tm=auto&mc=lightsalmon&lc=blue&tml=numcount&numbers&legend&n:coverage,bc:blue=FLNDEISYK,HLDVIDK,IGFIPSNEDALK,LIENIYDNINNLNEYINK,MIEQSEPK,NNITHTQNCYEPIEK,QIFSQIK&format=svg	https://wlab.ethz.ch/protter/#up=Q8IEF6&tm=auto&mc=lightsalmon&lc=blue&tml=numcount&numbers&legend&n:coverage,bc:blue=EQDNSNNIFSYTK,FLNDEISYK,HLDVIDK,IGFIPSNEDALK,LIENIYDNINNLNEYINK,MIEQSEPK,NNITHTQNCYEPIEK,QIFSQIK&format=svg	https://wlab.ethz.ch/protter/#up=Q8IEF6&tm=auto&mc=lightsalmon&lc=blue&tml=numcount&numbers&legend&n:coverage,bc:blue=EQDNSNNIFSYTK,FLNDEISYK,HLDVIDK,IGFIPSNEDALK,LIENIYDNINNLNEYINK,MIEQSEPK,NNITHTQNCYEPIEK,QIFSQIK&format=svg	https://wlab.ethz.ch/protter/#up=Q8IEF6&tm=auto&mc=lightsalmon&lc=blue&tml=numcount&numbers&legend&n:coverage,bc:blue=EQDNSNNIFSYTK,FLNDEISYK,HLDVIDK,IGFIPSNEDALK,LIENIYDNINNLNEYINK,MIEQSEPK,NNITHTQNCYEPIEK,QIFSQIK&format=svg	https://wlab.ethz.ch/protter/#up=Q8IEF6&tm=auto&mc=lightsalmon&lc=blue&tml=numcount&numbers&legend&n:coverage,bc:blue=EQDNSNNIFSYTK,FLNDEISYK,HLDVIDK,IGFIPSNEDALK,LIENIYDNINNLNEYINK,MIEQSEPK,NNITHTQNCYEPIEK,QIFSQIK&format=svg
Q8IKS1	Coiled coil;Reference proteome	NA	NA	NA	NA	Untagged	NA	Q8IKS1	Q8IKS1	Asparagine-rich protein	PF3D7_1455700	126119	12.8106	13.9386	11.7095	14.0552	14.0575	14.1757	12.091	13.4723	1.12609	1.34721	0.243476	2.30375	1.55075	1.90794	0.893282	2.62953	0.490245	0.36695	0.592934	NotSig	1	1	No	No	40	39	40	40	38	39	39	40	https://wlab.ethz.ch/protter/#up=Q8IKS1&tm=auto&mc=lightsalmon&lc=blue&tml=numcount&numbers&legend&n:coverage,bc:blue=AAYSMQTTNIHYLINR,ANETLIENEIETNIYK,DGLFMQK,DIYNIINQYDTEK,ECEYENLVNK,EMNSYNDVTQNVQTNSK,GSMENIFDK,IIENYLITNMNSINTNK,INENNNMIK,KLINEMNYLISQDK,LDETEYFHK,LINEMNYLISQDK,MFDEHFIMLK,NELFDFNDMVER,NELFDFNDMVER,NILTEYEK,NMSLSDLINVQSNSCTNNDDLYR,NNNGNYNNNMTIK,NNNISLETEEDFSK,NVTLENEIK,NVTLENEIKK…	https://wlab.ethz.ch/protter/#up=Q8IKS1&tm=auto&mc=lightsalmon&lc=blue&tml=numcount&numbers&legend&n:coverage,bc:blue=AAYSMQTTNIHYLINR,ANETLIENEIETNIYK,DGLFMQK,DIYNIINQYDTEK,ECEYENLVNK,EMNSYNDVTQNVQTNSK,GSMENIFDK,IIENYLITNMNSINTNK,INENNNMIK,KLINEMNYLISQDK,LDETEYFHK,LINEMNYLISQDK,MFDEHFIMLK,NELFDFNDMVER,NELFDFNDMVER,NILTEYEK,NNNGNYNNNMTIK,NNNISLETEEDFSK,NVTLENEIK,NVTLENEIKK,PIFNSNCENHMNNVYTNGQK,QN…	https://wlab.ethz.ch/protter/#up=Q8IKS1&tm=auto&mc=lightsalmon&lc=blue&tml=numcount&numbers&legend&n:coverage,bc:blue=AAYSMQTTNIHYLINR,ANETLIENEIETNIYK,DGLFMQK,DIYNIINQYDTEK,ECEYENLVNK,EMNSYNDVTQNVQTNSK,GSMENIFDK,IIENYLITNMNSINTNK,INENNNMIK,KLINEMNYLISQDK,LDETEYFHK,LINEMNYLISQDK,MFDEHFIMLK,NELFDFNDMVER,NELFDFNDMVER,NILTEYEK,NMSLSDLINVQSNSCTNNDDLYR,NNNGNYNNNMTIK,NNNISLETEEDFSK,NVTLENEIK,NVTLENEIKK…	https://wlab.ethz.ch/protter/#up=Q8IKS1&tm=auto&mc=lightsalmon&lc=blue&tml=numcount&numbers&legend&n:coverage,bc:blue=AAYSMQTTNIHYLINR,ANETLIENEIETNIYK,DGLFMQK,DIYNIINQYDTEK,ECEYENLVNK,EMNSYNDVTQNVQTNSK,GSMENIFDK,IIENYLITNMNSINTNK,INENNNMIK,KLINEMNYLISQDK,LDETEYFHK,LINEMNYLISQDK,MFDEHFIMLK,NELFDFNDMVER,NELFDFNDMVER,NILTEYEK,NMSLSDLINVQSNSCTNNDDLYR,NNNGNYNNNMTIK,NNNISLETEEDFSK,NVTLENEIK,NVTLENEIKK…	https://wlab.ethz.ch/protter/#up=Q8IKS1&tm=auto&mc=lightsalmon&lc=blue&tml=numcount&numbers&legend&n:coverage,bc:blue=AAYSMQTTNIHYLINR,ANETLIENEIETNIYK,DGLFMQK,DIYNIINQYDTEK,ECEYENLVNK,EMNSYNDVTQNVQTNSK,GSMENIFDK,IIENYLITNMNSINTNK,INENNNMIK,KLINEMNYLISQDK,LDETEYFHK,LINEMNYLISQDK,MFDEHFIMLK,NELFDFNDMVER,NILTEYEK,NNNGNYNNNMTIK,NNNISLETEEDFSK,NVTLENEIK,NVTLENEIKK,PIFNSNCENHMNNVYTNGQK,QNDISNPVHEK,QND…
C6KST7	Reference proteome	NA	NA	NA	NA	Untagged	IPR040163;	C6KST7	C6KST7	Nucleoporin NUP637, putative	PF3D7_0609000	720514	10.8331	11.3628	10.6623	11.2512	11.7499	12.038	10.7848	11.0472	3.27639	3.21445	3.17806	3.58102	3.65221	4.0979	3.47614	3.96907	0.486351	0.0174079	0.114139	NotSig	1	1	No	No	188	192	193	194	193	193	193	192	https://wlab.ethz.ch/protter/#up=C6KST7&tm=auto&mc=lightsalmon&lc=blue&tml=numcount&numbers&legend&n:coverage,bc:blue=DAVDFFK,DDENFILDK,DGINNVHK,DNESFNFLK,DVLFIHMYK,DYIISFINK,EAIQIFFDDNK,EDDQDEGIGYNEHGYNSNK,EDIHVDENK,EDLLEEHIK,EGINQNNHYDHDK,EGINQNNHYDHDKK,ELDNILFWTDYK,ELDNILFWTDYKK,ENDLNSVNQK,ENGLIEEHLK,EYYNSLFFYK,EYYYLQK,FAFTYLSHINK,FDLNIIDPNNNDDNK,FIKDDENFILDK,FMDFNDSSAVMK,FNCMSSQK,FNMSLSR,FNNC…	https://wlab.ethz.ch/protter/#up=C6KST7&tm=auto&mc=lightsalmon&lc=blue&tml=numcount&numbers&legend&n:coverage,bc:blue=CSIILNR,DAVDFFK,DDENFILDK,DGINNVHK,DNESFNFLK,DVLFIHMYK,DYIISFINK,EAIQIFFDDNK,EDDQDEGIGYNEHGYNSNK,EDIHVDENK,EDLFNLFLK,EDLLEEHIK,EGINQNNHYDHDK,EGINQNNHYDHDKK,ELDNILFWTDYK,ELDNILFWTDYKK,ENDLNSVNQK,ENGLIEEHLK,EYYNSLFFYK,EYYYLQK,FAFTYLSHINK,FDLNIIDPNNNDDNK,FIKDDENFILDK,FMDFNDSSAVMK,FNC…	https://wlab.ethz.ch/protter/#up=C6KST7&tm=auto&mc=lightsalmon&lc=blue&tml=numcount&numbers&legend&n:coverage,bc:blue=CSIILNR,DAVDFFK,DDENFILDK,DGINNVHK,DNESFNFLK,DVLFIHMYK,DYIISFINK,EAIQIFFDDNK,EDDQDEGIGYNEHGYNSNK,EDIHVDENK,EDLFNLFLK,EDLLEEHIK,EGINQNNHYDHDK,EGINQNNHYDHDKK,ELDNILFWTDYK,ELDNILFWTDYKK,ENDLNSVNQK,ENGLIEEHLK,EYYNSLFFYK,EYYYLQK,FAFTYLSHINK,FDLNIIDPNNNDDNK,FIKDDENFILDK,FMDFNDSSAVMK,FNC…	https://wlab.ethz.ch/protter/#up=C6KST7&tm=auto&mc=lightsalmon&lc=blue&tml=numcount&numbers&legend&n:coverage,bc:blue=DAVDFFK,DDENFILDK,DGINNVHK,DNESFNFLK,DVLFIHMYK,DYIISFINK,EAIQIFFDDNK,EDDQDEGIGYNEHGYNSNK,EDIHVDENK,EDLFNLFLK,EDLLEEHIK,EGINQNNHYDHDK,EGINQNNHYDHDKK,ELDNILFWTDYK,ELDNILFWTDYKK,ENDLNSVNQK,ENGLIEEHLK,EYYNSLFFYK,EYYYLQK,FAFTYLSHINK,FDLNIIDPNNNDDNK,FIKDDENFILDK,FMDFNDSSAVMK,FNCMSSQK,FN…	https://wlab.ethz.ch/protter/#up=C6KST7&tm=auto&mc=lightsalmon&lc=blue&tml=numcount&numbers&legend&n:coverage,bc:blue=CSIILNR,DAVDFFK,DDENFILDK,DGINNVHK,DNESFNFLK,DVLFIHMYK,DYIISFINK,EAIQIFFDDNK,EDDQDEGIGYNEHGYNSNK,EDIHVDENK,EDLFNLFLK,EDLLEEHIK,EGINQNNHYDHDK,EGINQNNHYDHDKK,ELDNILFWTDYK,ELDNILFWTDYKK,ENDLNSVNQK,ENGLIEEHLK,EYYNSLFFYK,EYYYLQK,FAFTYLSHINK,FDLNIIDPNNNDDNK,FIKDDENFILDK,FMDFNDSSAVMK,FNC…
A0A5K1K922	Membrane;Reference proteome;Transmembrane;Transmembrane helix	NA	membrane [GO:0016020]	NA	TRANSMEM 112..134; /note="Helical"; /evidence="ECO:0000256|SAM:Phobius"	Untagged	NA	A0A5K1K922	A0A5K1K922	Cytochrome c oxidase subunit ApiCOX24, putative	PF3D7_1362000	23754	5.77356	6.15027	5.5972	6.00347	6.61932		5.62661	6.56407	2.57346	2.70141	2.52747	2.85135	3.1864		2.61784	3.64308	0.485685	0.0867938	0.262363	NotSig	1	1	No	No	2	2	2	2	2		2	2	https://wlab.ethz.ch/protter/#up=A0A5K1K922&tm=auto&mc=lightsalmon&lc=blue&tml=numcount&numbers&legend&n:coverage,bc:blue=FEPLEVTIDPEEYYK,VHSYPWINIFK&format=svg	https://wlab.ethz.ch/protter/#up=A0A5K1K922&tm=auto&mc=lightsalmon&lc=blue&tml=numcount&numbers&legend&n:coverage,bc:blue=FEPLEVTIDPEEYYK,VHSYPWINIFK&format=svg	https://wlab.ethz.ch/protter/#up=A0A5K1K922&tm=auto&mc=lightsalmon&lc=blue&tml=numcount&numbers&legend&n:coverage,bc:blue=FEPLEVTIDPEEYYK,VHSYPWINIFK&format=svg	https://wlab.ethz.ch/protter/#up=A0A5K1K922&tm=auto&mc=lightsalmon&lc=blue&tml=numcount&numbers&legend&n:coverage,bc:blue=FEPLEVTIDPEEYYK,VHSYPWINIFK&format=svg	https://wlab.ethz.ch/protter/#up=A0A5K1K922&tm=auto&mc=lightsalmon&lc=blue&tml=numcount&numbers&legend&n:coverage,bc:blue=FEPLEVTIDPEEYYK,VHSYPWINIFK&format=svg
A0A5K1K8U8	Cytoplasm;Methyltransferase;Reference proteome;S-adenosyl-L-methionine;Transferase	methylation [GO:0032259]	cytoplasm [GO:0005737]	methyltransferase activity [GO:0008168]; RNA binding [GO:0003723]	NA	Untagged	IPR015947;IPR036974;IPR041532;IPR029063;	A0A5K1K8U8	A0A5K1K8U8	RlmI-like PUA domain-containing protein	PF3D7_1325500	79520	9.54506	10.151	9.39006	10.0014	9.73815	9.49706	8.83198	13.6723	22.1608	23.774	22.1492	23.0765	23.292	22.7767	21.29	25.7421	0.485078	0.613235	0.784719	NotSig	1	1	No	No	7	7	6	6	6	7	6	6	https://wlab.ethz.ch/protter/#up=A0A5K1K8U8&tm=auto&mc=lightsalmon&lc=blue&tml=numcount&numbers&legend&n:coverage,bc:blue=ENLINER,EYILEQIK,FDLIIYNIK,NSYISVYGK,PLITDIITDK,TIPYNFTK,YSYIFEK&format=svg	https://wlab.ethz.ch/protter/#up=A0A5K1K8U8&tm=auto&mc=lightsalmon&lc=blue&tml=numcount&numbers&legend&n:coverage,bc:blue=ENLINER,EYILEQIK,FDLIIYNIK,NSYISVYGK,PLITDIITDK,TIPYNFTK,YSYIFEK&format=svg	https://wlab.ethz.ch/protter/#up=A0A5K1K8U8&tm=auto&mc=lightsalmon&lc=blue&tml=numcount&numbers&legend&n:coverage,bc:blue=ENLINER,EYILEQIK,FDLIIYNIK,PLITDIITDK,TIPYNFTK,YSYIFEK&format=svg	https://wlab.ethz.ch/protter/#up=A0A5K1K8U8&tm=auto&mc=lightsalmon&lc=blue&tml=numcount&numbers&legend&n:coverage,bc:blue=ENLINER,FDLIIYNIK,NSYISVYGK,PLITDIITDK,TIPYNFTK,YSYIFEK&format=svg	https://wlab.ethz.ch/protter/#up=A0A5K1K8U8&tm=auto&mc=lightsalmon&lc=blue&tml=numcount&numbers&legend&n:coverage,bc:blue=ENLINER,EYILEQIK,FDLIIYNIK,PLITDIITDK,TIPYNFTK,YSYIFEK&format=svg
A0A5K1K942	Coiled coil;Reference proteome;Signal	NA	NA	NA	NA	Untagged	NA	A0A5K1K942	A0A5K1K942	Uncharacterized protein	PF3D7_1369600	107897	7.15431	8.51152	7.21727	8.15776	8.35089	8.52232	7.71107	7.70708	-4.94026	-4.56419	-5.22224	-4.58897	-4.67051	-4.22742	-4.43356	-4.06266	0.480375	0.0381624	0.169364	NotSig	1	1	No	No	18	18	17	18	18	15	18	17	https://wlab.ethz.ch/protter/#up=A0A5K1K942&tm=auto&mc=lightsalmon&lc=blue&tml=numcount&numbers&legend&n:coverage,bc:blue=DFINNNFEYISNNIPINVEK,DIENSDISSEEK,EGTTPTDNTTEETETK,EHDISVLNNTENDMVHIQK,FFNTPEK,HISLNNIFK,IDTNYVYYLNHK,ISNSTVIGK,IYGGNNK,KIGDENDQQEEDTDENDLTK,KVEFIYR,NHNLISNFIHR,NIPHMDIFSLSYNK,NNDNHIHATDINISNSNQDINNK,SELDDDEQEIGSNKK,VMDMESLLNEEYNINEENNSER,YEDEEQIK,YINVLVNNIR&format=svg	https://wlab.ethz.ch/protter/#up=A0A5K1K942&tm=auto&mc=lightsalmon&lc=blue&tml=numcount&numbers&legend&n:coverage,bc:blue=DFINNNFEYISNNIPINVEK,DIENSDISSEEK,EGTTPTDNTTEETETK,EHDISVLNNTENDMVHIQK,FFNTPEK,HISLNNIFK,IDTNYVYYLNHK,ISNSTVIGK,IYGGNNK,KIGDENDQQEEDTDENDLTK,KVEFIYR,NHNLISNFIHR,NIPHMDIFSLSYNK,NNDNHIHATDINISNSNQDINNK,NNVYDIYNHIHNGALDIYNFNIYDK,SELDDDEQEIGSNKK,YEDEEQIK,YINVLVNNIR&format=svg	https://wlab.ethz.ch/protter/#up=A0A5K1K942&tm=auto&mc=lightsalmon&lc=blue&tml=numcount&numbers&legend&n:coverage,bc:blue=DFINNNFEYISNNIPINVEK,DIENSDISSEEK,EGTTPTDNTTEETETK,EHDISVLNNTENDMVHIQK,FFNTPEK,IDTNYVYYLNHK,ISNSTVIGK,IYGGNNK,KIGDENDQQEEDTDENDLTK,KVEFIYR,NIPHMDIFSLSYNK,NNDNHIHATDINISNSNQDINNK,NNVYDIYNHIHNGALDIYNFNIYDK,SELDDDEQEIGSNKK,VMDMESLLNEEYNINEENNSER,YEDEEQIK,YINVLVNNIR&format=svg	https://wlab.ethz.ch/protter/#up=A0A5K1K942&tm=auto&mc=lightsalmon&lc=blue&tml=numcount&numbers&legend&n:coverage,bc:blue=DFINNNFEYISNNIPINVEK,DIENSDISSEEK,EGTTPTDNTTEETETK,EHDISVLNNTENDMVHIQK,FFNTPEK,HISLNNIFK,IDTNYVYYLNHK,ISNSTVIGK,IYGGNNK,KIGDENDQQEEDTDENDLTK,NHNLISNFIHR,NIPHMDIFSLSYNK,NNDNHIHATDINISNSNQDINNK,NNVYDIYNHIHNGALDIYNFNIYDK,SELDDDEQEIGSNKK,VMDMESLLNEEYNINEENNSER,YEDEEQIK,YINVLVNNIR&…	https://wlab.ethz.ch/protter/#up=A0A5K1K942&tm=auto&mc=lightsalmon&lc=blue&tml=numcount&numbers&legend&n:coverage,bc:blue=DFINNNFEYISNNIPINVEK,DIENSDISSEEK,EGTTPTDNTTEETETK,EHDISVLNNTENDMVHIQK,FFNTPEK,IDTNYVYYLNHK,ISNSTVIGK,IYGGNNK,KIGDENDQQEEDTDENDLTK,KVEFIYR,NHNLISNFIHR,NIPHMDIFSLSYNK,NNDNHIHATDINISNSNQDINNK,NNVYDIYNHIHNGALDIYNFNIYDK,SELDDDEQEIGSNKK,VMDMESLLNEEYNINEENNSER,YEDEEQIK,YINVLVNNIR&fo…
Q8I618	Reference proteome	NA	nucleolus [GO:0005730]	NA	NA	Untagged	IPR025160;IPR039223;IPR012617;	Q8I618	Q8I618	AATF leucine zipper-containing domain-containing protein	PF3D7_1202700	49184	10.8984	11.0609	10.5212	11.2144	11.9702	11.8647	10.5797	10.7428	3.18542	2.75244	2.99614	3.50188	3.72021	3.77057	3.23042	3.62727	0.47815	0.0358119	0.163312	NotSig	1	1	No	No	14	15	15	14	14	14	13	14	https://wlab.ethz.ch/protter/#up=Q8I618&tm=auto&mc=lightsalmon&lc=blue&tml=numcount&numbers&legend&n:coverage,bc:blue=DHVQNNDNDSNLSILNNIHQNEEQVK,DLYDYLYNDK,DNQEDSELLK,FLLNAIQNLK,HIYDDEAYYK,HIYDDEAYYKK,INDIDIICDEDDK,LVNFMLPEPR,LYFEHSTQSEQK,NIHINENK,NMCLNFFDIIHK,SYPQNISYDIIGK,TKLDELYK,VLSNEPIPK&format=svg	https://wlab.ethz.ch/protter/#up=Q8I618&tm=auto&mc=lightsalmon&lc=blue&tml=numcount&numbers&legend&n:coverage,bc:blue=DHVQNNDNDSNLSILNNIHQNEEQVK,DLYDYLYNDK,DNQEDSELLK,FLLNAIQNLK,HIYDDEAYYK,HIYDDEAYYKK,INDIDIICDEDDK,KLYFEHSTQSEQK,LVNFMLPEPR,LYFEHSTQSEQK,NIHINENK,NMCLNFFDIIHK,SYPQNISYDIIGK,TKLDELYK,VLSNEPIPK&format=svg	https://wlab.ethz.ch/protter/#up=Q8I618&tm=auto&mc=lightsalmon&lc=blue&tml=numcount&numbers&legend&n:coverage,bc:blue=DHVQNNDNDSNLSILNNIHQNEEQVK,DLYDYLYNDK,DNQEDSELLK,FLLNAIQNLK,HIYDDEAYYK,HIYDDEAYYKK,INDIDIICDEDDK,KLYFEHSTQSEQK,LVNFMLPEPR,LYFEHSTQSEQK,NIHINENK,NMCLNFFDIIHK,SYPQNISYDIIGK,TKLDELYK,VLSNEPIPK&format=svg	https://wlab.ethz.ch/protter/#up=Q8I618&tm=auto&mc=lightsalmon&lc=blue&tml=numcount&numbers&legend&n:coverage,bc:blue=DHVQNNDNDSNLSILNNIHQNEEQVK,DLYDYLYNDK,DNQEDSELLK,FLLNAIQNLK,HIYDDEAYYK,HIYDDEAYYKK,INDIDIICDEDDK,LVNFMLPEPR,LYFEHSTQSEQK,NIHINENK,NMCLNFFDIIHK,SYPQNISYDIIGK,TKLDELYK,VLSNEPIPK&format=svg	https://wlab.ethz.ch/protter/#up=Q8I618&tm=auto&mc=lightsalmon&lc=blue&tml=numcount&numbers&legend&n:coverage,bc:blue=DHVQNNDNDSNLSILNNIHQNEEQVK,DLYDYLYNDK,DNQEDSELLK,FLLNAIQNLK,HIYDDEAYYK,HIYDDEAYYKK,INDIDIICDEDDK,LVNFMLPEPR,LYFEHSTQSEQK,NIHINENK,NMCLNFFDIIHK,SYPQNISYDIIGK,TKLDELYK,VLSNEPIPK&format=svg
A0A144A1P7	Coiled coil;DNA-binding;Leucine-rich repeat;Membrane;Merozoite;Reference proteome;Repeat;Transmembrane;Transmembrane helix	NA	membrane [GO:0016020]	DNA binding [GO:0003677]	TRANSMEM 136..156; /note="Helical"; /evidence="ECO:0000255"; TRANSMEM 161..181; /note="Helical"; /evidence="ECO:0000255"	Untagged	IPR014012;IPR052330;	A0A144A1P7	A0A144A1P7	Protein PF3D7_1417600	PF14_0175	548869	10.5342	10.0764	9.42766	9.7239	11.4776	9.53699	9.59347	11.3375	16.1065	16.1523	15.8523	16.3044	17.5688	15.4736	15.8613	17.4236	0.477972	0.366963	0.592934	NotSig	1	1	No	No	85	85	86	89	85	89	86	85	https://wlab.ethz.ch/protter/#up=A0A144A1P7&tm=auto&mc=lightsalmon&lc=blue&tml=numcount&numbers&legend&n:coverage,bc:blue=DGLLSNVDNINLDIIR,DVTISGTK,DYIGYMHVNK,DYIGYMHVNKK,EFMNIINNDYFVK,EFTDVLLTK,EHEEINNDNSNVENK,EIVGTVLR,ELLDINNK,ELNNTYVDENSHIEK,EPDYELTYR,EQSSFTYSNNIIINSLNK,ESEHVQDSSVINQPVK,ESETNNSSSYQELNNHTLQENTIAK,ESVSTTNHNNSSNNIIYENIK,EVNNLLNEEQR,FENNINNK,FGYLMSNHFEEK,FISPLHSSMQNNK,FLPLFSSNNVNK…	https://wlab.ethz.ch/protter/#up=A0A144A1P7&tm=auto&mc=lightsalmon&lc=blue&tml=numcount&numbers&legend&n:coverage,bc:blue=DGLLSNVDNINLDIIR,DVTISGTK,DYIGYMHVNK,DYIGYMHVNKK,EFMNIINNDYFVK,EFTDVLLTK,EHEEINNDNSNVENK,EIVGTVLR,ELLDINNK,ELNNTYVDENSHIEK,EPDYELTYR,ESEHVQDSSVINQPVK,ESETNNSSSYQELNNHTLQENTIAK,ESVSTTNHNNSSNNIIYENIK,EVNNLLNEEQR,EVTHINIK,FENNINNK,FGYLMSNHFEEK,FISPLHSSMQNNK,FLPLFSSNNVNK,FPQYGTFK,…	https://wlab.ethz.ch/protter/#up=A0A144A1P7&tm=auto&mc=lightsalmon&lc=blue&tml=numcount&numbers&legend&n:coverage,bc:blue=DGLLSNVDNINLDIIR,DVTISGTK,DYIGYMHVNK,DYIGYMHVNKK,EFMNIINNDYFVK,EFTDVLLTK,EHEEINNDNSNVENK,EIVGTVLR,ELLDINNK,ELNNTYVDENSHIEK,EPDYELTYR,ESEHVQDSSVINQPVK,ESETNNSSSYQELNNHTLQENTIAK,ESVSTTNHNNSSNNIIYENIK,EVNNLLNEEQR,EVTHINIK,FENNINNK,FGYLMSNHFEEK,FISPLHSSMQNNK,FLPLFSSNNVNK,FPQYGTFK,…	https://wlab.ethz.ch/protter/#up=A0A144A1P7&tm=auto&mc=lightsalmon&lc=blue&tml=numcount&numbers&legend&n:coverage,bc:blue=DGLLSNVDNINLDIIR,DVTISGTK,DYIGYMHVNK,DYIGYMHVNKK,EFMNIINNDYFVK,EFTDVLLTK,EHEEINNDNSNVENK,EIVGTVLR,ELLDINNK,ELNNTYVDENSHIEK,EPDYELTYR,EQSSFTYSNNIIINSLNK,ESEHVQDSSVINQPVK,ESETNNSSSYQELNNHTLQENTIAK,ESVSTTNHNNSSNNIIYENIK,EVNNLLNEEQR,EVTHINIK,FENNINNK,FGYLMSNHFEEK,FISPLHSSMQNNK,FLP…	https://wlab.ethz.ch/protter/#up=A0A144A1P7&tm=auto&mc=lightsalmon&lc=blue&tml=numcount&numbers&legend&n:coverage,bc:blue=DGLLSNVDNINLDIIR,DVTISGTK,DYIGYMHVNK,DYIGYMHVNKK,EFMNIINNDYFVK,EFTDVLLTK,EHEEINNDNSNVENK,EIVGTVLR,ELLDINNK,ELNNTYVDENSHIEK,EPDYELTYR,EQSSFTYSNNIIINSLNK,ESEHVQDSSVINQPVK,ESETNNSSSYQELNNHTLQENTIAK,ESVSTTNHNNSSNNIIYENIK,EVNNLLNEEQR,FENNINNK,FGYLMSNHFEEK,FISPLHSSMQNNK,FLPLFSSNNVNK…
Q8IJT7	Mitochondrion;Reference proteome;Ribonucleoprotein;Ribosomal protein	translation [GO:0006412]	large ribosomal subunit [GO:0015934]; mitochondrion [GO:0005739]	structural constituent of ribosome [GO:0003735]	NA	Untagged	IPR001063;IPR047867;IPR036394;	Q8IJT7	Q8IJT7	Large ribosomal subunit protein uL22m	PF3D7_1010800	36938	5.28038	6.28216	6.11218	7.20558	7.61318	5.52206			-8.78447	-9.30086	-9.29991	-8.69105	-7.74708	-9.34064			0.475209	0.36712	0.592934	NotSig	1	1	No	No	3	3	2	3	3	3			https://wlab.ethz.ch/protter/#up=Q8IJT7&tm=auto&mc=lightsalmon&lc=blue&tml=numcount&numbers&legend&n:coverage,bc:blue=HIWIQNYFNNIER,LNYLNNIYQFNYYK,LYIDNVQIHYNTPMK&format=svg	https://wlab.ethz.ch/protter/#up=Q8IJT7&tm=auto&mc=lightsalmon&lc=blue&tml=numcount&numbers&legend&n:coverage,bc:blue=HIWIQNYFNNIER,LNYLNNIYQFNYYK,LYIDNVQIHYNTPMK&format=svg	https://wlab.ethz.ch/protter/#up=Q8IJT7&tm=auto&mc=lightsalmon&lc=blue&tml=numcount&numbers&legend&n:coverage,bc:blue=LNYLNNIYQFNYYK,LYIDNVQIHYNTPMK&format=svg	https://wlab.ethz.ch/protter/#up=Q8IJT7&tm=auto&mc=lightsalmon&lc=blue&tml=numcount&numbers&legend&n:coverage,bc:blue=HIWIQNYFNNIER,LNYLNNIYQFNYYK,LYIDNVQIHYNTPMK&format=svg	https://wlab.ethz.ch/protter/#up=Q8IJT7&tm=auto&mc=lightsalmon&lc=blue&tml=numcount&numbers&legend&n:coverage,bc:blue=HIWIQNYFNNIER,LNYLNNIYQFNYYK,LYIDNVQIHYNTPMK&format=svg
Q8IK91	Kinase;Reference proteome;Transferase	NA	cytoplasm [GO:0005737]	ATP binding [GO:0005524]; protein serine/threonine kinase activity [GO:0004674]	NA	Untagged	IPR011009;IPR000719;IPR008271;	Q8IK91	Q8IK91	Protein kinase, putative	PF3D7_1474700	91580	7.82129	6.41868	7.01496	6.92929	7.76847	7.39316	7.15698	8.38774	19.4579	19.0321	19.4254	19.6445	20.3554	19.6999	19.2704	20.1347	0.475154	0.0992432	0.284002	NotSig	1	1	No	No	9	8	7	6	6	5	7	6	https://wlab.ethz.ch/protter/#up=Q8IK91&tm=auto&mc=lightsalmon&lc=blue&tml=numcount&numbers&legend&n:coverage,bc:blue=DIQDTFVNLLHEK,FLLDILK,FYWIYFNK,IGIYSIYK,LINDFNEK,NIILIEK,NNISNPNLHQNNLVEQK,NNLRETFLFSSYNTTVHIQMFVK,VLFNNSGHNIIK&format=svg	https://wlab.ethz.ch/protter/#up=Q8IK91&tm=auto&mc=lightsalmon&lc=blue&tml=numcount&numbers&legend&n:coverage,bc:blue=DIQDTFVNLLHEK,FLLDILK,FYWIYFNK,IGIYSIYK,NIILIEK,NNISNPNLHQNNLVEQK,NNLRETFLFSSYNTTVHIQMFVK,VLFNNSGHNIIK&format=svg	https://wlab.ethz.ch/protter/#up=Q8IK91&tm=auto&mc=lightsalmon&lc=blue&tml=numcount&numbers&legend&n:coverage,bc:blue=DIQDTFVNLLHEK,FLLDILK,IGIYSIYK,NIILIEK,NNISNPNLHQNNLVEQK,NNLRETFLFSSYNTTVHIQMFVK,VLFNNSGHNIIK&format=svg	https://wlab.ethz.ch/protter/#up=Q8IK91&tm=auto&mc=lightsalmon&lc=blue&tml=numcount&numbers&legend&n:coverage,bc:blue=DIQDTFVNLLHEK,FLLDILK,IGIYSIYK,NNISNPNLHQNNLVEQK,NNLRETFLFSSYNTTVHIQMFVK,VLFNNSGHNIIK&format=svg	https://wlab.ethz.ch/protter/#up=Q8IK91&tm=auto&mc=lightsalmon&lc=blue&tml=numcount&numbers&legend&n:coverage,bc:blue=DIQDTFVNLLHEK,FLLDILK,IGIYSIYK,LINDFNEK,NNISNPNLHQNNLVEQK,VLFNNSGHNIIK&format=svg
C6KSS4	Coiled coil;Reference proteome	NA	NA	NA	NA	Untagged	IPR032396;IPR038558;	C6KSS4	C6KSS4	Spindle assembly abnormal protein 6, putative	PF3D7_0607600	101236	9.10089	10.58	10.6919	10.9727	10.3452	10.8547	10.7621	10.6734	-2.96717	-2.54934	-2.82995	-2.8785	-2.7947	-1.96706	-2.43206	-2.13219	0.474738	0.0388625	0.17019	NotSig	1	1	No	No	32	33	33	34	33	33	33	33	https://wlab.ethz.ch/protter/#up=C6KSS4&tm=auto&mc=lightsalmon&lc=blue&tml=numcount&numbers&legend&n:coverage,bc:blue=MNSVHNYNEYLYNNNETDNADISR,DNNNNISSNNNTNYFDTR,DRIEDVNNSSK,DTIDQQNVAQDNLK,DTIDQQNVAQDNLKK,EHDYTDFLIIK,EITNNNLDIYNTK,ELTHLSLVLK,GNDIITK,IDTLDINDR,IEDVNNSSK,KYDELLK,LENEINIAIDEINK,LIIENEER,LNAVLIFTDGSLR,LNDELVK,LNPMAPTPNVLSGVNFR,LSNTNLETELK,LSNTNLETELKK,NDSLNNTNDNSLYR,NEREHDYTDFLIIK,NL…	https://wlab.ethz.ch/protter/#up=C6KSS4&tm=auto&mc=lightsalmon&lc=blue&tml=numcount&numbers&legend&n:coverage,bc:blue=MNSVHNYNEYLYNNNETDNADISR,DNNNNISSNNNTNYFDTR,DRIEDVNNSSK,DTIDQQNVAQDNLK,DTIDQQNVAQDNLKK,EHDYTDFLIIK,EITNNNLDIYNTK,ELTHLSLVLK,GNDIITK,IDTLDINDR,IEDVNNSSK,KYDELLK,LELSDDKK,LENEINIAIDEINK,LIIENEER,LNAVLIFTDGSLR,LNDELVK,LNPMAPTPNVLSGVNFR,LSNTNLETELK,LSNTNLETELKK,NDSLNNTNDNSLYR,NEREHDYT…	https://wlab.ethz.ch/protter/#up=C6KSS4&tm=auto&mc=lightsalmon&lc=blue&tml=numcount&numbers&legend&n:coverage,bc:blue=MNSVHNYNEYLYNNNETDNADISR,DNNNNISSNNNTNYFDTR,DRIEDVNNSSK,DTIDQQNVAQDNLK,DTIDQQNVAQDNLKK,EHDYTDFLIIK,EITNNNLDIYNTK,ELTHLSLVLK,GNDIITK,IDTLDINDR,IEDVNNSSK,KYDELLK,LELSDDKK,LENEINIAIDEINK,LIIENEER,LNAVLIFTDGSLR,LNDELVK,LNPMAPTPNVLSGVNFR,LSNTNLETELK,LSNTNLETELKK,NDSLNNTNDNSLYR,NEREHDYT…	https://wlab.ethz.ch/protter/#up=C6KSS4&tm=auto&mc=lightsalmon&lc=blue&tml=numcount&numbers&legend&n:coverage,bc:blue=MNSVHNYNEYLYNNNETDNADISR,DNNNNISSNNNTNYFDTR,DRIEDVNNSSK,DTIDQQNVAQDNLK,DTIDQQNVAQDNLKK,EHDYTDFLIIK,EITNNNLDIYNTK,ELTHLSLVLK,GNDIITK,IDTLDINDR,IEDVNNSSK,KYDELLK,LELSDDKK,LENEINIAIDEINK,LIIENEER,LNAVLIFTDGSLR,LNDELVK,LNPMAPTPNVLSGVNFR,LSNTNLETELK,LSNTNLETELKK,NDSLNNTNDNSLYR,NEREHDYT…	https://wlab.ethz.ch/protter/#up=C6KSS4&tm=auto&mc=lightsalmon&lc=blue&tml=numcount&numbers&legend&n:coverage,bc:blue=MNSVHNYNEYLYNNNETDNADISR,DNNNNISSNNNTNYFDTR,DRIEDVNNSSK,DTIDQQNVAQDNLK,DTIDQQNVAQDNLKK,EHDYTDFLIIK,EITNNNLDIYNTK,ELTHLSLVLK,GNDIITK,IDTLDINDR,IEDVNNSSK,KYDELLK,LENEINIAIDEINK,LIIENEER,LNAVLIFTDGSLR,LNDELVK,LNPMAPTPNVLSGVNFR,LSNTNLETELK,LSNTNLETELKK,NDSLNNTNDNSLYR,NEREHDYTDFLIIK,NL…
O96208	Coiled coil;Reference proteome	NA	cytoplasm [GO:0005737]; nucleus [GO:0005634]	NA	NA	Untagged	IPR012942;IPR040044;	O96208	O96208	SRR1-like protein	PF3D7_0212700	53925	10.4387	11.0644	10.957	8.07456	10.6581	10.805	10.8822	10.1212	12.22	13.054	13.649	10.8295	12.6898	12.7602	13.5048	12.6775	0.469947	0.449494	0.66495	NotSig	1	1	No	No	9	8	9	9	9	9	9	9	https://wlab.ethz.ch/protter/#up=O96208&tm=auto&mc=lightsalmon&lc=blue&tml=numcount&numbers&legend&n:coverage,bc:blue=MDEWIVVQK,EDNYNYHNFMHTLK,FSSVMEK,GDNYNIEDNYYK,IQSIYNK,LNISIQENHMNK,NIENVTCHLEK,PFGLPSYVIK,QVYIYDPK&format=svg	https://wlab.ethz.ch/protter/#up=O96208&tm=auto&mc=lightsalmon&lc=blue&tml=numcount&numbers&legend&n:coverage,bc:blue=EDNYNYHNFMHTLK,FSSVMEK,GDNYNIEDNYYK,IQSIYNK,LNISIQENHMNK,NIENVTCHLEK,PFGLPSYVIK,QVYIYDPK&format=svg	https://wlab.ethz.ch/protter/#up=O96208&tm=auto&mc=lightsalmon&lc=blue&tml=numcount&numbers&legend&n:coverage,bc:blue=MDEWIVVQK,EDNYNYHNFMHTLK,FSSVMEK,GDNYNIEDNYYK,IQSIYNK,LNISIQENHMNK,NIENVTCHLEK,PFGLPSYVIK,QVYIYDPK&format=svg	https://wlab.ethz.ch/protter/#up=O96208&tm=auto&mc=lightsalmon&lc=blue&tml=numcount&numbers&legend&n:coverage,bc:blue=MDEWIVVQK,EDNYNYHNFMHTLK,FSSVMEK,GDNYNIEDNYYK,IQSIYNK,LNISIQENHMNK,NIENVTCHLEK,PFGLPSYVIK,QVYIYDPK&format=svg	https://wlab.ethz.ch/protter/#up=O96208&tm=auto&mc=lightsalmon&lc=blue&tml=numcount&numbers&legend&n:coverage,bc:blue=MDEWIVVQK,EDNYNYHNFMHTLK,FSSVMEK,GDNYNIEDNYYK,IQSIYNK,LNISIQENHMNK,NIENVTCHLEK,PFGLPSYVIK,QVYIYDPK&format=svg
Q8IK01	Reference proteome	NA	inner membrane pellicle complex [GO:0070258]	NA	NA	Untagged	IPR022086;	Q8IK01	Q8IK01	Inner membrane complex protein 1c, putative	PF3D7_1003600	32654	6.59572	7.04752	13.084	13.738	8.483	8.20318	13.105	12.4479	-1.58976	-2.27788	-1.7484	-1.43435	-1.1796	-1.00328	-1.33435	-1.65422	0.469735	0.0613595	0.21923	NotSig	1	1	No	No	10	7	13	14	9	6	13	14	https://wlab.ethz.ch/protter/#up=Q8IK01&tm=auto&mc=lightsalmon&lc=blue&tml=numcount&numbers&legend&n:coverage,bc:blue=LDNIDAK,NIDWEDEYK,NIDWEDEYKK,QIEDSEEIIK,RLSSEEIK,SIQASNFEPSGSMQLK,SIQASNFEPSGSMQLK,SSNSFQK,SYELLNK,WVALTAYQPVDVVTK&format=svg	https://wlab.ethz.ch/protter/#up=Q8IK01&tm=auto&mc=lightsalmon&lc=blue&tml=numcount&numbers&legend&n:coverage,bc:blue=NIDWEDEYK,NIDWEDEYKK,QIEDSEEIIK,SIQASNFEPSGSMQLK,SSNSFQK,SYELLNK,WVALTAYQPVDVVTK&format=svg	https://wlab.ethz.ch/protter/#up=Q8IK01&tm=auto&mc=lightsalmon&lc=blue&tml=numcount&numbers&legend&n:coverage,bc:blue=KWVALTAYQPVDVVTK,LDNIDAK,NIDWEDEYK,NIDWEDEYKK,QIEDSEEIIK,RLSSEEIK,SIQASNFEPSGSMQLK,SIQASNFEPSGSMQLK,SSNSFQK,SYELLNK,TVEVPIIK,WVALTAYQPVDVVTK,YSLDQNNIYQQANSFNQFNENAYNQNAFNR&format=svg	https://wlab.ethz.ch/protter/#up=Q8IK01&tm=auto&mc=lightsalmon&lc=blue&tml=numcount&numbers&legend&n:coverage,bc:blue=IVEVPHIHYK,KWVALTAYQPVDVVTK,LDNIDAK,NIDWEDEYK,NIDWEDEYKK,QIEDSEEIIK,RLSSEEIK,SIQASNFEPSGSMQLK,SIQASNFEPSGSMQLK,SSNSFQK,SYELLNK,TVEVPIIK,WVALTAYQPVDVVTK,YSLDQNNIYQQANSFNQFNENAYNQNAFNR&format=svg	https://wlab.ethz.ch/protter/#up=Q8IK01&tm=auto&mc=lightsalmon&lc=blue&tml=numcount&numbers&legend&n:coverage,bc:blue=NIDWEDEYK,NIDWEDEYKK,QIEDSEEIIK,RLSSEEIK,SIQASNFEPSGSMQLK,SIQASNFEPSGSMQLK,SSNSFQK,SYELLNK,WVALTAYQPVDVVTK&format=svg
Q9U0J6	Reference proteome	NA	NA	NA	NA	Untagged	IPR053019;	Q9U0J6	Q9U0J6	Oocyst capsule protein	PF3D7_0409000	312503	7.57294	9.09971	8.64604	8.69718	8.80084	9.15022	8.7702	8.51502	-4.74316	-4.25323	-4.52984	-4.80202	-4.52646	-3.87885	-4.09006	-3.95686	0.469004	0.0322026	0.154787	NotSig	1	1	No	No	21	16	24	25	21	16	24	24	https://wlab.ethz.ch/protter/#up=Q9U0J6&tm=auto&mc=lightsalmon&lc=blue&tml=numcount&numbers&legend&n:coverage,bc:blue=EIDQQYK,ENVILTNEK,FLQNIPSYMK,FVNQMPLQLFK,IINWTITPIK,INLNLIQNDFK,KGENNNHNNITNNITNNITNNIQNK,LYAIQDMIIPK,NDIFDMYYNTK,NNLNMINMYTFEK,NSNYNIIK,NYSIVVPTILYEHNNNNNK,QFIIFSDDNTNFYPVK,QIQEQIQEQK,SLFEQQNK,TYNINMQPLK,TYTDINK,VLLNHTLQNNYNK,YANVLLR,YDMYNNIYHK,YYEETSFIK&format=svg	https://wlab.ethz.ch/protter/#up=Q9U0J6&tm=auto&mc=lightsalmon&lc=blue&tml=numcount&numbers&legend&n:coverage,bc:blue=EIDQQYK,ENVILTNEK,FLQNIPSYMK,IINWTITPIK,INLNLIQNDFK,KGENNNHNNITNNITNNITNNIQNK,NNLNMINMYTFEK,NSNYNIIK,QFIIFSDDNTNFYPVK,QIQEQIQEQK,SLFEQQNK,TYNINMQPLK,VLLNHTLQNNYNK,YANVLLR,YDMYNNIYHK,YYEETSFIK&format=svg	https://wlab.ethz.ch/protter/#up=Q9U0J6&tm=auto&mc=lightsalmon&lc=blue&tml=numcount&numbers&legend&n:coverage,bc:blue=EIDQQYK,ENIYYNNLINSNDNK,ENVILTNEK,FLQNIPSYMK,FVNQMPLQLFK,IINWTITPIK,INLNLIQNDFK,KGENNNHNNITNNITNNITNNIQNK,LYAIQDMIIPK,NDIFDMYYNTK,NNLNMINMYTFEK,NSNYNIIK,NTIEINQTTK,NYSIVVPTILYEHNNNNNK,QFIIFSDDNTNFYPVK,QIQEQIQEQK,SLSSFIIR,TYNINMQPLK,TYTDINK,VLLNHTLQNNYNK,VNLLTNNK,YANVLLR,YDMYNNIYHK…	https://wlab.ethz.ch/protter/#up=Q9U0J6&tm=auto&mc=lightsalmon&lc=blue&tml=numcount&numbers&legend&n:coverage,bc:blue=EIDQQYK,ENIYYNNLINSNDNK,ENVILTNEK,FLQNIPSYMK,FVNQMPLQLFK,IINWTITPIK,INLNLIQNDFK,KGENNNHNNITNNITNNITNNIQNK,LYAIQDMIIPK,NDIFDMYYNTK,NNLNMINMYTFEK,NSNYNIIK,NTIEINQTTK,NYSIVVPTILYEHNNNNNK,QFIIFSDDNTNFYPVK,QIQEQIQEQK,SLFEQQNK,SLSSFIIR,TYNINMQPLK,TYTDINK,VLLNHTLQNNYNK,VNLLTNNK,YANVLLR,Y…	https://wlab.ethz.ch/protter/#up=Q9U0J6&tm=auto&mc=lightsalmon&lc=blue&tml=numcount&numbers&legend&n:coverage,bc:blue=EIDQQYK,ENVILTNEK,FLQNIPSYMK,FVNQMPLQLFK,IINWTITPIK,INLNLIQNDFK,KGENNNHNNITNNITNNITNNIQNK,LYAIQDMIIPK,NDIFDMYYNTK,NSNYNIIK,NTIEINQTTK,QFIIFSDDNTNFYPVK,QIQEQIQEQK,SLFEQQNK,SLSSFIIR,TYNINMQPLK,VLLNHTLQNNYNK,VNLLTNNK,YANVLLR,YDMYNNIYHK,YYEETSFIK&format=svg
Q8IEB1	Reference proteome	intracellular protein transport [GO:0006886]	NA	GTPase activator activity [GO:0005096]	NA	Untagged	IPR000195;IPR035969;	Q8IEB1	Q8IEB1	TBC domain protein, putative	PF3D7_1320200	74883	7.1453	7.78995	8.56843	8.98358	8.73073	8.56695	8.30425	8.12104	-5.29023	-5.73071	-5.25043	-5.17234	-4.79408	-4.63486	-5.1804	-4.96475	0.467407	0.0217209	0.127815	NotSig	1	1	No	No	10	10	10	10	9	10	10	9	https://wlab.ethz.ch/protter/#up=Q8IEB1&tm=auto&mc=lightsalmon&lc=blue&tml=numcount&numbers&legend&n:coverage,bc:blue=DEYIEYNLDR,FIVQNIK,HLSLDSNK,ILNSLISTETFDEEEQREK,NICVHNNLPK,NNINITDIYNEYISQK,SIINESDLK,TANLISNIK,TRPELSFFNLNPQQTINSNIK,WNTELIEK&format=svg	https://wlab.ethz.ch/protter/#up=Q8IEB1&tm=auto&mc=lightsalmon&lc=blue&tml=numcount&numbers&legend&n:coverage,bc:blue=DEYIEYNLDR,FIVQNIK,HLSLDSNK,ILNSLISTETFDEEEQREK,NICVHNNLPK,NNINITDIYNEYISQK,SIINESDLK,TANLISNIK,TRPELSFFNLNPQQTINSNIK,WNTELIEK&format=svg	https://wlab.ethz.ch/protter/#up=Q8IEB1&tm=auto&mc=lightsalmon&lc=blue&tml=numcount&numbers&legend&n:coverage,bc:blue=DEYIEYNLDR,FIVQNIK,HLSLDSNK,ILNSLISTETFDEEEQREK,NICVHNNLPK,NNINITDIYNEYISQK,SIINESDLK,TANLISNIK,TRPELSFFNLNPQQTINSNIK,WNTELIEK&format=svg	https://wlab.ethz.ch/protter/#up=Q8IEB1&tm=auto&mc=lightsalmon&lc=blue&tml=numcount&numbers&legend&n:coverage,bc:blue=DEYIEYNLDR,FIVQNIK,HLSLDSNK,ILNSLISTETFDEEEQREK,NICVHNNLPK,NNINITDIYNEYISQK,SIINESDLK,TANLISNIK,TRPELSFFNLNPQQTINSNIK,WNTELIEK&format=svg	https://wlab.ethz.ch/protter/#up=Q8IEB1&tm=auto&mc=lightsalmon&lc=blue&tml=numcount&numbers&legend&n:coverage,bc:blue=DEYIEYNLDR,FIVQNIK,HLSLDSNK,ILNSLISTETFDEEEQREK,NNINITDIYNEYISQK,SIINESDLK,TANLISNIK,TRPELSFFNLNPQQTINSNIK,WNTELIEK&format=svg
Q8IL20	Mitochondrion;Reference proteome;Ribonucleoprotein;Ribosomal protein;Transit peptide	NA	mitochondrial small ribosomal subunit [GO:0005763]	structural constituent of ribosome [GO:0003735]	NA	Untagged	IPR019368;	Q8IL20	Q8IL20	Small ribosomal subunit protein mS29	PF3D7_1445300	72303	8.3891	9.29901	9.24237	10.8384	9.419	8.98974	10.4766	10.498	2.80541	3.14908	1.97275	3.39548	3.20512	2.9661	3.38911	3.60354	0.460286	0.181246	0.402185	NotSig	1	1	No	No	14	15	14	14	15	15	15	15	https://wlab.ethz.ch/protter/#up=Q8IL20&tm=auto&mc=lightsalmon&lc=blue&tml=numcount&numbers&legend&n:coverage,bc:blue=AIETEILNDENYK,ELVAYPYEEER,ENDDEINMNNSNNR,ESLGLDNYFLK,FALPTNLLELSK,FDINNIVR,FITNNIK,FYYDNIK,GVGLLYR,LLLQWDTSK,NIANFFFNR,NMYINVTNDNK,SNTNLYIQPELSR,YNGYIPTYYFTIPK&format=svg	https://wlab.ethz.ch/protter/#up=Q8IL20&tm=auto&mc=lightsalmon&lc=blue&tml=numcount&numbers&legend&n:coverage,bc:blue=AIETEILNDENYK,ELVAYPYEEER,ENDDEINMNNSNNR,ESLGLDNYFLK,FALPTNLLELSK,FDINNIVR,FITNNIK,FYYDNIK,GVGLLYR,LLLQWDTSK,NIANFFFNR,NMYINVTNDNK,QTYEIIK,SNTNLYIQPELSR,YNGYIPTYYFTIPK&format=svg	https://wlab.ethz.ch/protter/#up=Q8IL20&tm=auto&mc=lightsalmon&lc=blue&tml=numcount&numbers&legend&n:coverage,bc:blue=AIETEILNDENYK,ELVAYPYEEER,ENDDEINMNNSNNR,ESLGLDNYFLK,FALPTNLLELSK,FDINNIVR,FITNNIK,FYYDNIK,GVGLLYR,LLLQWDTSK,NIANFFFNR,NMYINVTNDNK,SNTNLYIQPELSR,YNGYIPTYYFTIPK&format=svg	https://wlab.ethz.ch/protter/#up=Q8IL20&tm=auto&mc=lightsalmon&lc=blue&tml=numcount&numbers&legend&n:coverage,bc:blue=AIETEILNDENYK,ELVAYPYEEER,ENDDEINMNNSNNR,ESLGLDNYFLK,FALPTNLLELSK,FDINNIVR,FITNNIK,FYYDNIK,LLLQWDTSK,NIANFFFNR,NMYINVTNDNK,QTYEIIK,SNTNLYIQPELSR,YNGYIPTYYFTIPK&format=svg	https://wlab.ethz.ch/protter/#up=Q8IL20&tm=auto&mc=lightsalmon&lc=blue&tml=numcount&numbers&legend&n:coverage,bc:blue=AIETEILNDENYK,ELVAYPYEEER,ENDDEINMNNSNNR,ESLGLDNYFLK,FALPTNLLELSK,FDINNIVR,FITNNIK,FYYDNIK,GVGLLYR,LLLQWDTSK,NIANFFFNR,NMYINVTNDNK,QTYEIIK,SNTNLYIQPELSR,YNGYIPTYYFTIPK&format=svg
C0H5A3	Coiled coil;Membrane;Reference proteome;Repeat;Transmembrane;Transmembrane helix	NA	membrane [GO:0016020]	NA	TRANSMEM 785..808; /note="Helical"; /evidence="ECO:0000256|SAM:Phobius"; TRANSMEM 1027..1051; /note="Helical"; /evidence="ECO:0000256|SAM:Phobius"; TRANSMEM 1071..1095; /note="Helical"; /evidence="ECO:0000256|SAM:Phobius"; TRANSMEM 1107..1133; /note="Helical"; /evidence="ECO:0000256|SAM:Phobius"; TRANSMEM 1513..1532; /note="Helical"; /evidence="ECO:0000256|SAM:Phobius"; TRANSMEM 1539..1558; /note…	Untagged	IPR003409;	C0H5A3	C0H5A3	NA	NA	520222		5.76794	5.17312			5.70021	6.48347	5.52412		5.56932	5.21509			5.5943	6.48512	5.47031	0.457705	0.281108	0.507297	NotSig	1	1	NA	NA		2	2			5	6	3	NA	https://wlab.ethz.ch/protter/#up=C0H5A3&tm=auto&mc=lightsalmon&lc=blue&tml=numcount&numbers&legend&n:coverage,bc:blue=NIENNVANDVSK,NMLYNNK&format=svg	https://wlab.ethz.ch/protter/#up=C0H5A3&tm=auto&mc=lightsalmon&lc=blue&tml=numcount&numbers&legend&n:coverage,bc:blue=LNYLLLLDQINNDGDIYDIQR,NIENNVANDVSK&format=svg	NA	NA
C0H4C6	Coiled coil;Membrane;Reference proteome;Transmembrane;Transmembrane helix	mitochondrial protein processing [GO:0034982]	m-AAA complex [GO:0005745]	metalloendopeptidase activity [GO:0004222]	TRANSMEM 1223..1240; /note="Helical"; /evidence="ECO:0000256|SAM:Phobius"; TRANSMEM 1262..1281; /note="Helical"; /evidence="ECO:0000256|SAM:Phobius"; TRANSMEM 2848..2871; /note="Helical"; /evidence="ECO:0000256|SAM:Phobius"; TRANSMEM 2911..2934; /note="Helical"; /evidence="ECO:0000256|SAM:Phobius"	Untagged	IPR050928;IPR029240;	C0H4C6	C0H4C6	MMS19-like protein, putative	PF3D7_0505000	355181	10.1508	9.50326	9.46655	10.8167	10.455	10.3121	10.3377	10.8336	13.1573	12.7429	12.4142	13.8377	13.6727	13.4684	13.2164	13.621	0.456584	0.167071	0.384032	NotSig	1	1	No	No	56	55	56	60	58	56	56	56	https://wlab.ethz.ch/protter/#up=C0H4C6&tm=auto&mc=lightsalmon&lc=blue&tml=numcount&numbers&legend&n:coverage,bc:blue=DNSPIIYNVK,EFIHINHINDLEITDFDDIGGIISGDK,EHILQNSFNFMEDIR,EHILQNSFNFMEDIRK,ELLYMLR,ELVISSNEHNVDTYK,ENIFYYR,ETYSDLFQYIYYK,EVVEFVEK,EVYLYYK,EYINDESLFTYDK,FKEDYICIR,FPNLLFEK,FRNEIITVPNFINK,GSSINLVTQLLER,HHDMSNDIYDEENIENIYR,IDNNSFNYTDLWR,IILISLEK,INNNIIMNNDVLK,INYDVIR,IVIDHFTNIYQALVNNNLK…	https://wlab.ethz.ch/protter/#up=C0H4C6&tm=auto&mc=lightsalmon&lc=blue&tml=numcount&numbers&legend&n:coverage,bc:blue=DNSPIIYNVK,EFIHINHINDLEITDFDDIGGIISGDK,EHILQNSFNFMEDIRK,ELVISSNEHNVDTYK,ENIFYYR,ETYSDLFQYIYYK,EVVEFVEK,EVYLYYK,EYINDESLFTYDK,FKEDYICIR,FPNLLFEK,FRNEIITVPNFINK,GSSINLVTQLLER,HHDMSNDIYDEENIENIYR,IDNNSFNYTDLWR,IILISLEK,INNNIIMNNDVLK,INYDVIR,IVIDHFTNIYQALVNNNLK,IYYDNEITELYK,KIELIYEK,L…	https://wlab.ethz.ch/protter/#up=C0H4C6&tm=auto&mc=lightsalmon&lc=blue&tml=numcount&numbers&legend&n:coverage,bc:blue=DNSPIIYNVK,EFIHINHINDLEITDFDDIGGIISGDK,EHILQNSFNFMEDIR,EHILQNSFNFMEDIRK,ELLYMLR,ELVISSNEHNVDTYK,ENIFYYR,ETYSDLFQYIYYK,EVVEFVEK,EVYLYYK,EYINDESLFTYDK,FKEDYICIR,FPNLLFEK,FRNEIITVPNFINK,GSSINLVTQLLER,HHDMSNDIYDEENIENIYR,IDNNSFNYTDLWR,IILISLEK,INNNIIMNNDVLK,INYDVIR,IVIDHFTNIYQALVNNNLK…	https://wlab.ethz.ch/protter/#up=C0H4C6&tm=auto&mc=lightsalmon&lc=blue&tml=numcount&numbers&legend&n:coverage,bc:blue=DNSPIIYNVK,EFIHINHINDLEITDFDDIGGIISGDK,EHILQNSFNFMEDIR,EHILQNSFNFMEDIRK,EKNEIEK,ELLYMLR,ELVISSNEHNVDTYK,ENIFYYR,ETYSDLFQYIYYK,EVVEFVEK,EVYLYYK,EYINDESLFTYDK,FKEDYICIR,FPNLLFEK,FRNEIITVPNFINK,GSSINLVTQLLER,HHDMSNDIYDEENIENIYR,IDNNSFNYTDLWR,IILISLEK,INNNIIMNNDVLK,INYDVIR,IQVQLENESDP…	https://wlab.ethz.ch/protter/#up=C0H4C6&tm=auto&mc=lightsalmon&lc=blue&tml=numcount&numbers&legend&n:coverage,bc:blue=DNSPIIYNVK,EFIHINHINDLEITDFDDIGGIISGDK,EHILQNSFNFMEDIR,EHILQNSFNFMEDIRK,EKNEIEK,ELLYMLR,ELVISSNEHNVDTYK,ENIFYYR,ETYSDLFQYIYYK,EVVEFVEK,EVYLYYK,EYINDESLFTYDK,FKEDYICIR,FPNLLFEK,FRNEIITVPNFINK,GSSINLVTQLLER,HHDMSNDIYDEENIENIYR,IDNNSFNYTDLWR,IILISLEK,INNNIIMNNDVLK,INYDVIR,IQVQLENESDP…
Q8IAY0	Hydrolase;Reference proteome	NA	cytoplasm [GO:0005737]	1-acyl-2-lysophosphatidylserine acylhydrolase activity [GO:0052740]; metal ion binding [GO:0046872]; phosphatidylserine 1-acylhydrolase activity [GO:0052739]; phospholipase A1 activity [GO:0008970]; phospholipase activity [GO:0004620]	NA	Untagged	IPR029058;IPR004177;	Q8IAY0	Q8IAY0	Phospholipase DDHD1, putative (EC 3.1.1.32)	PF3D7_0814400	80761			5.83699	6.49589			7.00104	5.37334			-5.86768	-5.86768			-5.41274	-5.41274	0.454939	0.00624516	0.0675061	NotSig	1	1	No	No			4	5			5	5	NA	NA	https://wlab.ethz.ch/protter/#up=Q8IAY0&tm=auto&mc=lightsalmon&lc=blue&tml=numcount&numbers&legend&n:coverage,bc:blue=DNDINFYEDKPILDDK,ININTMAETR,NENNDEDQSTLNK,VEDDDDENNEDTEK&format=svg	https://wlab.ethz.ch/protter/#up=Q8IAY0&tm=auto&mc=lightsalmon&lc=blue&tml=numcount&numbers&legend&n:coverage,bc:blue=DNDINFYEDKPILDDK,ININTMAETR,NENNDEDQSTLNK,NIQAMSDPFNMK,VEDDDDENNEDTEK&format=svg	NA
C6KT38	Membrane;Reference proteome;Transmembrane;Transmembrane helix	NA	membrane [GO:0016020]; nucleus [GO:0005634]	histone binding [GO:0042393]	TRANSMEM 272..291; /note="Helical"; /evidence="ECO:0000256|SAM:Phobius"; TRANSMEM 1894..1913; /note="Helical"; /evidence="ECO:0000256|SAM:Phobius"; TRANSMEM 2023..2042; /note="Helical"; /evidence="ECO:0000256|SAM:Phobius"; TRANSMEM 2331..2352; /note="Helical"; /evidence="ECO:0000256|SAM:Phobius"; TRANSMEM 2372..2389; /note="Helical"; /evidence="ECO:0000256|SAM:Phobius"; TRANSMEM 2440..2457; /note…	Untagged	IPR052824;IPR036322;	C6KT38	C6KT38	Vacuolar protein sorting-associated protein 3	PF3D7_0619800	307492	7.33664	8.7905	9.21103	9.29914	8.35682	9.65376	8.89379	8.90607	-5.22523	-4.87556	-4.85641	-5.11101	-5.31973	-3.69193	-4.83277	-4.41617	0.4519	0.208259	0.431149	NotSig	1	1	No	No	25	25	24	27	26	26	27	25	https://wlab.ethz.ch/protter/#up=C6KT38&tm=auto&mc=lightsalmon&lc=blue&tml=numcount&numbers&legend&n:coverage,bc:blue=DHVVNDNIR,EINIFINDIK,EMNNNIYIK,EPHLNEPNIMSMEDIK,FINTNPIHINK,FNASNYIMK,IDNGNNNNNVHQNYNTDK,IDNSTDPTTDDR,INLTSFNNTEHSIK,ISMIGTSLVEK,IVDSFILK,LFNNIYDNFVR,LNEEINNNSK,LNHILDMTQMDNILR,MNIINIPMYIK,NDEHASFVYK,NLFLYIYK,NYDELSYHPTNLQNSR,QEYMNVPNKR,SPMILSLR,SSFYNNLSHFSSDQR,TNSFIILDK,YIYNNEQYK…	https://wlab.ethz.ch/protter/#up=C6KT38&tm=auto&mc=lightsalmon&lc=blue&tml=numcount&numbers&legend&n:coverage,bc:blue=DHVVNDNIR,EINIFINDIK,EMNNNIYIK,EPHLNEPNIMSMEDIK,FINTNPIHINK,FNASNYIMK,IDNGNNNNNVHQNYNTDK,IDNSTDPTTDDR,INLTSFNNTEHSIK,IVDSFILK,LFNNIYDNFVR,LNEEINNNSK,LNHILDMTQMDNILR,MNIINIPMYIK,NDEHASFVYK,NGSYTSTQLK,NLFLYIYK,NYDELSYHPTNLQNSR,QEYMNVPNKR,SPMILSLR,SSFYNNLSHFSSDQR,TNSFIILDK,YIYNNEQYK,…	https://wlab.ethz.ch/protter/#up=C6KT38&tm=auto&mc=lightsalmon&lc=blue&tml=numcount&numbers&legend&n:coverage,bc:blue=DHVVNDNIR,EINIFINDIK,EMNNNIYIK,EPHLNEPNIMSMEDIK,FNASNYIMK,IDNGNNNNNVHQNYNTDK,IDNSTDPTTDDR,ILNYMNDLNVVINEYISLNK,INLTSFNNTEHSIK,ISMIGTSLVEK,IVDSFILK,LFNNIYDNFVR,LNEEINNNSK,LNHILDMTQMDNILR,MNIINIPMYIK,NGSYTSTQLK,NLFLYIYK,NYDELSYHPTNLQNSR,SPMILSLR,SSFYNNLSHFSSDQR,TNSFIILDK,YIYNNEQYK,Y…	https://wlab.ethz.ch/protter/#up=C6KT38&tm=auto&mc=lightsalmon&lc=blue&tml=numcount&numbers&legend&n:coverage,bc:blue=DHVVNDNIR,EINIFINDIK,EMNNNIYIK,EMNNNIYIKEPHLNEPNIMSMEDIK,EPHLNEPNIMSMEDIK,FINTNPIHINK,FNASNYIMK,IDNGNNNNNVHQNYNTDK,IDNSTDPTTDDR,ILNYMNDLNVVINEYISLNK,INLTSFNNTEHSIK,ISMIGTSLVEK,IVDSFILK,LFNNIYDNFVR,LNEEINNNSK,LNHILDMTQMDNILR,MNIINIPMYIK,NDEHASFVYK,NGSYTSTQLK,NLFLYIYK,NYDELSYHPTNLQN…	https://wlab.ethz.ch/protter/#up=C6KT38&tm=auto&mc=lightsalmon&lc=blue&tml=numcount&numbers&legend&n:coverage,bc:blue=DHVVNDNIR,EINIFINDIK,EMNNNIYIK,EPHLNEPNIMSMEDIK,FINTNPIHINK,FNASNYIMK,IDNGNNNNNVHQNYNTDK,IDNSTDPTTDDR,INLTSFNNTEHSIK,ISMIGTSLVEK,IVDSFILK,LFNNIYDNFVR,LNEEINNNSK,LNHILDMTQMDNILR,MNIINIPMYIK,NDEHASFVYK,NGSYTSTQLK,NLFLYIYK,NYDELSYHPTNLQNSR,QEYMNVPNKR,SPMILSLR,SSFYNNLSHFSSDQR,TNSFIILD…
Q8IC39	Reference proteome	protein maturation by [4Fe-4S] cluster transfer [GO:0106035]; protein maturation by iron-sulfur cluster transfer [GO:0097428]	NA	NA	NA	Untagged	IPR034904;IPR039796;	Q8IC39	Q8IC39	Cytosolic iron-sulfur assembly component 2, putative	PF3D7_0703100	21268	8.73055	9.51985	9.38933	8.8945	9.89603	10.2039	9.30946	8.22409	-3.77653	-3.99193	-3.34098	-4.15075	-3.55182	-2.96871	-3.11993	-3.81937	0.450089	0.104235	0.291771	NotSig	1	1	No	No	7	7	6	7	7	7	7	7	https://wlab.ethz.ch/protter/#up=Q8IC39&tm=auto&mc=lightsalmon&lc=blue&tml=numcount&numbers&legend&n:coverage,bc:blue=DIKDPEYSYTLEALK,DPEYSYTLEALK,HLFNVIK,NIHINYEEK,NSINYHYPIIKF,SSLDELTIK,TNIYIYPGSHNSEHSINK&format=svg	https://wlab.ethz.ch/protter/#up=Q8IC39&tm=auto&mc=lightsalmon&lc=blue&tml=numcount&numbers&legend&n:coverage,bc:blue=DIKDPEYSYTLEALK,DPEYSYTLEALK,HLFNVIK,NIHINYEEK,NSINYHYPIIKF,SSLDELTIK,TNIYIYPGSHNSEHSINK&format=svg	https://wlab.ethz.ch/protter/#up=Q8IC39&tm=auto&mc=lightsalmon&lc=blue&tml=numcount&numbers&legend&n:coverage,bc:blue=DIKDPEYSYTLEALK,HLFNVIK,NIHINYEEK,NSINYHYPIIKF,SSLDELTIK,TNIYIYPGSHNSEHSINK&format=svg	https://wlab.ethz.ch/protter/#up=Q8IC39&tm=auto&mc=lightsalmon&lc=blue&tml=numcount&numbers&legend&n:coverage,bc:blue=DIKDPEYSYTLEALK,DPEYSYTLEALK,HLFNVIK,NIHINYEEK,NSINYHYPIIKF,SSLDELTIK,TNIYIYPGSHNSEHSINK&format=svg	https://wlab.ethz.ch/protter/#up=Q8IC39&tm=auto&mc=lightsalmon&lc=blue&tml=numcount&numbers&legend&n:coverage,bc:blue=DIKDPEYSYTLEALK,DPEYSYTLEALK,HLFNVIK,NIHINYEEK,NSINYHYPIIKF,SSLDELTIK,TNIYIYPGSHNSEHSINK&format=svg
Q8ID22	Endonuclease;Hydrolase;Nuclease;Reference proteome	DNA repair [GO:0006281]; double-strand break repair via homologous recombination [GO:0000724]; nucleotide-excision repair involved in interstrand cross-link repair [GO:1901255]; resolution of meiotic recombination intermediates [GO:0000712]	nucleotide-excision repair factor 1 complex [GO:0000110]	damaged DNA binding [GO:0003684]; deoxyribonuclease I activity [GO:0004530]; single-stranded DNA binding [GO:0003697]; single-stranded DNA endodeoxyribonuclease activity [GO:0000014]	NA	Untagged	IPR006166;IPR011335;IPR010994;IPR047520;	Q8ID22	Q8ID22	DNA repair endonuclease XPF, putative (EC 3.1.21.1)	PF3D7_1368800	204533	11.0727	11.5644	11.0342	8.76665	11.5647	10.652	11.2088	10.9336	14.2715	15.0931	15.2733	13.1065	15.1344	14.1096	15.3413	14.9546	0.448849	0.411539	0.631865	NotSig	1	1	No	No	41	39	41	41	38	41	40	42	https://wlab.ethz.ch/protter/#up=Q8ID22&tm=auto&mc=lightsalmon&lc=blue&tml=numcount&numbers&legend&n:coverage,bc:blue=DDNNTFQGK,DHIIQIK,DHQNNLIK,DNFIYVK,DNFVQTLHQK,EEYIISK,EFYNLLLHTNDDK,EIQEDNNR,ENDIDINKK,EPNNEFPK,EVDDQNNSTGTK,FDVTTCR,FLQPHIYEINLDIPNVLLK,HDIEPNREDEIK,HLNILIK,KHDIEPNREDEIK,KNESIYEPIDVFNK,KVENVTNWNAIEILK,LFQYSIYQLHEEK,LINHQHIVNLAQK,LNEQSEVDGK,LYNQINQMSK,MYPLYYEK,NESIYEPIDVFNK,NIIDN…	https://wlab.ethz.ch/protter/#up=Q8ID22&tm=auto&mc=lightsalmon&lc=blue&tml=numcount&numbers&legend&n:coverage,bc:blue=DDNNTFQGK,DHIIQIK,DHQNNLIK,DNFIYVK,DNFVQTLHQK,EEYIISK,EFYNLLLHTNDDK,EIQEDNNR,ENDIDINKK,EPNNEFPK,FLQPHIYEINLDIPNVLLK,FNDNNSNNENMYNLIK,HDIEPNREDEIK,HLNILIK,KHDIEPNREDEIK,KNESIYEPIDVFNK,KVENVTNWNAIEILK,LFQYSIYQLHEEK,LINHQHIVNLAQK,LNEQSEVDGK,LYNQINQMSK,MYPLYYEK,NIIDNLFDNYTYK,NIQNESTTK…	https://wlab.ethz.ch/protter/#up=Q8ID22&tm=auto&mc=lightsalmon&lc=blue&tml=numcount&numbers&legend&n:coverage,bc:blue=DDNNTFQGK,DHIIQIK,DHQNNLIK,DNFIYVK,DNFVQTLHQK,EEYIISK,EFYNLLLHTNDDK,EIQEDNNR,ENDIDINKK,EPNNEFPK,EVDDQNNSTGTK,FDVTTCR,FNDNNSNNENMYNLIK,HDIEPNREDEIK,HLNILIK,KHDIEPNREDEIK,KNESIYEPIDVFNK,KVENVTNWNAIEILK,LFQYSIYQLHEEK,LINHQHIVNLAQK,LNEQSEVDGK,LYNQINQMSK,MYPLYYEK,NESIYEPIDVFNK,NIIDNLFD…	https://wlab.ethz.ch/protter/#up=Q8ID22&tm=auto&mc=lightsalmon&lc=blue&tml=numcount&numbers&legend&n:coverage,bc:blue=DDNNTFQGK,DHIIQIK,DHQNNLIK,DNFIYVK,DNFVQTLHQK,EEYIISK,EFYNLLLHTNDDK,EIQEDNNR,ENDIDINKK,EPNNEFPK,EVDDQNNSTGTK,FDVTTCR,FNDNNSNNENMYNLIK,HDIEPNREDEIK,HLNILIK,KHDIEPNREDEIK,KNESIYEPIDVFNK,KVENVTNWNAIEILK,LFQYSIYQLHEEK,LINHQHIVNLAQK,LNEQSEVDGK,LYNQINQMSK,MYPLYYEK,NESIYEPIDVFNK,NIIDNLFD…	https://wlab.ethz.ch/protter/#up=Q8ID22&tm=auto&mc=lightsalmon&lc=blue&tml=numcount&numbers&legend&n:coverage,bc:blue=DDNNTFQGK,DHQNNLIK,DNFIYVK,DNFVQTLHQK,EEYIISK,EFYNLLLHTNDDK,EIQEDNNR,ENDIDINKK,EVDDQNNSTGTK,FDVTTCR,HDIEPNREDEIK,HLNILIK,KHDIEPNREDEIK,KNESIYEPIDVFNK,KVENVTNWNAIEILK,LFQYSIYQLHEEK,LINHQHIVNLAQK,LNEQSEVDGK,LYNQINQMSK,MYPLYYEK,NESIYEPIDVFNK,NIIDNLFDNYTYK,NIQNESTTK,NISSFTFDEK,NLYHLQN…
Q8IB79	Reference proteome	NA	NA	NA	NA	Untagged	NA	Q8IB79	Q8IB79	Uncharacterized protein	PF3D7_0824500	45099	7.50289	8.13121	8.01426	8.27105	8.71571	8.33084	7.9547	8.31666	0.194103	0.209304	0.22452	0.290048	0.810727	0.601596	0.351379	0.94343	0.447289	0.00829279	0.0784261	NotSig	1	1	No	No	6	8	6	7	8	8	8	7	https://wlab.ethz.ch/protter/#up=Q8IB79&tm=auto&mc=lightsalmon&lc=blue&tml=numcount&numbers&legend&n:coverage,bc:blue=DYVFNQYVNK,GNIENDTSENVNSFMFSILNEGK,HVYTAPEIDGSK,IYPSIYFTK,LNLLEPNQVLK,TTEQEINYQDDYNLNNNDYMTK&format=svg	https://wlab.ethz.ch/protter/#up=Q8IB79&tm=auto&mc=lightsalmon&lc=blue&tml=numcount&numbers&legend&n:coverage,bc:blue=DYVFNQYVNK,DYVFNQYVNKK,EIFLNNK,GNIENDTSENVNSFMFSILNEGK,HVYTAPEIDGSK,IYPSIYFTK,LNLLEPNQVLK,TTEQEINYQDDYNLNNNDYMTK&format=svg	https://wlab.ethz.ch/protter/#up=Q8IB79&tm=auto&mc=lightsalmon&lc=blue&tml=numcount&numbers&legend&n:coverage,bc:blue=DYVFNQYVNK,EIFLNNK,GNIENDTSENVNSFMFSILNEGK,HVYTAPEIDGSK,IYPSIYFTK,LNLLEPNQVLK&format=svg	https://wlab.ethz.ch/protter/#up=Q8IB79&tm=auto&mc=lightsalmon&lc=blue&tml=numcount&numbers&legend&n:coverage,bc:blue=DYVFNQYVNK,EIFLNNK,GNIENDTSENVNSFMFSILNEGK,HVYTAPEIDGSK,IYPSIYFTK,LNLLEPNQVLK,TTEQEINYQDDYNLNNNDYMTK&format=svg	https://wlab.ethz.ch/protter/#up=Q8IB79&tm=auto&mc=lightsalmon&lc=blue&tml=numcount&numbers&legend&n:coverage,bc:blue=DYVFNQYVNK,DYVFNQYVNKK,EIFLNNK,GNIENDTSENVNSFMFSILNEGK,HVYTAPEIDGSK,IYPSIYFTK,LNLLEPNQVLK,TTEQEINYQDDYNLNNNDYMTK&format=svg
Q8ILG4	Coiled coil;Membrane;Reference proteome;Transmembrane;Transmembrane helix	NA	membrane [GO:0016020]	NA	TRANSMEM 185..203; /note="Helical"; /evidence="ECO:0000256|SAM:Phobius"; TRANSMEM 210..231; /note="Helical"; /evidence="ECO:0000256|SAM:Phobius"; TRANSMEM 237..258; /note="Helical"; /evidence="ECO:0000256|SAM:Phobius"	Untagged	NA	Q8ILG4	Q8ILG4	Ion transport domain-containing protein	PF3D7_1430000	39396	6.57203	8.37094		8.0307			7.51626	7.95344	-6.01671	-5.89889		-5.91181			-5.88473	-5.10603	0.447089	0.150805	0.361061	NotSig	1	1	No	yes	1	2		2			2	2	https://wlab.ethz.ch/protter/#up=Q8ILG4&tm=auto&mc=lightsalmon&lc=blue&tml=numcount&numbers&legend&n:coverage,bc:blue=INEYSNINNK&format=svg	https://wlab.ethz.ch/protter/#up=Q8ILG4&tm=auto&mc=lightsalmon&lc=blue&tml=numcount&numbers&legend&n:coverage,bc:blue=INEYSNINNK,TKLPTDNIDFSLLNLPR&format=svg	NA	https://wlab.ethz.ch/protter/#up=Q8ILG4&tm=auto&mc=lightsalmon&lc=blue&tml=numcount&numbers&legend&n:coverage,bc:blue=INEYSNINNK,TKLPTDNIDFSLLNLPR&format=svg	NA
Q8I3P7	Lyase;Reference proteome	enzyme-directed rRNA pseudouridine synthesis [GO:0000455]; rRNA processing [GO:0006364]	NA	pseudouridine synthase activity [GO:0009982]; pseudouridylate synthase activity [GO:0004730]; RNA binding [GO:0003723]	NA	Untagged	IPR020103;IPR006145;IPR050188;	Q8I3P7	Q8I3P7	Ribosomal large subunit pseudouridylate synthase, putative (EC 4.2.1.70)	PF3D7_0521500	58195	8.80787	7.78789	8.46888	8.17276	8.64321	9.22427	8.42542	9.10636	16.0754	15.6701	16.2816	16.177	16.5125	16.9159	16.0507	16.502	0.444263	0.0658792	0.228335	NotSig	1	1	No	No	12	12	12	12	12	12	12	11	https://wlab.ethz.ch/protter/#up=Q8I3P7&tm=auto&mc=lightsalmon&lc=blue&tml=numcount&numbers&legend&n:coverage,bc:blue=APIINVTDNFLNYENVNK,ENDNNNNNYDNRYDGK,EYEECQNHVTTPLYK,GKLDDIYPSVETLLYQK,IEYNNVNGK,IIYENDYFLVLNK,IIYENDYFLVLNKPYDIK,LHSLSLGSSIVGDETYFDDMITNK,NNDLINTSFINYNLK,NPNDLFDDIHDTYNK,SENINNLEK,YEQHPNNDVLLNLNK&format=svg	https://wlab.ethz.ch/protter/#up=Q8I3P7&tm=auto&mc=lightsalmon&lc=blue&tml=numcount&numbers&legend&n:coverage,bc:blue=APIINVTDNFLNYENVNK,ENDNNNNNYDNRYDGK,EYEECQNHVTTPLYK,GKLDDIYPSVETLLYQK,IEYNNVNGK,IIYENDYFLVLNK,IIYENDYFLVLNKPYDIK,LHSLSLGSSIVGDETYFDDMITNK,NNDLINTSFINYNLK,NPNDLFDDIHDTYNK,SENINNLEK,YEQHPNNDVLLNLNK&format=svg	https://wlab.ethz.ch/protter/#up=Q8I3P7&tm=auto&mc=lightsalmon&lc=blue&tml=numcount&numbers&legend&n:coverage,bc:blue=APIINVTDNFLNYENVNK,ENDNNNNNYDNRYDGK,EYEECQNHVTTPLYK,GKLDDIYPSVETLLYQK,IEYNNVNGK,IIYENDYFLVLNK,IIYENDYFLVLNKPYDIK,LHSLSLGSSIVGDETYFDDMITNK,NNDLINTSFINYNLK,NPNDLFDDIHDTYNK,SENINNLEK,YEQHPNNDVLLNLNK&format=svg	https://wlab.ethz.ch/protter/#up=Q8I3P7&tm=auto&mc=lightsalmon&lc=blue&tml=numcount&numbers&legend&n:coverage,bc:blue=APIINVTDNFLNYENVNK,ENDNNNNNYDNRYDGK,EYEECQNHVTTPLYK,GKLDDIYPSVETLLYQK,IEYNNVNGK,IIYENDYFLVLNK,IIYENDYFLVLNKPYDIK,LHSLSLGSSIVGDETYFDDMITNK,NNDLINTSFINYNLK,NPNDLFDDIHDTYNK,SENINNLEK,YEQHPNNDVLLNLNK&format=svg	https://wlab.ethz.ch/protter/#up=Q8I3P7&tm=auto&mc=lightsalmon&lc=blue&tml=numcount&numbers&legend&n:coverage,bc:blue=APIINVTDNFLNYENVNK,ENDNNNNNYDNRYDGK,EYEECQNHVTTPLYK,GKLDDIYPSVETLLYQK,IEYNNVNGK,IIYENDYFLVLNK,IIYENDYFLVLNKPYDIK,LHSLSLGSSIVGDETYFDDMITNK,NNDLINTSFINYNLK,NPNDLFDDIHDTYNK,SENINNLEK,YEQHPNNDVLLNLNK&format=svg
Q8IL08	Reference proteome	post-transcriptional tethering of RNA polymerase II gene DNA at nuclear periphery [GO:0000973]; protein import into nucleus [GO:0006606]; RNA export from nucleus [GO:0006405]; telomere tethering at nuclear periphery [GO:0034398]	nuclear pore cytoplasmic filaments [GO:0044614]	nuclear localization sequence binding [GO:0008139]; RNA binding [GO:0003723]; structural constituent of nuclear pore [GO:0017056]	NA	Untagged	IPR025574;	Q8IL08	Q8IL08	Nucleoporin NUP313, putative	PF3D7_1446500	346920	10.7863	11.2657	12.2543	11.6505	11.9002	12.8204	11.3093	11.0907	-0.635621	-1.11495	0.0735302	-0.829376	-0.454424	0.74077	-0.579938	-0.438887	0.443484	0.264596	0.489394	NotSig	1	1	No	No	132	131	132	132	130	131	129	126	https://wlab.ethz.ch/protter/#up=Q8IL08&tm=auto&mc=lightsalmon&lc=blue&tml=numcount&numbers&legend&n:coverage,bc:blue=APIFGFSSNK,APIFGSPSNK,APIFGSPSNKDDK,ATIFGFSSNK,ATIFGSPSNK,ATIFGSPSNKDDK,CLVISDYK,DFRYEYIFK,DGFFSSSQIGNK,DHPGDINYHK,DIIYEQIYSLPK,DILNESIVNK,DKAPIFGSPSNK,DKPSIFGSPSNKDDK,DLNHNNNGDIK,DMIDLNELR,DMNENNSNTYLTHNNNNNNNNNMMVMMNNVK,DNDHMVSNMNHMEDANHMK,DNINNNIFNNDNMK,DNLLNNQEK,DSLFGSSINNDDK,…	https://wlab.ethz.ch/protter/#up=Q8IL08&tm=auto&mc=lightsalmon&lc=blue&tml=numcount&numbers&legend&n:coverage,bc:blue=APIFGFSSNK,APIFGSPSNK,APIFGSPSNKDDK,ATIFGFSSNK,ATIFGSPSNK,ATIFGSPSNKDDK,CLVISDYK,DFRYEYIFK,DGFFSSSQIGNK,DHPGDINYHK,DIIYEQIYSLPK,DILNESIVNK,DKPSIFGSPSNKDDK,DLNHNNNGDIK,DMIDLNELR,DMNENNSNTYLTHNNNNNNNNNMMVMMNNVK,DNDHMVSNMNHMEDANHMK,DNINNNIFNNDNMK,DNLLNNQEK,DSLFGSSINNDDK,EDYSINGCNK,EF…	https://wlab.ethz.ch/protter/#up=Q8IL08&tm=auto&mc=lightsalmon&lc=blue&tml=numcount&numbers&legend&n:coverage,bc:blue=APIFGFSSNK,APIFGSPSNK,APIFGSPSNKDDK,ATIFGFSSNK,ATIFGSPSNK,ATIFGSPSNKDDK,CLVISDYK,DFRYEYIFK,DGFFSSSQIGNK,DHPGDINYHK,DIIYEQIYSLPK,DILNESIVNK,DKAPIFGSPSNK,DKPSIFGSPSNKDDK,DLNHNNNGDIK,DMIDLNELR,DMNENNSNTYLTHNNNNNNNNNMMVMMNNVK,DNDHMVSNMNHMEDANHMK,DNINNNIFNNDNMK,DNLLNNQEK,DSLFGSSINNDDK,…	https://wlab.ethz.ch/protter/#up=Q8IL08&tm=auto&mc=lightsalmon&lc=blue&tml=numcount&numbers&legend&n:coverage,bc:blue=APIFGFSSNK,APIFGSPSNK,APIFGSPSNKDDK,ATIFGFSSNK,ATIFGSPSNK,ATIFGSPSNKDDK,CLVISDYK,DFRYEYIFK,DGFFSSSQIGNK,DHPGDINYHK,DIIYEQIYSLPK,DILNESIVNK,DKAPIFGSPSNK,DKPSIFGSPSNKDDK,DLNHNNNGDIK,DMIDLNELR,DMNENNSNTYLTHNNNNNNNNNMMVMMNNVK,DNDHMVSNMNHMEDANHMK,DNINNNIFNNDNMK,DNLLNNQEK,DSLFGSSINNDDK,…	https://wlab.ethz.ch/protter/#up=Q8IL08&tm=auto&mc=lightsalmon&lc=blue&tml=numcount&numbers&legend&n:coverage,bc:blue=APIFGFSSNK,APIFGSPSNK,APIFGSPSNKDDK,ATIFGFSSNK,ATIFGSPSNK,ATIFGSPSNKDDK,CLVISDYK,DFRYEYIFK,DGFFSSSQIGNK,DHPGDINYHK,DIIYEQIYSLPK,DILNESIVNK,DKAPIFGSPSNK,DKPSIFGSPSNKDDK,DLNHNNNGDIK,DMIDLNELR,DMNENNSNTYLTHNNNNNNNNNMMVMMNNVK,DNDHMVSNMNHMEDANHMK,DNINNNIFNNDNMK,DNLLNNQEK,DSLFGSSINNDDK,…
Q8IJG6	ATP-binding;Helicase;Hydrolase;Nucleotide-binding;Reference proteome;Repeat	nucleosome organization [GO:0034728]	chromatin [GO:0000785]; nucleus [GO:0005634]	ATP binding [GO:0005524]; ATP hydrolysis activity [GO:0016887]; ATP-dependent chromatin remodeler activity [GO:0140658]; chromatin binding [GO:0003682]; DNA binding [GO:0003677]; helicase activity [GO:0004386]; histone binding [GO:0042393]	NA	Untagged	IPR016197;IPR000953;IPR023780;IPR014001;IPR001650;IPR027417;IPR038718;IPR049730;IPR000330;	Q8IJG6	Q8IJG6	Chromodomain-helicase-DNA-binding protein 1 homolog, putative (EC 3.6.4.12)	PF3D7_1023900	381254	12.7235	13.4454	12.7689	13.3381	13.8554	13.5249	13.2231	12.9485	3.90043	3.9061	3.68763	4.03259	4.35529	4.22326	4.35713	4.35607	0.44125	0.000769954	0.0278023	Up	1	1	No	No	145	145	144	145	144	144	146	146	https://wlab.ethz.ch/protter/#up=Q8IJG6&tm=auto&mc=lightsalmon&lc=blue&tml=numcount&numbers&legend&n:coverage,bc:blue=MNNNSNMR,ADEVDEEENDK,ADEVDEEENDKDFWDK,AMASVWNR,AMNHFNSK,ANALDLCQR,AYQLTGLNWIVSR,CEEVTGEDDENGK,DDTLINDTIGKEDEEGGTIGTVVSK,DEEDNNASTTGSNNITTISCDDSNK,DENMMNK,DENMMNK,DIVVDGVVNNDDSK,DNEMLDITSVGANDEYK,DNNNDVNNEDVVK,DNNNDVNNEDVVKDETIK,DRNYINNDLYSNSNELVYSK,DSIEQTILER,EAVPHFTTDNK,EDEEGGTIG…	https://wlab.ethz.ch/protter/#up=Q8IJG6&tm=auto&mc=lightsalmon&lc=blue&tml=numcount&numbers&legend&n:coverage,bc:blue=MNNNSNMR,ADEVDEEENDK,ADEVDEEENDKDFWDK,AMASVWNR,AMNHFNSK,ANALDLCQR,AYQLTGLNWIVSR,CEEVTGEDDENGK,DDTLINDTIGKEDEEGGTIGTVVSK,DEEDNNASTTGSNNITTISCDDSNK,DENMMNK,DENMMNK,DIVVDGVVNNDDSK,DNEMLDITSVGANDEYK,DNNNDVNNEDVVK,DNNNDVNNEDVVKDETIK,DRNYINNDLYSNSNELVYSK,DSIEQTILER,EAVPHFTTDNK,EDEEGGTIG…	https://wlab.ethz.ch/protter/#up=Q8IJG6&tm=auto&mc=lightsalmon&lc=blue&tml=numcount&numbers&legend&n:coverage,bc:blue=MNNNSNMR,ADEVDEEENDK,ADEVDEEENDKDFWDK,AMASVWNR,AMNHFNSK,ANALDLCQR,AYQLTGLNWIVSR,CEEVTGEDDENGK,DDTLINDTIGKEDEEGGTIGTVVSK,DEEDNNASTTGSNNITTISCDDSNK,DENMMNK,DIVVDGVVNNDDSK,DNEMLDITSVGANDEYK,DNNNDVNNEDVVK,DNNNDVNNEDVVKDETIK,DRNYINNDLYSNSNELVYSK,DSIEQTILER,EAVPHFTTDNK,EDEEGGTIGTVVSK,EE…	https://wlab.ethz.ch/protter/#up=Q8IJG6&tm=auto&mc=lightsalmon&lc=blue&tml=numcount&numbers&legend&n:coverage,bc:blue=MNNNSNMR,ADEVDEEENDK,ADEVDEEENDKDFWDK,AMASVWNR,AMNHFNSK,ANALDLCQR,AYQLTGLNWIVSR,CEEVTGEDDENGK,DDTLINDTIGKEDEEGGTIGTVVSK,DEEDNNASTTGSNNITTISCDDSNK,DENMMNK,DENMMNK,DIVVDGVVNNDDSK,DNEMLDITSVGANDEYK,DNNNDVNNEDVVK,DNNNDVNNEDVVKDETIK,DRNYINNDLYSNSNELVYSK,DSIEQTILER,EAVPHFTTDNK,EDEEGGTIG…	https://wlab.ethz.ch/protter/#up=Q8IJG6&tm=auto&mc=lightsalmon&lc=blue&tml=numcount&numbers&legend&n:coverage,bc:blue=MNNNSNMR,ADEVDEEENDK,ADEVDEEENDKDFWDK,AMASVWNR,AMNHFNSK,ANALDLCQR,AYQLTGLNWIVSR,CEEVTGEDDENGK,DDTLINDTIGKEDEEGGTIGTVVSK,DEEDNNASTTGSNNITTISCDDSNK,DENMMNK,DENMMNK,DIVVDGVVNNDDSK,DNEMLDITSVGANDEYK,DNNNDVNNEDVVK,DNNNDVNNEDVVKDETIK,DRNYINNDLYSNSNELVYSK,DSIEQTILER,EAVPHFTTDNK,EDEEGGTIG…
P61075	ATP-binding;Cell cycle;Cell division;Cytoplasm;Kinase;Magnesium;Metal-binding;Mitosis;Nucleotide-binding;Phosphoprotein;Reference proteome;Serine/threonine-protein kinase;Transferase	cell division [GO:0051301]; protein phosphorylation [GO:0006468]	cytoplasm [GO:0005737]; nucleus [GO:0005634]	ATP binding [GO:0005524]; cyclin-dependent protein serine/threonine kinase activity [GO:0004693]; metal ion binding [GO:0046872]; protein serine kinase activity [GO:0106310]; RNA polymerase II CTD heptapeptide repeat kinase activity [GO:0008353]	NA	Untagged	IPR050108;IPR011009;IPR000719;IPR017441;IPR008271;	P61075	P61075	Cyclin-dependent kinase 2 homolog (EC 2.7.11.22) (EC 2.7.11.23) (Cell division control protein 2 homolog) (Protein kinase 5) (PfPK5) (cdc2-related kinase 2)	CRK2	32996	10.1864	10.8722	10.1253	11.2236	10.9299	10.923	11.0646	10.9551	4.68549	4.9015	4.14984	5.10192	4.96535	5.09546	5.23287	5.29804	0.438243	0.0653614	0.227334	NotSig	1	1	No	No	14	13	14	14	13	14	13	14	https://wlab.ethz.ch/protter/#up=P61075&tm=auto&mc=lightsalmon&lc=blue&tml=numcount&numbers&legend&n:coverage,bc:blue=APDVLMGSK,AQNNYGETFALK,AQNNYGETFALKK,DLKPQNLLINR,EDEGIPSTTIR,GLDESGIDLLSK,IGEGTYGVVYK,ILGTPNSK,KYTHEVVTLWYR,LVLVFEHLDQDLK,LVLVFEHLDQDLKK,NWPNVTELPK,PQNLLINR,YTHEVVTLWYR&format=svg	https://wlab.ethz.ch/protter/#up=P61075&tm=auto&mc=lightsalmon&lc=blue&tml=numcount&numbers&legend&n:coverage,bc:blue=APDVLMGSK,AQNNYGETFALK,AQNNYGETFALKK,DLKPQNLLINR,EDEGIPSTTIR,GLDESGIDLLSK,IGEGTYGVVYK,ILGTPNSK,LVLVFEHLDQDLK,LVLVFEHLDQDLKK,NWPNVTELPK,PQNLLINR,YTHEVVTLWYR&format=svg	https://wlab.ethz.ch/protter/#up=P61075&tm=auto&mc=lightsalmon&lc=blue&tml=numcount&numbers&legend&n:coverage,bc:blue=APDVLMGSK,AQNNYGETFALK,AQNNYGETFALKK,DLKPQNLLINR,EDEGIPSTTIR,GLDESGIDLLSK,IGEGTYGVVYK,ILGTPNSK,KYTHEVVTLWYR,LVLVFEHLDQDLK,LVLVFEHLDQDLKK,NWPNVTELPK,PQNLLINR,YTHEVVTLWYR&format=svg	https://wlab.ethz.ch/protter/#up=P61075&tm=auto&mc=lightsalmon&lc=blue&tml=numcount&numbers&legend&n:coverage,bc:blue=APDVLMGSK,AQNNYGETFALK,AQNNYGETFALKK,DLKPQNLLINR,EDEGIPSTTIR,GLDESGIDLLSK,IGEGTYGVVYK,ILGTPNSK,KYTHEVVTLWYR,LVLVFEHLDQDLK,LVLVFEHLDQDLKK,NWPNVTELPK,PQNLLINR,YTHEVVTLWYR&format=svg	https://wlab.ethz.ch/protter/#up=P61075&tm=auto&mc=lightsalmon&lc=blue&tml=numcount&numbers&legend&n:coverage,bc:blue=APDVLMGSK,AQNNYGETFALK,AQNNYGETFALKK,DLKPQNLLINR,EDEGIPSTTIR,GLDESGIDLLSK,IGEGTYGVVYK,ILGTPNSK,LVLVFEHLDQDLK,LVLVFEHLDQDLKK,NWPNVTELPK,PQNLLINR,YTHEVVTLWYR&format=svg
Q8I2V1	Nucleus;Reference proteome	NA	cytoplasm [GO:0005737]; nucleus [GO:0005634]	NA	NA	Untagged	IPR007052;IPR008978;IPR037895;	Q8I2V1	Q8I2V1	NudC domain-containing protein 1	PF3D7_0920200	116523	6.59035	6.85268	6.66135	6.39293	7.55462	6.75989	6.97746	6.75615	3.15038	3.14328	3.25294	2.89982	3.86822	3.14525	3.64901	3.53264	0.437176	0.026882	0.14313	NotSig	1	1	No	No	10	10	10	10	10	10	10	10	https://wlab.ethz.ch/protter/#up=Q8I2V1&tm=auto&mc=lightsalmon&lc=blue&tml=numcount&numbers&legend&n:coverage,bc:blue=ADWIFFK,ELQLSSTVK,EMLDEYDK,FTEIENLTEK,GINEWVGVVEK,GLYYLNPLTK,HISINEEDNKK,LNTLIDELK,LYEKPPQNQEEK,SNYIYFK&format=svg	https://wlab.ethz.ch/protter/#up=Q8I2V1&tm=auto&mc=lightsalmon&lc=blue&tml=numcount&numbers&legend&n:coverage,bc:blue=ADWIFFK,ELQLSSTVK,EMLDEYDK,FTEIENLTEK,GINEWVGVVEK,GLYYLNPLTK,HISINEEDNKK,LNTLIDELK,LYEKPPQNQEEK,SNYIYFK&format=svg	https://wlab.ethz.ch/protter/#up=Q8I2V1&tm=auto&mc=lightsalmon&lc=blue&tml=numcount&numbers&legend&n:coverage,bc:blue=ADWIFFK,ELQLSSTVK,EMLDEYDK,FTEIENLTEK,GINEWVGVVEK,GLYYLNPLTK,HISINEEDNKK,LNTLIDELK,LYEKPPQNQEEK,SNYIYFK&format=svg	https://wlab.ethz.ch/protter/#up=Q8I2V1&tm=auto&mc=lightsalmon&lc=blue&tml=numcount&numbers&legend&n:coverage,bc:blue=ADWIFFK,ELQLSSTVK,EMLDEYDK,FTEIENLTEK,GINEWVGVVEK,GLYYLNPLTK,HISINEEDNKK,LNTLIDELK,LYEKPPQNQEEK,SNYIYFK&format=svg	https://wlab.ethz.ch/protter/#up=Q8I2V1&tm=auto&mc=lightsalmon&lc=blue&tml=numcount&numbers&legend&n:coverage,bc:blue=ADWIFFK,ELQLSSTVK,EMLDEYDK,FTEIENLTEK,GINEWVGVVEK,GLYYLNPLTK,HISINEEDNKK,LNTLIDELK,LYEKPPQNQEEK,SNYIYFK&format=svg
A0A5K1K8J1	Reference proteome	NA	NA	NA	NA	Untagged	IPR052662;	A0A5K1K8J1	A0A5K1K8J1	Uncharacterized protein	PF3D7_1329500	218438	10.7267	12.7264	11.9459	12.2106	12.3246	12.3458	12.1142	11.6765	-5.98177	-5.38399	-5.86581	-6.03838	-5.74733	-5.3242	-5.27125	-5.18283	0.436085	0.0456672	0.185385	NotSig	1	1	No	No	39	37	37	38	39	38	37	36	https://wlab.ethz.ch/protter/#up=A0A5K1K8J1&tm=auto&mc=lightsalmon&lc=blue&tml=numcount&numbers&legend&n:coverage,bc:blue=ATDFVNEELK,AYGDMMK,CNVPQKPNGK,DGSNNFMYK,DINYNDGDDIHDMEEGK,EHHGYGEEEEGYDEYHNENIGNNR,FAEGNLNK,FATEHYQR,GDQFIGDIR,GEVMNGYNYNNDLHLNNIYVK,GPPGGVVGAPDLSNMSNMNNR,INQMEQK,INYEFLDK,KATDFVNEELK,KPNNFSYLNYK,LGGMVLR,LGIPELHYYNSVR,LWEFPNTDMIK,MEDDFMPR,MEDLPAELYK,MMPYNFNNFSK,NDFFDSR,NFDQFSG…	https://wlab.ethz.ch/protter/#up=A0A5K1K8J1&tm=auto&mc=lightsalmon&lc=blue&tml=numcount&numbers&legend&n:coverage,bc:blue=ATDFVNEELK,AYGDMMK,CNVPQKPNGK,DGSNNFMYK,DINYNDGDDIHDMEEGK,EHHGYGEEEEGYDEYHNENIGNNR,FAEGNLNK,FATEHYQR,GDQFIGDIR,GEVMNGYNYNNDLHLNNIYVK,GPPGGVVGAPDLSNMSNMNNR,INQMEQK,INYEFLDK,KATDFVNEELK,KPNNFSYLNYK,LGGMVLR,LGIPELHYYNSVR,LWEFPNTDMIK,MEDDFMPR,MEDLPAELYK,MMPYNFNNFSK,NDFFDSR,NFDQFSG…	https://wlab.ethz.ch/protter/#up=A0A5K1K8J1&tm=auto&mc=lightsalmon&lc=blue&tml=numcount&numbers&legend&n:coverage,bc:blue=ATDFVNEELK,AYGDMMK,CNVPQKPNGK,DGSNNFMYK,DINYNDGDDIHDMEEGK,EHHGYGEEEEGYDEYHNENIGNNR,FAEGNLNK,FATEHYQR,GDQFIGDIR,GEVMNGYNYNNDLHLNNIYVK,GPPGGVVGAPDLSNMSNMNNR,INQMEQK,INYEFLDK,KATDFVNEELK,KPNNFSYLNYK,LGIPELHYYNSVR,LWEFPNTDMIK,MEDDFMPR,MEDLPAELYK,MMPYNFNNFSK,NDFFDSR,NFDQFSGHPELNY,N…	https://wlab.ethz.ch/protter/#up=A0A5K1K8J1&tm=auto&mc=lightsalmon&lc=blue&tml=numcount&numbers&legend&n:coverage,bc:blue=ATDFVNEELK,AYGDMMK,CNVPQKPNGK,DGSNNFMYK,DINYNDGDDIHDMEEGK,EHHGYGEEEEGYDEYHNENIGNNR,FAEGNLNK,FATEHYQR,GDQFIGDIR,GEVMNGYNYNNDLHLNNIYVK,GPPGGVVGAPDLSNMSNMNNR,INQMEQK,INYEFLDK,KATDFVNEELK,KPNNFSYLNYK,LGGMVLR,LGIPELHYYNSVR,LWEFPNTDMIK,MEDDFMPR,MEDLPAELYK,MMPYNFNNFSK,NDFFDSR,NFDQFSG…	https://wlab.ethz.ch/protter/#up=A0A5K1K8J1&tm=auto&mc=lightsalmon&lc=blue&tml=numcount&numbers&legend&n:coverage,bc:blue=ATDFVNEELK,AYGDMMK,CNVPQKPNGK,DGSNNFMYK,DINYNDGDDIHDMEEGK,EHHGYGEEEEGYDEYHNENIGNNR,FAEGNLNK,FATEHYQR,GDQFIGDIR,GEVMNGYNYNNDLHLNNIYVK,GPPGGVVGAPDLSNMSNMNNR,INQMEQK,INYEFLDK,KATDFVNEELK,KPNNFSYLNYK,LGGMVLR,LGIPELHYYNSVR,LWEFPNTDMIK,MEDDFMPR,MEDLPAELYK,MMPYNFNNFSK,NDFFDSR,NFDQFSG…
Q8I528	ATP-binding;DNA-binding;Isomerase;Magnesium;Metal-binding;Nucleotide-binding;Reference proteome;Signal;Topoisomerase	DNA topological change [GO:0006265]	apicoplast [GO:0020011]	ATP binding [GO:0005524]; DNA binding [GO:0003677]; DNA topoisomerase type II (double strand cut, ATP-hydrolyzing) activity [GO:0003918]; metal ion binding [GO:0046872]; protein dimerization activity [GO:0046983]	NA	Untagged	IPR002288;IPR003594;IPR036890;IPR020568;IPR014721;IPR001241;IPR013760;IPR000565;IPR013759;IPR013506;IPR018522;IPR006171;	Q8I528	Q8I528	DNA topoisomerase 2 (EC 5.6.2.2)	PF3D7_1239500	116107	9.44899	10.3079	9.91639	10.1208	10.5681	10.4936	10.0303	9.94099	0.393542	0.506337	0.447229	0.418397	0.798151	0.93359	0.786624	0.98001	0.433217	0.000146731	0.0107929	Up	1	1	No	No	31	29	31	30	30	30	31	31	https://wlab.ethz.ch/protter/#up=Q8I528&tm=auto&mc=lightsalmon&lc=blue&tml=numcount&numbers&legend&n:coverage,bc:blue=ANDLIFSLMGEDSK,DDSVTIEDNGR,DDVSNENENMSDNLVNK,DILVDNTLR,DIVILEGLEAVR,DNISNNNNNNNNNKR,EGLTAILSVK,EIQAILPLK,FESTQNNNNILNK,FFDDEMDDEIDNNMNNTGNTNTSEK,FFDNSIK,FIIHTYSDQELNNLLK,GLGEMMADQLWNTTMDPTVR,GTQIHYKPDSSIFK,HEYGLNEYITNITK,HNSDLIK,IHQLAYLNEK,IYSIELEK,LVDCISDDISR,MNNPEFEGQTK,NFVNIPGE…	https://wlab.ethz.ch/protter/#up=Q8I528&tm=auto&mc=lightsalmon&lc=blue&tml=numcount&numbers&legend&n:coverage,bc:blue=ANDLIFSLMGEDSK,DDSVTIEDNGR,DDVSNENENMSDNLVNK,DILVDNTLR,DIVILEGLEAVR,DNISNNNNNNNNNKR,EGLTAILSVK,EIQAILPLK,FESTQNNNNILNK,FFDDEMDDEIDNNMNNTGNTNTSEK,FFDNSIK,FIIHTYSDQELNNLLK,GLGEMMADQLWNTTMDPTVR,GTQIHYKPDSSIFK,HEYGLNEYITNITK,HNSDLIK,IHQLAYLNEK,IYSIELEK,MNNPEFEGQTK,NFVNIPGEYIR,NNQYSSTI…	https://wlab.ethz.ch/protter/#up=Q8I528&tm=auto&mc=lightsalmon&lc=blue&tml=numcount&numbers&legend&n:coverage,bc:blue=ANDLIFSLMGEDSK,DDSVTIEDNGR,DDVSNENENMSDNLVNK,DILVDNTLR,DIVILEGLEAVR,DNISNNNNNNNNNKR,EGLTAILSVK,EIQAILPLK,FESTQNNNNILNK,FFDDEMDDEIDNNMNNTGNTNTSEK,FFDNSIK,FIIHTYSDQELNNLLK,GLGEMMADQLWNTTMDPTVR,GTQIHYKPDSSIFK,HEYGLNEYITNITK,HNSDLIK,IHQLAYLNEK,IYSIELEK,LVDCISDDISR,MNNPEFEGQTK,NFVNIPGE…	https://wlab.ethz.ch/protter/#up=Q8I528&tm=auto&mc=lightsalmon&lc=blue&tml=numcount&numbers&legend&n:coverage,bc:blue=ANDLIFSLMGEDSK,DDSVTIEDNGR,DDVSNENENMSDNLVNK,DILVDNTLR,DIVILEGLEAVR,DNISNNNNNNNNNKR,EGLTAILSVK,EIQAILPLK,FESTQNNNNILNK,FFDDEMDDEIDNNMNNTGNTNTSEK,FFDNSIK,FIIHTYSDQELNNLLK,GLGEMMADQLWNTTMDPTVR,GTQIHYKPDSSIFK,HEYGLNEYITNITK,HNSDLIK,IHQLAYLNEK,IYSIELEK,LVDCISDDISR,MNNPEFEGQTK,NFVNIPGE…	https://wlab.ethz.ch/protter/#up=Q8I528&tm=auto&mc=lightsalmon&lc=blue&tml=numcount&numbers&legend&n:coverage,bc:blue=ANDLIFSLMGEDSK,DDSVTIEDNGR,DDVSNENENMSDNLVNK,DILVDNTLR,DIVILEGLEAVR,DNISNNNNNNNNNKR,EGLTAILSVK,EIQAILPLK,FESTQNNNNILNK,FFDDEMDDEIDNNMNNTGNTNTSEK,FFDNSIK,FIIHTYSDQELNNLLK,GLGEMMADQLWNTTMDPTVR,GTQIHYKPDSSIFK,HEYGLNEYITNITK,HNSDLIK,IHQLAYLNEK,IYSIELEK,MNNPEFEGQTK,NFVNIPGEYIR,NNQYSSTI…
C6KSU7	Reference proteome;Ribonucleoprotein;Ribosomal protein	translation [GO:0006412]	mitochondrial large ribosomal subunit [GO:0005762]	structural constituent of ribosome [GO:0003735]	NA	Untagged	IPR001857;IPR038657;IPR008991;	C6KSU7	C6KSU7	50S ribosomal protein L19, chloroplastic	PF3D7_0610000	38252	5.31763	7.57809	5.45792	5.78154	6.81864	5.78755	5.7629	6.95901	-4.24374	-2.75042	-4.26165	-4.17853	-3.46027	-4.28145	-3.727	-2.23601	0.432402	0.432474	0.649939	NotSig	1	1	yes	yes	1	1	1	1	1	1	1	1	https://wlab.ethz.ch/protter/#up=C6KSU7&tm=auto&mc=lightsalmon&lc=blue&tml=numcount&numbers&legend&n:coverage,bc:blue=SLHNINEENMK&format=svg	https://wlab.ethz.ch/protter/#up=C6KSU7&tm=auto&mc=lightsalmon&lc=blue&tml=numcount&numbers&legend&n:coverage,bc:blue=SLHNINEENMK&format=svg	https://wlab.ethz.ch/protter/#up=C6KSU7&tm=auto&mc=lightsalmon&lc=blue&tml=numcount&numbers&legend&n:coverage,bc:blue=SLHNINEENMK&format=svg	https://wlab.ethz.ch/protter/#up=C6KSU7&tm=auto&mc=lightsalmon&lc=blue&tml=numcount&numbers&legend&n:coverage,bc:blue=SLHNINEENMK&format=svg	https://wlab.ethz.ch/protter/#up=C6KSU7&tm=auto&mc=lightsalmon&lc=blue&tml=numcount&numbers&legend&n:coverage,bc:blue=SLHNINEENMK&format=svg
P46468	ATP-binding;Cell cycle;Nucleotide-binding;Reference proteome;Repeat	autophagosome maturation [GO:0097352]; mitotic spindle disassembly [GO:0051228]; regulation of cell cycle process [GO:0010564]; retrograde protein transport, ER to cytosol [GO:0030970]	apicoplast [GO:0020011]; cytosol [GO:0005829]; nucleus [GO:0005634]; VCP-NPL4-UFD1 AAA ATPase complex [GO:0034098]	ATP binding [GO:0005524]; ATP hydrolysis activity [GO:0016887]; polyubiquitin modification-dependent protein binding [GO:0031593]; ubiquitin binding [GO:0043130]	NA	Untagged	IPR003593;IPR050168;IPR041569;IPR009010;IPR003959;IPR003960;IPR029067;IPR003338;IPR027417;	P46468	P46468	Putative cell division cycle ATPase	PF07_0047	142080	12.7936	14.6537	14.3931	15.2398	14.602	14.3354	14.5012	14.5167	-3.74825	-3.32542	-3.90513	-3.50506	-3.37771	-3.21827	-3.355	-2.80995	0.430734	0.0390116	0.170467	NotSig	1	1	No	No	70	69	70	71	70	72	72	70	https://wlab.ethz.ch/protter/#up=P46468&tm=auto&mc=lightsalmon&lc=blue&tml=numcount&numbers&legend&n:coverage,bc:blue=AIANESNAYCYIINGPEIMSK,ANFISVK,AVIHPYLK,EDYEENNDDITYEDLGGMK,EDYEENNDDITYEDLGGMKK,EHIHFLDLDEEDFIEFMK,EIEIPVPDEQGR,EIEIPVPDEQGRYEILLTK,ELIELPLK,EMLGIAR,ETIHLLNIR,ETILYPLEYK,ETNFLLK,FNSNYNK,GILLYGPPGCGK,GVLMHGIPGTGK,HFDLAFK,HFQHALNICNPSSLR,HIGESEQK,IDDTDTYDPVPTLSK,IHPFMNAK,IPAYILNK,IR…	https://wlab.ethz.ch/protter/#up=P46468&tm=auto&mc=lightsalmon&lc=blue&tml=numcount&numbers&legend&n:coverage,bc:blue=AIANESNAYCYIINGPEIMSK,ANFISVK,AVIHPYLK,EDYEENNDDITYEDLGGMK,EDYEENNDDITYEDLGGMKK,EHIHFLDLDEEDFIEFMK,EIEIPVPDEQGR,EIEIPVPDEQGRYEILLTK,ELIELPLK,EMLGIAR,ETIHLLNIR,ETILYPLEYK,ETNFLLK,FNSNYNK,GILLYGPPGCGK,GVLMHGIPGTGK,HFDLAFK,HFQHALNICNPSSLR,HIGESEQK,IDDTDTYDPVPTLSK,IHPFMNAK,IPAYILNK,IR…	https://wlab.ethz.ch/protter/#up=P46468&tm=auto&mc=lightsalmon&lc=blue&tml=numcount&numbers&legend&n:coverage,bc:blue=AIANESNAYCYIINGPEIMSK,ANFISVK,AVIHPYLK,EDYEENNDDITYEDLGGMKK,EHIHFLDLDEEDFIEFMK,EIEIPVPDEQGR,EIEIPVPDEQGRYEILLTK,ELIELPLK,EMLGIAR,ETIHLLNIR,ETILYPLEYK,ETNFLLK,FNSNYNK,GILLYGPPGCGK,GVLMHGIPGTGK,HFDLAFK,HFQHALNICNPSSLR,HIGESEQK,IDDTDTYDPVPTLSK,IHPFMNAK,IPAYILNK,IRELIELPLK,ISIQPEDVLK,…	https://wlab.ethz.ch/protter/#up=P46468&tm=auto&mc=lightsalmon&lc=blue&tml=numcount&numbers&legend&n:coverage,bc:blue=AIANESNAYCYIINGPEIMSK,ANFISVK,AVIHPYLK,EDYEENNDDITYEDLGGMK,EDYEENNDDITYEDLGGMKK,EHIHFLDLDEEDFIEFMK,EIEIPVPDEQGR,EIEIPVPDEQGRYEILLTK,ELIELPLK,EMLGIAR,ETIHLLNIR,ETILYPLEYK,ETNFLLK,FNSNYNK,GILLYGPPGCGK,GVLMHGIPGTGK,HFDLAFK,HFQHALNICNPSSLR,HIGESEQK,IDDTDTYDPVPTLSK,IHPFMNAK,IPAYILNK,IR…	https://wlab.ethz.ch/protter/#up=P46468&tm=auto&mc=lightsalmon&lc=blue&tml=numcount&numbers&legend&n:coverage,bc:blue=AIANESNAYCYIINGPEIMSK,ANFISVK,AVIHPYLK,EDYEENNDDITYEDLGGMKK,EHIHFLDLDEEDFIEFMK,EIEIPVPDEQGR,EIEIPVPDEQGRYEILLTK,ELIELPLK,EMLGIAR,ETIHLLNIR,ETILYPLEYK,ETNFLLK,FNSNYNK,GILLYGPPGCGK,GVLMHGIPGTGK,HFDLAFK,HFQHALNICNPSSLR,HIGESEQK,IDDTDTYDPVPTLSK,IHPFMNAK,IPAYILNK,IRELIELPLK,ISIQPEDVLK,…
Q8I5H6	Reference proteome	NA	NA	NA	NA	Untagged	NA	Q8I5H6	Q8I5H6	Uncharacterized protein	PF3D7_1224100	22175	7.30677	7.70141	9.57091	10.1347	8.89137	8.17045	9.20747	9.90306	0.436469	0.11433	0.35592	0.700929	1.20984	0.734468	0.224792	1.16132	0.430693	0.112991	0.305082	NotSig	1	1	No	No	7	6	7	7	6	5	7	7	https://wlab.ethz.ch/protter/#up=Q8I5H6&tm=auto&mc=lightsalmon&lc=blue&tml=numcount&numbers&legend&n:coverage,bc:blue=AWENYVHPR,DSQQLQNILCK,IDEEIEK,IDEEIEKR,KGNDNIETITYVNR,NDNCPIISVK,SNITYDDSSSNNVSQVVSK&format=svg	https://wlab.ethz.ch/protter/#up=Q8I5H6&tm=auto&mc=lightsalmon&lc=blue&tml=numcount&numbers&legend&n:coverage,bc:blue=AWENYVHPR,DSQQLQNILCK,IDEEIEK,KGNDNIETITYVNR,NDNCPIISVK,SNITYDDSSSNNVSQVVSK&format=svg	https://wlab.ethz.ch/protter/#up=Q8I5H6&tm=auto&mc=lightsalmon&lc=blue&tml=numcount&numbers&legend&n:coverage,bc:blue=AWENYVHPR,DSQQLQNILCK,IDEEIEK,IDEEIEKR,KGNDNIETITYVNR,NDNCPIISVK,SNITYDDSSSNNVSQVVSK&format=svg	https://wlab.ethz.ch/protter/#up=Q8I5H6&tm=auto&mc=lightsalmon&lc=blue&tml=numcount&numbers&legend&n:coverage,bc:blue=AWENYVHPR,DSQQLQNILCK,IDEEIEK,IDEEIEKR,KGNDNIETITYVNR,NDNCPIISVK,SNITYDDSSSNNVSQVVSK&format=svg	https://wlab.ethz.ch/protter/#up=Q8I5H6&tm=auto&mc=lightsalmon&lc=blue&tml=numcount&numbers&legend&n:coverage,bc:blue=AWENYVHPR,DSQQLQNILCK,IDEEIEK,KGNDNIETITYVNR,NDNCPIISVK,SNITYDDSSSNNVSQVVSK&format=svg
Q8IKR7	Coiled coil;Reference proteome	NA	NA	NA	NA	Untagged	IPR000727;	Q8IKR7	Q8IKR7	t-SNARE coiled-coil homology domain-containing protein	PF3D7_1456200	116402	5.40535	7.00576	6.29181	7.6159	7.32982	6.15845		6.8491	-9.37326	-9.04814	-9.95116	-9.03292	-8.72036	-9.51327		-8.53063	0.429949	0.230692	0.454518	NotSig	1	1	No	No	5	5	5	5	5	5		5	https://wlab.ethz.ch/protter/#up=Q8IKR7&tm=auto&mc=lightsalmon&lc=blue&tml=numcount&numbers&legend&n:coverage,bc:blue=DNVLNVDYIK,ILQNISK,NTIYTQHYEQLK,QDISYNYTGIDK,VYDGINELHNCDK&format=svg	https://wlab.ethz.ch/protter/#up=Q8IKR7&tm=auto&mc=lightsalmon&lc=blue&tml=numcount&numbers&legend&n:coverage,bc:blue=DNVLNVDYIK,ILQNISK,NTIYTQHYEQLK,QDISYNYTGIDK,VYDGINELHNCDK&format=svg	https://wlab.ethz.ch/protter/#up=Q8IKR7&tm=auto&mc=lightsalmon&lc=blue&tml=numcount&numbers&legend&n:coverage,bc:blue=DNVLNVDYIK,ILQNISK,NTIYTQHYEQLK,QDISYNYTGIDK,VYDGINELHNCDK&format=svg	https://wlab.ethz.ch/protter/#up=Q8IKR7&tm=auto&mc=lightsalmon&lc=blue&tml=numcount&numbers&legend&n:coverage,bc:blue=DNVLNVDYIK,ILQNISK,NTIYTQHYEQLK,QDISYNYTGIDK,VYDGINELHNCDK&format=svg	https://wlab.ethz.ch/protter/#up=Q8IKR7&tm=auto&mc=lightsalmon&lc=blue&tml=numcount&numbers&legend&n:coverage,bc:blue=DNVLNVDYIK,ILQNISK,NTIYTQHYEQLK,QDISYNYTGIDK,VYDGINELHNCDK&format=svg
Q8IJV0	Hydrolase;Metalloprotease;Protease;Reference proteome	DNA repair [GO:0006281]	nucleus [GO:0005634]	metallopeptidase activity [GO:0008237]	NA	Untagged	IPR013536;IPR053000;	Q8IJV0	Q8IJV0	Metalloprotease, putative	PF3D7_1009500	43788	8.18202	9.20886	8.94825	9.42943	9.85971	9.30777	8.78781	8.8035	-5.31845	-5.4169	-5.34282	-5.21292	-4.72908	-4.96056	-5.16187	-4.72244	0.429286	0.00523078	0.0624407	NotSig	1	1	No	No	8	8	8	8	8	8	8	8	https://wlab.ethz.ch/protter/#up=Q8IJV0&tm=auto&mc=lightsalmon&lc=blue&tml=numcount&numbers&legend&n:coverage,bc:blue=AAEQVLPIMK,DNINNNIDYTYMQHLNDNER,FMAAQAAEK,FRVELLSEFLPK,KSDNVSFLENTK,NDEVIFLK,NPNLLGLNIVK,VSTNIIK&format=svg	https://wlab.ethz.ch/protter/#up=Q8IJV0&tm=auto&mc=lightsalmon&lc=blue&tml=numcount&numbers&legend&n:coverage,bc:blue=AAEQVLPIMK,DNINNNIDYTYMQHLNDNER,FMAAQAAEK,FRVELLSEFLPK,KSDNVSFLENTK,NDEVIFLK,NPNLLGLNIVK,VSTNIIK&format=svg	https://wlab.ethz.ch/protter/#up=Q8IJV0&tm=auto&mc=lightsalmon&lc=blue&tml=numcount&numbers&legend&n:coverage,bc:blue=AAEQVLPIMK,DNINNNIDYTYMQHLNDNER,FMAAQAAEK,FRVELLSEFLPK,KSDNVSFLENTK,NDEVIFLK,NPNLLGLNIVK,VSTNIIK&format=svg	https://wlab.ethz.ch/protter/#up=Q8IJV0&tm=auto&mc=lightsalmon&lc=blue&tml=numcount&numbers&legend&n:coverage,bc:blue=AAEQVLPIMK,DNINNNIDYTYMQHLNDNER,FMAAQAAEK,FRVELLSEFLPK,KSDNVSFLENTK,NDEVIFLK,NPNLLGLNIVK,VSTNIIK&format=svg	https://wlab.ethz.ch/protter/#up=Q8IJV0&tm=auto&mc=lightsalmon&lc=blue&tml=numcount&numbers&legend&n:coverage,bc:blue=AAEQVLPIMK,DNINNNIDYTYMQHLNDNER,FMAAQAAEK,FRVELLSEFLPK,KSDNVSFLENTK,NDEVIFLK,NPNLLGLNIVK,VSTNIIK&format=svg
A0A5K1K984	Coiled coil;Reference proteome	NA	NA	NA	NA	Untagged	NA	A0A5K1K984	A0A5K1K984	Uncharacterized protein	PF3D7_1331200	48617	9.21781	10.0499	9.99788	10.2105	10.2705	10.524	9.85271	10.071	0.46664	0.559365	0.600148	0.58234	0.796066	1.26301	0.680313	1.17507	0.42649	0.0161398	0.111491	NotSig	1	1	No	No	14	15	14	15	15	15	15	15	https://wlab.ethz.ch/protter/#up=A0A5K1K984&tm=auto&mc=lightsalmon&lc=blue&tml=numcount&numbers&legend&n:coverage,bc:blue=DSLHLSSTK,EINYLIECTDENIMPIHAK,KNGSIVQWIFDNHLYEQMK,LNDSSYYSLK,NGSIVQWIFDNHLYEQMK,NYDNNYDYK,NYDNNYDYKYDDIYDIITNSIK,SHVFYSLNNHK,SHVFYSLNNHKI,TYMLEQDK,VHPSDLK,VNEDDINK,YDDIYDIITNSIK,YFFDEDDHITLLNK&format=svg	https://wlab.ethz.ch/protter/#up=A0A5K1K984&tm=auto&mc=lightsalmon&lc=blue&tml=numcount&numbers&legend&n:coverage,bc:blue=DSLHLSSTK,EINYLIECTDENIMPIHAK,KNGSIVQWIFDNHLYEQMK,LNDSSYYSLK,NGSIVQWIFDNHLYEQMK,NITDIINVNNNIDTYEK,NYDNNYDYK,NYDNNYDYKYDDIYDIITNSIK,SHVFYSLNNHK,SHVFYSLNNHKI,TYMLEQDK,VHPSDLK,VNEDDINK,YDDIYDIITNSIK,YFFDEDDHITLLNK&format=svg	https://wlab.ethz.ch/protter/#up=A0A5K1K984&tm=auto&mc=lightsalmon&lc=blue&tml=numcount&numbers&legend&n:coverage,bc:blue=DSLHLSSTK,EINYLIECTDENIMPIHAK,LNDSSYYSLK,NGSIVQWIFDNHLYEQMK,NITDIINVNNNIDTYEK,NYDNNYDYK,NYDNNYDYKYDDIYDIITNSIK,SHVFYSLNNHK,SHVFYSLNNHKI,TYMLEQDK,VHPSDLK,VNEDDINK,YDDIYDIITNSIK,YFFDEDDHITLLNK&format=svg	https://wlab.ethz.ch/protter/#up=A0A5K1K984&tm=auto&mc=lightsalmon&lc=blue&tml=numcount&numbers&legend&n:coverage,bc:blue=DSLHLSSTK,EINYLIECTDENIMPIHAK,KNGSIVQWIFDNHLYEQMK,LNDSSYYSLK,NGSIVQWIFDNHLYEQMK,NITDIINVNNNIDTYEK,NYDNNYDYK,NYDNNYDYKYDDIYDIITNSIK,SHVFYSLNNHK,SHVFYSLNNHKI,TYMLEQDK,VHPSDLK,VNEDDINK,YDDIYDIITNSIK,YFFDEDDHITLLNK&format=svg	https://wlab.ethz.ch/protter/#up=A0A5K1K984&tm=auto&mc=lightsalmon&lc=blue&tml=numcount&numbers&legend&n:coverage,bc:blue=DSLHLSSTK,EINYLIECTDENIMPIHAK,KNGSIVQWIFDNHLYEQMK,LNDSSYYSLK,NGSIVQWIFDNHLYEQMK,NITDIINVNNNIDTYEK,NYDNNYDYK,NYDNNYDYKYDDIYDIITNSIK,SHVFYSLNNHK,SHVFYSLNNHKI,TYMLEQDK,VHPSDLK,VNEDDINK,YDDIYDIITNSIK,YFFDEDDHITLLNK&format=svg
Q8IED9	Reference proteome	NA	NA	NA	NA	Untagged	NA	Q8IED9	Q8IED9	Uncharacterized protein	PF3D7_1317700	18735	10.1414	10.3796	9.59187	10.0795	11.1344	11.2707	9.76834	9.0956	-0.325227	-0.881509	-0.436977	-0.200059	-0.0367243	0.303417	-0.0275275	-0.385425	0.424378	0.0590892	0.216715	NotSig	1	1	No	No	12	12	11	11	12	12	10	11	https://wlab.ethz.ch/protter/#up=Q8IED9&tm=auto&mc=lightsalmon&lc=blue&tml=numcount&numbers&legend&n:coverage,bc:blue=DKLENLNTIK,EIIPDDHILFTQNIQNITNCK,ENVLINENIK,GLNIYYK,GNLNDDKRDEHMISLR,HILHLLK,LENLNTIK,LLQSWQDVPMEF,LVLEDVDLKPEEIMK,RDEHMISLR,TSLHTILEINK,YALLGILK&format=svg	https://wlab.ethz.ch/protter/#up=Q8IED9&tm=auto&mc=lightsalmon&lc=blue&tml=numcount&numbers&legend&n:coverage,bc:blue=DKLENLNTIK,EIIPDDHILFTQNIQNITNCK,ENVLINENIK,GLNIYYK,GNLNDDKRDEHMISLR,HILHLLK,LENLNTIK,LLQSWQDVPMEF,LVLEDVDLKPEEIMK,RDEHMISLR,TSLHTILEINK,YALLGILK&format=svg	https://wlab.ethz.ch/protter/#up=Q8IED9&tm=auto&mc=lightsalmon&lc=blue&tml=numcount&numbers&legend&n:coverage,bc:blue=DKLENLNTIK,EIIPDDHILFTQNIQNITNCK,ENVLINENIK,GLNIYYK,GNLNDDKRDEHMISLR,LENLNTIK,LLQSWQDVPMEF,LVLEDVDLKPEEIMK,RDEHMISLR,TSLHTILEINK,YALLGILK&format=svg	https://wlab.ethz.ch/protter/#up=Q8IED9&tm=auto&mc=lightsalmon&lc=blue&tml=numcount&numbers&legend&n:coverage,bc:blue=DKLENLNTIK,ENVLINENIK,GLNIYYK,GNLNDDKRDEHMISLR,HILHLLK,LENLNTIK,LLQSWQDVPMEF,LVLEDVDLKPEEIMK,RDEHMISLR,TSLHTILEINK,YALLGILK&format=svg	https://wlab.ethz.ch/protter/#up=Q8IED9&tm=auto&mc=lightsalmon&lc=blue&tml=numcount&numbers&legend&n:coverage,bc:blue=DKLENLNTIK,EIIPDDHILFTQNIQNITNCK,ENVLINENIK,GLNIYYK,GNLNDDKRDEHMISLR,HILHLLK,LENLNTIK,LLQSWQDVPMEF,LVLEDVDLKPEEIMK,RDEHMISLR,TSLHTILEINK,YALLGILK&format=svg
Q8I5Y7	DNA-binding;Nucleus;Reference proteome	NA	nucleus [GO:0005634]	DNA binding [GO:0003677]	NA	Untagged	IPR009071;IPR036910;IPR009057;IPR001005;IPR039467;	Q8I5Y7	Q8I5Y7	High mobility group protein B3, putative	PF3D7_1205800	267019	10.187	11.4353	12.2046	10.886	12.5547	10.961	11.9977	9.87951	-8.86996	-9.22489	-8.16909	-9.98761	-8.06508	-9.1979	-7.88798	-9.40542	0.423793	0.419307	0.637629	NotSig	1	1	No	No	57	55	55	57	56	58	56	55	https://wlab.ethz.ch/protter/#up=Q8I5Y7&tm=auto&mc=lightsalmon&lc=blue&tml=numcount&numbers&legend&n:coverage,bc:blue=ALDNMMSQHYANNNILNNDSNTK,ANDINPNDANYFNEK,DVLNNIIYMENENK,EININLNVPTK,EINLDAYENEHGK,ELNQINIK,ENNGVDNVNEAK,ENQHIYYDTDLDKPER,FTAFSIFAR,GITSFTLFAR,GPTENYDPIYNLK,HDNFTFDGNNK,HDNFTFDGNNKPIANINNNNVNTNIINNNNNDK,IDVTQVDDLILK,IDVTQVDDLILKK,IFINNMK,IMNINEETLYK,INEENFLLQK,IWNNLSDEQK,IWNNLSDEQKK…	https://wlab.ethz.ch/protter/#up=Q8I5Y7&tm=auto&mc=lightsalmon&lc=blue&tml=numcount&numbers&legend&n:coverage,bc:blue=ALDNMMSQHYANNNILNNDSNTK,ANDINPNDANYFNEK,DVLNNIIYMENENK,EININLNVPTK,EINLDAYENEHGK,ELNQINIK,ENNGVDNVNEAK,ENQHIYYDTDLDKPER,FTAFSIFAR,GITSFTLFAR,GPTENYDPIYNLK,HDNFTFDGNNK,HDNFTFDGNNKPIANINNNNVNTNIINNNNNDK,IDVTQVDDLILK,IDVTQVDDLILKK,IFINNMK,IMNINEETLYK,INEENFLLQK,IWNNLSDEQK,IWNNLSDEQKK…	https://wlab.ethz.ch/protter/#up=Q8I5Y7&tm=auto&mc=lightsalmon&lc=blue&tml=numcount&numbers&legend&n:coverage,bc:blue=ALDNMMSQHYANNNILNNDSNTK,ANDINPNDANYFNEK,DVLNNIIYMENENK,EININLNVPTK,EINLDAYENEHGK,ELNQINIK,ENNGVDNVNEAK,ENQHIYYDTDLDKPER,FTAFSIFAR,GITSFTLFAR,HDNFTFDGNNK,HDNFTFDGNNKPIANINNNNVNTNIINNNNNDK,IDVTQVDDLILK,IDVTQVDDLILKK,IFINNMK,IMNINEETLYK,INEENFLLQK,IWNNLSDEQK,IWNNLSDEQKK,IYLGSSLTEQTSA…	https://wlab.ethz.ch/protter/#up=Q8I5Y7&tm=auto&mc=lightsalmon&lc=blue&tml=numcount&numbers&legend&n:coverage,bc:blue=ALDNMMSQHYANNNILNNDSNTK,ANDINPNDANYFNEK,DVLNNIIYMENENK,EININLNVPTK,EINLDAYENEHGK,ELNQINIK,ENNGVDNVNEAK,ENQHIYYDTDLDKPER,FTAFSIFAR,GITSFTLFAR,GPTENYDPIYNLK,HDNFTFDGNNK,HDNFTFDGNNKPIANINNNNVNTNIINNNNNDK,IDVTQVDDLILK,IDVTQVDDLILKK,IFINNMK,IMNINEETLYK,INEENFLLQK,IWNNLSDEQK,IWNNLSDEQKK…	https://wlab.ethz.ch/protter/#up=Q8I5Y7&tm=auto&mc=lightsalmon&lc=blue&tml=numcount&numbers&legend&n:coverage,bc:blue=ALDNMMSQHYANNNILNNDSNTK,ANDINPNDANYFNEK,DVLNNIIYMENENK,EININLNVPTK,EINLDAYENEHGK,ELNQINIK,ENNGVDNVNEAK,ENQHIYYDTDLDKPER,FTAFSIFAR,GITSFTLFAR,GPTENYDPIYNLK,HDNFTFDGNNKPIANINNNNVNTNIINNNNNDK,IDVTQVDDLILK,IDVTQVDDLILKK,IFINNMK,IMNINEETLYK,INEENFLLQK,IWNNLSDEQK,IWNNLSDEQKK,IYLGSSLTEQT…
Q8I2A2	Reference proteome	NA	nucleus [GO:0005634]	ATP binding [GO:0005524]; structural constituent of cytoskeleton [GO:0005200]	NA	Untagged	IPR004000;IPR020902;IPR043129;	Q8I2A2	Q8I2A2	Actin-related protein	PF3D7_0103800	42698	6.90986			8.949	7.87762	8.50827	8.71886	8.07331	-5.1233			-5.11275	-5.1396	-4.22482	-4.60028	-4.82215	0.421313	0.160471	0.372526	NotSig	1	1	No	No	3			2	2	3	3	3	https://wlab.ethz.ch/protter/#up=Q8I2A2&tm=auto&mc=lightsalmon&lc=blue&tml=numcount&numbers&legend&n:coverage,bc:blue=ISAPPERK,SGFAGEDIPSLVFPSYVGRPK,TLYSHIVLSGGTTLFQGFGDR&format=svg	NA	NA	https://wlab.ethz.ch/protter/#up=Q8I2A2&tm=auto&mc=lightsalmon&lc=blue&tml=numcount&numbers&legend&n:coverage,bc:blue=ISAPPERK,SGFAGEDIPSLVFPSYVGRPK&format=svg	https://wlab.ethz.ch/protter/#up=Q8I2A2&tm=auto&mc=lightsalmon&lc=blue&tml=numcount&numbers&legend&n:coverage,bc:blue=ISAPPERK,TLYSHIVLSGGTTLFQGFGDR&format=svg
Q8I718	Endonuclease;Hydrolase;Nuclease;Reference proteome	tRNA splicing, via endonucleolytic cleavage and ligation [GO:0006388]	tRNA-intron endonuclease complex [GO:0000214]	nucleic acid binding [GO:0003676]; tRNA-intron endonuclease activity [GO:0000213]	NA	Untagged	IPR011856;IPR036167;IPR006677;	Q8I718	Q8I718	tRNA-intron lyase (EC 4.6.1.16)	PF3D7_1454100	11640	6.41666	7.16242	7.08438	7.48643	7.67154	7.71716	6.83509	7.0449	-4.07328	-4.20187	-4.0199	-3.89079	-3.66403	-3.36942	-4.00393	-3.46486	0.420902	0.022045	0.128769	NotSig	1	1	No	No	2	3	3	3	3	3	3	3	https://wlab.ethz.ch/protter/#up=Q8I718&tm=auto&mc=lightsalmon&lc=blue&tml=numcount&numbers&legend&n:coverage,bc:blue=AIIAYINEENK,LFIVVDGFK&format=svg	https://wlab.ethz.ch/protter/#up=Q8I718&tm=auto&mc=lightsalmon&lc=blue&tml=numcount&numbers&legend&n:coverage,bc:blue=AIIAYINEENK,LFIVVDGFK,YGADFVLYK&format=svg	https://wlab.ethz.ch/protter/#up=Q8I718&tm=auto&mc=lightsalmon&lc=blue&tml=numcount&numbers&legend&n:coverage,bc:blue=AIIAYINEENK,LFIVVDGFK,YGADFVLYK&format=svg	https://wlab.ethz.ch/protter/#up=Q8I718&tm=auto&mc=lightsalmon&lc=blue&tml=numcount&numbers&legend&n:coverage,bc:blue=AIIAYINEENK,LFIVVDGFK,YGADFVLYK&format=svg	https://wlab.ethz.ch/protter/#up=Q8I718&tm=auto&mc=lightsalmon&lc=blue&tml=numcount&numbers&legend&n:coverage,bc:blue=AIIAYINEENK,LFIVVDGFK,YGADFVLYK&format=svg
C6KSS5	Merozoite;Reference proteome;Repeat	NA	NA	NA	NA	Untagged	IPR025605;IPR036465;	C6KSS5	C6KSS5	Protein PFF0380w	PFF0380w	325017	10.9328	9.44793	11.1179	11.0877	11.6316	11.4992	10.5803	10.5363	10.5591	9.0397	10.6766	10.6357	11.2218	11.1001	10.1498	10.1182	0.419692	0.385087	0.608177	NotSig	1	1	No	No	48	54	69	70	58	53	71	71	https://wlab.ethz.ch/protter/#up=C6KSS5&tm=auto&mc=lightsalmon&lc=blue&tml=numcount&numbers&legend&n:coverage,bc:blue=ADETYINDGQIK,CVEDDNIR,DIFTNMIK,DILNNTNFVK,DINLLNEDPR,DINNNVDENNINNIHLK,DNLMDENNILNNNNDNNNNNNDK,EILDRDINLLNEDPR,GDNLQNGDNLQNGDNLQR,GIFVYSQR,GVNNMIK,GVNNMIK,HLFNNDKDDNVYNLK,HYNVDINNLDDIK,IIEMIEK,ILLPVSACEK,INNINSNNSNNSNSNSNSNNNNNNNYNSNNISDNK,INNQNTFNNPNK,INSSFNK,KVLLIIK,LDSYEDR,LELT…	https://wlab.ethz.ch/protter/#up=C6KSS5&tm=auto&mc=lightsalmon&lc=blue&tml=numcount&numbers&legend&n:coverage,bc:blue=ADETYINDGQIK,CVEDDNIR,DIFTNMIK,DILNNTNFVK,DINLLNEDPR,DINNNVDENNINNIHLK,DIYLLNIR,DNFPFLNNSNIDSDNNYIELIK,DNNNINIEHVGEK,EILDRDINLLNEDPR,EQYSSYEPVK,GDNLQNGDNLQNGDNLQR,GIFVYSQR,GSNNIQSYDDRNQNK,GYINNYIIPEDNPIHNNFTYDNNKK,HLFNNDKDDNVYNLK,HYNVDINNLDDIK,IFSNLNK,IIEMIEK,ILLPVSACEK,INNINSNNSN…	https://wlab.ethz.ch/protter/#up=C6KSS5&tm=auto&mc=lightsalmon&lc=blue&tml=numcount&numbers&legend&n:coverage,bc:blue=ADETYINDGQIK,CVEDDNIR,DIFTNMIK,DILNNTNFVK,DINLLNEDPR,DINNNVDENNINNIHLK,DIYLLNIR,DNFPFLNNSNIDSDNNYIELIK,DNLMDENNILNNNNDNNNNNNDK,DNNNINIEHVGEK,DNNNNINTYK,EILDRDINLLNEDPR,ELNSLHFGYK,ENLQSGENLQTR,EQYSSYEPVK,GDNLQNGDNLQNGDNLQR,GIFVYSQR,GSNNIQSYDDR,GSNNIQSYDDRNQNK,GVNNMIK,GYINNYIIPEDNPI…	https://wlab.ethz.ch/protter/#up=C6KSS5&tm=auto&mc=lightsalmon&lc=blue&tml=numcount&numbers&legend&n:coverage,bc:blue=ADETYINDGQIK,CVEDDNIR,DIFTNMIK,DILNNTNFVK,DINLLNEDPR,DINNNVDENNINNIHLK,DIYLLNIR,DNFPFLNNSNIDSDNNYIELIK,DNLMDENNILNNNNDNNNNNNDK,DNNNINIEHVGEK,DNNNNINTYK,EILDRDINLLNEDPR,ELNSLHFGYK,ENLQSGENLQTR,EQYSSYEPVK,GDNLQNGDNLQNGDNLQR,GIFVYSQR,GSNNIQSYDDR,GSNNIQSYDDRNQNK,GVNNMIK,GYINNYIIPEDNPI…	https://wlab.ethz.ch/protter/#up=C6KSS5&tm=auto&mc=lightsalmon&lc=blue&tml=numcount&numbers&legend&n:coverage,bc:blue=ADETYINDGQIK,CVEDDNIR,DIFTNMIK,DILNNTNFVK,DINLLNEDPR,DINNNVDENNINNIHLK,DNFPFLNNSNIDSDNNYIELIK,DNLMDENNILNNNNDNNNNNNDK,DNNNINIEHVGEK,DNNNNINTYK,EILDRDINLLNEDPR,ELNSLHFGYK,ENLQSGENLQTR,EQYSSYEPVK,GDNLQNGDNLQNGDNLQR,GIFVYSQR,GSNNIQSYDDRNQNK,GVNNMIK,GYINNYIIPEDNPIHNNFTYDNNKK,HLFNNDKDD…
Q8I2Z2	Membrane;Reference proteome;Transmembrane;Transmembrane helix;Transport	NA	membrane [GO:0016020]	transmembrane transporter activity [GO:0022857]	TRANSMEM 850..870; /note="Helical"; /evidence="ECO:0000256|SAM:Phobius"; TRANSMEM 877..894; /note="Helical"; /evidence="ECO:0000256|SAM:Phobius"; TRANSMEM 900..924; /note="Helical"; /evidence="ECO:0000256|SAM:Phobius"; TRANSMEM 936..958; /note="Helical"; /evidence="ECO:0000256|SAM:Phobius"; TRANSMEM 985..1002; /note="Helical"; /evidence="ECO:0000256|SAM:Phobius"; TRANSMEM 1163..1185; /note="Helic…	Untagged	IPR011701;IPR020846;IPR044770;IPR036259;	Q8I2Z2	Q8I2Z2	Major facilitator superfamily domain-containing protein, putative	PF3D7_0916000	160369	7.31179	7.40067	8.72781	9.67359	7.72473	9.91103	8.3959	8.34634	-1.31929	-2.0202	-1.35714	-0.655465	-1.7278	0.703641	-1.44218	-1.20848	0.419317	0.48123	0.687665	NotSig	1	1	No	No	13	14	25	26	14	14	25	24	https://wlab.ethz.ch/protter/#up=Q8I2Z2&tm=auto&mc=lightsalmon&lc=blue&tml=numcount&numbers&legend&n:coverage,bc:blue=EIFQNVK,GGNIHNNIYYNTK,INGDNINADNINGDNIYDNNIHR,INNISVYDQK,LSDFYMDHVNDK,NDNNMNDNNINGDK,NIHIYNNEHNNYK,NNLNIIQPFDEK,SATYIMEK,SYIINNNK,VYEDIQNNLK,YDYTLLQTIEDNTEMNDGNVILTK,YSNHNYINNIYNSNTYDNIIYK&format=svg	https://wlab.ethz.ch/protter/#up=Q8I2Z2&tm=auto&mc=lightsalmon&lc=blue&tml=numcount&numbers&legend&n:coverage,bc:blue=EIFQNVK,GGNIHNNIYYNTK,INGDNINADNINGDNIYDNNIHR,INNISVYDQK,LSDFYMDHVNDK,LYSDYDNDK,MNQVLPSELINSYEDMK,NNLNIIQPFDEK,NYISIINSEHK,SATYIMEK,SDYYESIPSHNVSLSK,SYIINNNK,TPMEYSTNCVIK,VYEDIQNNLK&format=svg	https://wlab.ethz.ch/protter/#up=Q8I2Z2&tm=auto&mc=lightsalmon&lc=blue&tml=numcount&numbers&legend&n:coverage,bc:blue=AGSQEIQTGIEYMNNK,EEDNYTNVK,EIFQNVK,GGNIHNNIYYNTK,INGDNINADNINGDNIYDNNIHR,INNISVYDQK,KLIETFNK,LSDFYMDHVNDK,LYSDYDNDK,NDNNMNDNNINGDK,NESTNFYYNHDNINNIK,NIHIYNNEHNNYK,NNLNIIQPFDEK,NYISIINSEHK,SATYIMEK,SDYYESIPSHNVSLSK,SNNIYTPIQVNEK,SYIINNNK,TPMEYSTNCVIK,VYEDIQNNLK,VYTYEPNNYDK,YDYTLLQT…	https://wlab.ethz.ch/protter/#up=Q8I2Z2&tm=auto&mc=lightsalmon&lc=blue&tml=numcount&numbers&legend&n:coverage,bc:blue=AGSQEIQTGIEYMNNK,EEDNYTNVK,EIFQNVK,GGNIHNNIYYNTK,INGDNINADNINGDNIYDNNIHR,INNISVYDQK,KLIETFNK,LSDFYMDHVNDK,LYSDYDNDK,MNQVLPSELINSYEDMK,NDNNMNDNNINGDK,NESTNFYYNHDNINNIK,NIHIYNNEHNNYK,NNLNIIQPFDEK,NYISIINSEHK,SATYIMEK,SDYYESIPSHNVSLSK,SNNIYTPIQVNEK,SYIINNNK,TPMEYSTNCVIK,VYEDIQNNLK,VY…	https://wlab.ethz.ch/protter/#up=Q8I2Z2&tm=auto&mc=lightsalmon&lc=blue&tml=numcount&numbers&legend&n:coverage,bc:blue=EIFQNVK,GGNIHNNIYYNTK,INGDNINADNINGDNIYDNNIHR,INNISVYDQK,NDNNMNDNNINGDK,NYISIINSEHK,SDYYESIPSHNVSLSK,SYIINNNK,TPMEYSTNCVIK,VYEDIQNNLK,VYTYEPNNYDK,YDYTLLQTIEDNTEMNDGNVILTK,YMSPSIK,YSNHNYINNIYNSNTYDNIIYK&format=svg
Q8IFM1	Kinase;Membrane;Reference proteome;Serine/threonine-protein kinase;Transferase;Transmembrane;Transmembrane helix	NA	Maurer's cleft [GO:0020036]; membrane [GO:0016020]	ATP binding [GO:0005524]; protein serine/threonine kinase activity [GO:0004674]	TRANSMEM 21..39; /note="Helical"; /evidence="ECO:0000256|SAM:Phobius"	Untagged	IPR011009;IPR000719;IPR008266;	Q8IFM1	Q8IFM1	non-specific serine/threonine protein kinase (EC 2.7.11.1)	PF3D7_0424500	74443	10.5107	10.7615	10.1294	10.5523	10.7518	11.609	11.0458	9.92142	5.38592	5.24496	5.18175	5.48111	5.27717	6.23573	6.21334	5.24355	0.419012	0.15486	0.366863	NotSig	1	1	No	No	24	24	24	24	24	23	22	24	https://wlab.ethz.ch/protter/#up=Q8IFM1&tm=auto&mc=lightsalmon&lc=blue&tml=numcount&numbers&legend&n:coverage,bc:blue=ADSFNDR,ANVIMISELYGEDVFK,DIINQLLPLENR,DKYDTYDEK,EGCFGNNLEEK,EICDNENCVNLEDIK,ENDVSLK,FNDMLINQLQLNNK,ILHESLK,INDPYDYLK,IYDNTTWK,KFNDMLINQLQLNNK,KVPASIWVR,LCDFANSAPIYTYNNR,LITTLHETGLSHLDISPENILIGNNCELK,MINSTEDFSINGISYK,QYIILNEHK,SITNQEER,VPASIWVR,VPLLPPECWNIVR,YDTYDEK,YVEDEFNTK,YYESY…	https://wlab.ethz.ch/protter/#up=Q8IFM1&tm=auto&mc=lightsalmon&lc=blue&tml=numcount&numbers&legend&n:coverage,bc:blue=ADSFNDR,ANVIMISELYGEDVFK,DIINQLLPLENR,DKYDTYDEK,EGCFGNNLEEK,EICDNENCVNLEDIK,ENDVSLK,FNDMLINQLQLNNK,ILHESLK,INDPYDYLK,IYDNTTWK,KFNDMLINQLQLNNK,KVPASIWVR,LCDFANSAPIYTYNNR,LITTLHETGLSHLDISPENILIGNNCELK,MINSTEDFSINGISYK,QYIILNEHK,SITNQEER,VPASIWVR,VPLLPPECWNIVR,YDTYDEK,YVEDEFNTK,YYESY…	https://wlab.ethz.ch/protter/#up=Q8IFM1&tm=auto&mc=lightsalmon&lc=blue&tml=numcount&numbers&legend&n:coverage,bc:blue=ADSFNDR,ANVIMISELYGEDVFK,DIINQLLPLENR,DKYDTYDEK,EGCFGNNLEEK,EICDNENCVNLEDIK,ENDVSLK,FNDMLINQLQLNNK,ILHESLK,INDPYDYLK,IYDNTTWK,KFNDMLINQLQLNNK,KVPASIWVR,LCDFANSAPIYTYNNR,LITTLHETGLSHLDISPENILIGNNCELK,MINSTEDFSINGISYK,QYIILNEHK,SITNQEER,VPASIWVR,VPLLPPECWNIVR,YDTYDEK,YVEDEFNTK,YYESY…	https://wlab.ethz.ch/protter/#up=Q8IFM1&tm=auto&mc=lightsalmon&lc=blue&tml=numcount&numbers&legend&n:coverage,bc:blue=ADSFNDR,ANVIMISELYGEDVFK,DIINQLLPLENR,DKYDTYDEK,EGCFGNNLEEK,EICDNENCVNLEDIK,ENDVSLK,FNDMLINQLQLNNK,ILHESLK,INDPYDYLK,IYDNTTWK,KFNDMLINQLQLNNK,KVPASIWVR,LCDFANSAPIYTYNNR,LITTLHETGLSHLDISPENILIGNNCELK,MINSTEDFSINGISYK,QYIILNEHK,SITNQEER,VPASIWVR,VPLLPPECWNIVR,YDTYDEK,YVEDEFNTK,YYESY…	https://wlab.ethz.ch/protter/#up=Q8IFM1&tm=auto&mc=lightsalmon&lc=blue&tml=numcount&numbers&legend&n:coverage,bc:blue=ADSFNDR,ANVIMISELYGEDVFK,DIINQLLPLENR,DKYDTYDEK,EGCFGNNLEEK,EICDNENCVNLEDIK,ENDVSLK,FNDMLINQLQLNNK,ILHESLK,INDPYDYLK,IYDNTTWK,KFNDMLINQLQLNNK,KVPASIWVR,LCDFANSAPIYTYNNR,LITTLHETGLSHLDISPENILIGNNCELK,MINSTEDFSINGISYK,QYIILNEHK,SITNQEER,VPASIWVR,VPLLPPECWNIVR,YDTYDEK,YVEDEFNTK,YYESY…
C0H540	Reference proteome;Ubl conjugation pathway	ERAD pathway [GO:0036503]; regulation of cell cycle process [GO:0010564]; ubiquitin-dependent protein catabolic process [GO:0006511]	apicoplast [GO:0020011]; VCP-NPL4-UFD1 AAA ATPase complex [GO:0034098]	polyubiquitin modification-dependent protein binding [GO:0031593]	NA	Untagged	IPR004854;IPR042299;	C0H540	C0H540	Ubiquitin fusion degradation protein 1	PF3D7_0916500	34942	8.75672	10.027	9.20917	9.15801	9.65622	9.83459	9.59983	9.24743	-0.0170392	0.537328	0.129391	-0.145783	0.202716	0.580519	0.735643	0.655926	0.417727	0.0484548	0.1937	NotSig	1	1	No	No	11	11	11	11	11	11	11	10	https://wlab.ethz.ch/protter/#up=C0H540&tm=auto&mc=lightsalmon&lc=blue&tml=numcount&numbers&legend&n:coverage,bc:blue=FFDLENPK,FNPFVGTFCHNNIQYSDK,HDDVVYYFDVIR,HIEVPWNFVIEK,LETASSVVLQPHEK,LLSYVNDLNNINLGNDK,NINNLNR,NSTISIK,TYLTNQLAK,VFINVLDFK,YYSCITR&format=svg	https://wlab.ethz.ch/protter/#up=C0H540&tm=auto&mc=lightsalmon&lc=blue&tml=numcount&numbers&legend&n:coverage,bc:blue=FFDLENPK,FNPFVGTFCHNNIQYSDK,HDDVVYYFDVIR,HIEVPWNFVIEK,LETASSVVLQPHEK,LLSYVNDLNNINLGNDK,NINNLNR,NSTISIK,TYLTNQLAK,VFINVLDFK,YYSCITR&format=svg	https://wlab.ethz.ch/protter/#up=C0H540&tm=auto&mc=lightsalmon&lc=blue&tml=numcount&numbers&legend&n:coverage,bc:blue=FFDLENPK,FNPFVGTFCHNNIQYSDK,HDDVVYYFDVIR,HIEVPWNFVIEK,LETASSVVLQPHEK,LLSYVNDLNNINLGNDK,NINNLNR,NSTISIK,TYLTNQLAK,VFINVLDFK,YYSCITR&format=svg	https://wlab.ethz.ch/protter/#up=C0H540&tm=auto&mc=lightsalmon&lc=blue&tml=numcount&numbers&legend&n:coverage,bc:blue=FFDLENPK,FNPFVGTFCHNNIQYSDK,HDDVVYYFDVIR,HIEVPWNFVIEK,LETASSVVLQPHEK,LLSYVNDLNNINLGNDK,NINNLNR,NSTISIK,TYLTNQLAK,VFINVLDFK,YYSCITR&format=svg	https://wlab.ethz.ch/protter/#up=C0H540&tm=auto&mc=lightsalmon&lc=blue&tml=numcount&numbers&legend&n:coverage,bc:blue=FFDLENPK,FNPFVGTFCHNNIQYSDK,HDDVVYYFDVIR,HIEVPWNFVIEK,LETASSVVLQPHEK,LLSYVNDLNNINLGNDK,NINNLNR,NSTISIK,TYLTNQLAK,VFINVLDFK,YYSCITR&format=svg
A0A144A1E9	Endonuclease;Hydrolase;Lyase;Nuclease;Reference proteome	tRNA-type intron splice site recognition and cleavage [GO:0000379]	tRNA-intron endonuclease complex [GO:0000214]	lyase activity [GO:0016829]; nucleic acid binding [GO:0003676]; tRNA-intron endonuclease activity [GO:0000213]	NA	Untagged	IPR011856;IPR036167;IPR006677;IPR006676;	A0A144A1E9	A0A144A1E9	tRNA-intron lyase (EC 4.6.1.16)	PF3D7_1248000	26639	4.94725	6.49262	5.67466		5.87522	5.69775	6.6223	6.4369	-1.1911	-0.332628	-1.52773		-0.938149	-0.901118	-0.303677	-0.267318	0.414586	0.258106	0.4829	NotSig	1	1	yes	yes	1	1	1		1	1	1	1	https://wlab.ethz.ch/protter/#up=A0A144A1E9&tm=auto&mc=lightsalmon&lc=blue&tml=numcount&numbers&legend&n:coverage,bc:blue=ESYNNSIDK&format=svg	https://wlab.ethz.ch/protter/#up=A0A144A1E9&tm=auto&mc=lightsalmon&lc=blue&tml=numcount&numbers&legend&n:coverage,bc:blue=ESYNNSIDK&format=svg	https://wlab.ethz.ch/protter/#up=A0A144A1E9&tm=auto&mc=lightsalmon&lc=blue&tml=numcount&numbers&legend&n:coverage,bc:blue=ESYNNSIDK&format=svg	NA	https://wlab.ethz.ch/protter/#up=A0A144A1E9&tm=auto&mc=lightsalmon&lc=blue&tml=numcount&numbers&legend&n:coverage,bc:blue=ESYNNSIDK&format=svg
Q8I1P4	Coiled coil;Reference proteome	double-strand break repair via synthesis-dependent strand annealing [GO:0045003]; resolution of mitotic recombination intermediates [GO:0071140]; t-circle formation [GO:0090656]; telomere maintenance via recombination [GO:0000722]	Rad51C-XRCC3 complex [GO:0033065]; replication fork [GO:0005657]	NA	NA	Untagged	IPR027417;	Q8I1P4	Q8I1P4	Uncharacterized protein	PF3D7_0419300	41785	7.02206			8.18024	7.73098	8.27227	8.02383	7.89483	-0.121238			-0.0410205	0.0126058	0.714876	0.238204	0.362805	0.413252	0.0915697	0.271226	NotSig	1	1	No	No	2			3	2	2	3	3	https://wlab.ethz.ch/protter/#up=Q8I1P4&tm=auto&mc=lightsalmon&lc=blue&tml=numcount&numbers&legend&n:coverage,bc:blue=ETEYLLK,VPVDYYELK&format=svg	NA	NA	https://wlab.ethz.ch/protter/#up=Q8I1P4&tm=auto&mc=lightsalmon&lc=blue&tml=numcount&numbers&legend&n:coverage,bc:blue=ETEYLLK,SNGNNVYCEEDVINFEDMTHDER,VPVDYYELK&format=svg	https://wlab.ethz.ch/protter/#up=Q8I1P4&tm=auto&mc=lightsalmon&lc=blue&tml=numcount&numbers&legend&n:coverage,bc:blue=ETEYLLK,VPVDYYELK&format=svg
C6S3E3	Coiled coil;Membrane;Reference proteome;Transmembrane;Transmembrane helix	NA	membrane [GO:0016020]	NA	TRANSMEM 105..136; /note="Helical"; /evidence="ECO:0000256|SAM:Phobius"	Untagged	NA	C6S3E3	C6S3E3	Calcium uniporter protein	PF3D7_1037900	21486	6.42039	5.70762	6.60594	6.58543	6.81087	6.16512	7.12087		10.5761	10.281	10.4412	10.5335	11.2841	10.5013	10.8218		0.411125	0.0702665	0.235924	NotSig	1	1	yes	yes	1	1	1	1	1	1	1		https://wlab.ethz.ch/protter/#up=C6S3E3&tm=auto&mc=lightsalmon&lc=blue&tml=numcount&numbers&legend&n:coverage,bc:blue=VINELNNLLTHK&format=svg	https://wlab.ethz.ch/protter/#up=C6S3E3&tm=auto&mc=lightsalmon&lc=blue&tml=numcount&numbers&legend&n:coverage,bc:blue=VINELNNLLTHK&format=svg	https://wlab.ethz.ch/protter/#up=C6S3E3&tm=auto&mc=lightsalmon&lc=blue&tml=numcount&numbers&legend&n:coverage,bc:blue=VINELNNLLTHK&format=svg	https://wlab.ethz.ch/protter/#up=C6S3E3&tm=auto&mc=lightsalmon&lc=blue&tml=numcount&numbers&legend&n:coverage,bc:blue=VINELNNLLTHK&format=svg	https://wlab.ethz.ch/protter/#up=C6S3E3&tm=auto&mc=lightsalmon&lc=blue&tml=numcount&numbers&legend&n:coverage,bc:blue=VINELNNLLTHK&format=svg
Q8IHU2	Membrane;Reference proteome;Transmembrane;Transmembrane helix	NA	membrane [GO:0016020]	NA	TRANSMEM 646..665; /note="Helical"; /evidence="ECO:0000256|SAM:Phobius"; TRANSMEM 671..689; /note="Helical"; /evidence="ECO:0000256|SAM:Phobius"; TRANSMEM 1389..1410; /note="Helical"; /evidence="ECO:0000256|SAM:Phobius"; TRANSMEM 1416..1435; /note="Helical"; /evidence="ECO:0000256|SAM:Phobius"; TRANSMEM 1513..1532; /note="Helical"; /evidence="ECO:0000256|SAM:Phobius"	Untagged	NA	Q8IHU2	Q8IHU2	C2 domain-containing protein	PF3D7_1142300	215982	12.5728	10.6671	12.3062	11.6971	12.7832	12.4143	12.1942	11.7931	18.6985	17.3118	18.9055	18.4582	19.4178	18.8987	18.6352	18.0403	0.404502	0.364868	0.592017	NotSig	1	1	No	No	40	39	39	41	40	35	39	41	https://wlab.ethz.ch/protter/#up=Q8IHU2&tm=auto&mc=lightsalmon&lc=blue&tml=numcount&numbers&legend&n:coverage,bc:blue=ANIINDNIVYENFIK,DINLFYSNEDQK,DNINLDKK,EDIILGR,EINAVYINNK,ETMGNQSMENNNK,FNIIDTYGNNTLQDK,FVPPYYK,FVSGNNISDNK,HMSGFMK,IDESYLSTSYILNGK,INNENNNDVDSVEK,IQNMMYDTK,ISLAHGLFETYK,IVNIDDMEK,KFNIIDTYGNNTLQDK,KYDLFNNFININR,MILPSVCSENSLK,NADSSNNDVCHDQNNNNFNDPLVSK,NDDICYNK,NHMYTYK,NLFYNFRPIR,NLY…	https://wlab.ethz.ch/protter/#up=Q8IHU2&tm=auto&mc=lightsalmon&lc=blue&tml=numcount&numbers&legend&n:coverage,bc:blue=ANIINDNIVYENFIK,DINLFYSNEDQK,DNINLDK,DNINLDKK,EDIILGR,EINAVYINNK,ETMGNQSMENNNK,FNIIDTYGNNTLQDK,FVPPYYK,FVSGNNISDNK,HMSGFMK,IDESYLSTSYILNGK,IETTNFILNDQK,INNENNNDVDSVEK,ISLAHGLFETYK,IVNIDDMEK,KFNIIDTYGNNTLQDK,KYDLFNNFININR,MILPSVCSENSLK,NADSSNNDVCHDQNNNNFNDPLVSK,NHMYTYK,NLFYNFRPIR,N…	https://wlab.ethz.ch/protter/#up=Q8IHU2&tm=auto&mc=lightsalmon&lc=blue&tml=numcount&numbers&legend&n:coverage,bc:blue=ANIINDNIVYENFIK,DINLFYSNEDQK,DNINLDKK,EDIILGR,EINAVYINNK,ETMGNQSMENNNK,FNIIDTYGNNTLQDK,FVPPYYK,FVSGNNISDNK,HMSGFMK,IDESYLSTSYILNGK,IETTNFILNDQK,INNENNNDVDSVEK,IQNMMYDTK,ISLAHGLFETYK,IVNIDDMEK,KFNIIDTYGNNTLQDK,KYDLFNNFININR,MILPSVCSENSLK,NDDICYNK,NLFYNFRPIR,NLYFFIHNR,NNMSYIAR,NQNNM…	https://wlab.ethz.ch/protter/#up=Q8IHU2&tm=auto&mc=lightsalmon&lc=blue&tml=numcount&numbers&legend&n:coverage,bc:blue=ANIINDNIVYENFIK,DINLFYSNEDQK,DNINLDK,DNINLDKK,EDIILGR,EINAVYINNK,ETMGNQSMENNNK,FNIIDTYGNNTLQDK,FVPPYYK,FVSGNNISDNK,HMSGFMK,IDESYLSTSYILNGK,IETTNFILNDQK,INNENNNDVDSVEK,IQNMMYDTK,ISLAHGLFETYK,IVNIDDMEK,KFNIIDTYGNNTLQDK,KYDLFNNFININR,MILPSVCSENSLK,NADSSNNDVCHDQNNNNFNDPLVSK,NDDICYNK,N…	https://wlab.ethz.ch/protter/#up=Q8IHU2&tm=auto&mc=lightsalmon&lc=blue&tml=numcount&numbers&legend&n:coverage,bc:blue=ANIINDNIVYENFIK,DINLFYSNEDQK,DNINLDK,DNINLDKK,EDIILGR,EINAVYINNK,ETMGNQSMENNNK,FNIIDTYGNNTLQDK,FVPPYYK,FVSGNNISDNK,HMSGFMK,IDESYLSTSYILNGK,IETTNFILNDQK,INNENNNDVDSVEK,IQNMMYDTK,ISLAHGLFETYK,IVNIDDMEK,KFNIIDTYGNNTLQDK,KYDLFNNFININR,MILPSVCSENSLK,NADSSNNDVCHDQNNNNFNDPLVSK,NHMYTYK,NL…
Q8IK24	Lipid-binding;Reference proteome	fatty acid metabolic process [GO:0006631]	NA	fatty-acyl-CoA binding [GO:0000062]	NA	Untagged	IPR000582;IPR035984;IPR014352;	Q8IK24	Q8IK24	Acyl-CoA binding protein, isoform 2, ACBP2	PF3D7_1001200	10767	11.9921	12.6824	12.3408	12.8007	13.1174	13.2375	12.3531	12.1214	1.24606	1.05889	1.21122	1.39658	1.53763	1.90245	1.48781	1.59025	0.401351	0.0082365	0.0782382	NotSig	1	1	No	No	8	8	8	8	8	8	7	8	https://wlab.ethz.ch/protter/#up=Q8IK24&tm=auto&mc=lightsalmon&lc=blue&tml=numcount&numbers&legend&n:coverage,bc:blue=EPSYFQYADK,EPSYFQYADKK,PLSVETK,QSTVGNCNIK,RYIEIVTENFPNWQNKE,SIENLNK,YIEIVTENFPNWQNK,YIEIVTENFPNWQNKE&format=svg	https://wlab.ethz.ch/protter/#up=Q8IK24&tm=auto&mc=lightsalmon&lc=blue&tml=numcount&numbers&legend&n:coverage,bc:blue=EPSYFQYADK,EPSYFQYADKK,PLSVETK,QSTVGNCNIK,RYIEIVTENFPNWQNKE,SIENLNK,YIEIVTENFPNWQNK,YIEIVTENFPNWQNKE&format=svg	https://wlab.ethz.ch/protter/#up=Q8IK24&tm=auto&mc=lightsalmon&lc=blue&tml=numcount&numbers&legend&n:coverage,bc:blue=EPSYFQYADK,EPSYFQYADKK,PLSVETK,QSTVGNCNIK,RYIEIVTENFPNWQNKE,SIENLNK,YIEIVTENFPNWQNK,YIEIVTENFPNWQNKE&format=svg	https://wlab.ethz.ch/protter/#up=Q8IK24&tm=auto&mc=lightsalmon&lc=blue&tml=numcount&numbers&legend&n:coverage,bc:blue=EPSYFQYADK,EPSYFQYADKK,PLSVETK,QSTVGNCNIK,RYIEIVTENFPNWQNKE,SIENLNK,YIEIVTENFPNWQNK,YIEIVTENFPNWQNKE&format=svg	https://wlab.ethz.ch/protter/#up=Q8IK24&tm=auto&mc=lightsalmon&lc=blue&tml=numcount&numbers&legend&n:coverage,bc:blue=EPSYFQYADK,EPSYFQYADKK,PLSVETK,QSTVGNCNIK,RYIEIVTENFPNWQNKE,SIENLNK,YIEIVTENFPNWQNK,YIEIVTENFPNWQNKE&format=svg
Q8IBH4	Reference proteome	NA	NA	NA	NA	Untagged	NA	Q8IBH4	Q8IBH4	Uncharacterized protein	PF3D7_0728300	25340		6.47177	6.80399	4.88545	6.64246	6.94329	6.91177	5.33607		3.34502	4.28275	2.26525	3.58502	3.83382	4.40263	2.96221	0.398247	0.48933	0.695143	NotSig	1	1	No	No		2	2	2	2	2	2	2	NA	https://wlab.ethz.ch/protter/#up=Q8IBH4&tm=auto&mc=lightsalmon&lc=blue&tml=numcount&numbers&legend&n:coverage,bc:blue=TLVNTNLYDTPR,VKPIYTNGYQYLYEK&format=svg	https://wlab.ethz.ch/protter/#up=Q8IBH4&tm=auto&mc=lightsalmon&lc=blue&tml=numcount&numbers&legend&n:coverage,bc:blue=TLVNTNLYDTPR,VKPIYTNGYQYLYEK&format=svg	https://wlab.ethz.ch/protter/#up=Q8IBH4&tm=auto&mc=lightsalmon&lc=blue&tml=numcount&numbers&legend&n:coverage,bc:blue=TLVNTNLYDTPR,VKPIYTNGYQYLYEK&format=svg	https://wlab.ethz.ch/protter/#up=Q8IBH4&tm=auto&mc=lightsalmon&lc=blue&tml=numcount&numbers&legend&n:coverage,bc:blue=TLVNTNLYDTPR,VKPIYTNGYQYLYEK&format=svg
Q8I4S0	Membrane;Reference proteome;Transmembrane;Transmembrane helix	NA	membrane [GO:0016020]	NA	TRANSMEM 427..450; /note="Helical"; /evidence="ECO:0000256|SAM:Phobius"	Untagged	NA	Q8I4S0	Q8I4S0	Uncharacterized protein	PF3D7_1251400	56530	7.81943	8.45097	8.36772	8.05745	9.00993	8.78643	8.45915	7.41835	-3.05495	-3.30498	-2.8089	-3.39523	-2.69673	-2.67632	-2.45258	-3.15642	0.395504	0.067442	0.23113	NotSig	1	1	No	No	8	8	8	9	7	8	8	8	https://wlab.ethz.ch/protter/#up=Q8I4S0&tm=auto&mc=lightsalmon&lc=blue&tml=numcount&numbers&legend&n:coverage,bc:blue=DQTINTQNK,EGNYIIK,HVNDNNIHDSMYNK,HYSYNDFIK,LNILPLLNER,NLYHNQIK,NNMSLNQVHNNTNIENLHNNQK,NYYIPTQNK&format=svg	https://wlab.ethz.ch/protter/#up=Q8I4S0&tm=auto&mc=lightsalmon&lc=blue&tml=numcount&numbers&legend&n:coverage,bc:blue=DQTINTQNK,EGNYIIK,HVNDNNIHDSMYNK,HYSYNDFIK,LNILPLLNER,NLYHNQIK,NNMSLNQVHNNTNIENLHNNQK,NYYIPTQNK&format=svg	https://wlab.ethz.ch/protter/#up=Q8I4S0&tm=auto&mc=lightsalmon&lc=blue&tml=numcount&numbers&legend&n:coverage,bc:blue=DQTINTQNK,EGNYIIK,HVNDNNIHDSMYNK,HYSYNDFIK,LNILPLLNER,NLYHNQIK,NNMSLNQVHNNTNIENLHNNQK,NYYIPTQNK&format=svg	https://wlab.ethz.ch/protter/#up=Q8I4S0&tm=auto&mc=lightsalmon&lc=blue&tml=numcount&numbers&legend&n:coverage,bc:blue=DQTINTQNK,EGNYIIK,HVNDNNIHDSMYNK,HYSYNDFIK,LNILPLLNER,NLYHNQIK,NNMSLNQVHNNTNIENLHNNQK,NYYIPTQNK,YKYMVHNIWCFLLNNEK&format=svg	https://wlab.ethz.ch/protter/#up=Q8I4S0&tm=auto&mc=lightsalmon&lc=blue&tml=numcount&numbers&legend&n:coverage,bc:blue=DQTINTQNK,HVNDNNIHDSMYNK,HYSYNDFIK,LNILPLLNER,NLYHNQIK,NNMSLNQVHNNTNIENLHNNQK,NYYIPTQNK&format=svg
Q8I5J0	Ligase;Reference proteome	NA	NA	diphthine-ammonia ligase activity [GO:0017178]	NA	Untagged	IPR002761;IPR030662;IPR014729;	Q8I5J0	Q8I5J0	Diphthine--ammonia ligase (EC 6.3.1.14) (Diphthamide synthase) (Diphthamide synthetase)	PF3D7_1222500	28481	10.2722	10.0435	11.8838	10.1911	10.727	10.7773	12.5732	9.76439	7.38153	6.85336	8.0346	6.25042	7.49868	7.65113	8.82095	6.11311	0.390987	0.544208	0.735851	NotSig	1	1	No	No	6	6	6	6	5	7	6	6	https://wlab.ethz.ch/protter/#up=Q8I5J0&tm=auto&mc=lightsalmon&lc=blue&tml=numcount&numbers&legend&n:coverage,bc:blue=MNVLGLISGGK,EILQGMINDGVEAILVK,IASYGLK,MNVLGLISGGK,PLIQHEIK,TQFPSINAVSCGAIK&format=svg	https://wlab.ethz.ch/protter/#up=Q8I5J0&tm=auto&mc=lightsalmon&lc=blue&tml=numcount&numbers&legend&n:coverage,bc:blue=MNVLGLISGGK,EILQGMINDGVEAILVK,IASYGLK,MNVLGLISGGK,PLIQHEIK,TQFPSINAVSCGAIK&format=svg	https://wlab.ethz.ch/protter/#up=Q8I5J0&tm=auto&mc=lightsalmon&lc=blue&tml=numcount&numbers&legend&n:coverage,bc:blue=MNVLGLISGGK,EILQGMINDGVEAILVK,IASYGLK,MNVLGLISGGK,PLIQHEIK,TQFPSINAVSCGAIK&format=svg	https://wlab.ethz.ch/protter/#up=Q8I5J0&tm=auto&mc=lightsalmon&lc=blue&tml=numcount&numbers&legend&n:coverage,bc:blue=MNVLGLISGGK,EILQGMINDGVEAILVK,IASYGLK,MNVLGLISGGK,PLIQHEIK,TQFPSINAVSCGAIK&format=svg	https://wlab.ethz.ch/protter/#up=Q8I5J0&tm=auto&mc=lightsalmon&lc=blue&tml=numcount&numbers&legend&n:coverage,bc:blue=EILQGMINDGVEAILVK,IASYGLK,MNVLGLISGGK,PLIQHEIK,TQFPSINAVSCGAIK&format=svg
Q8IFN6	Reference proteome	NA	NA	NA	NA	Untagged	NA	Q8IFN6	Q8IFN6	AP2/ERF domain-containing protein	PF3D7_0423000	31011	7.61003	8.58845	8.07998	8.14214	8.86635	8.29893	8.32473	7.94396	-2.09139	-1.91113	-2.04862	-2.23599	-1.59845	-1.94157	-1.5628	-1.6409	0.385849	0.00765974	0.0743875	NotSig	1	1	No	No	3	3	3	3	3	3	3	3	https://wlab.ethz.ch/protter/#up=Q8IFN6&tm=auto&mc=lightsalmon&lc=blue&tml=numcount&numbers&legend&n:coverage,bc:blue=NENNEISIIR,NSHVNNTIGIENEEK,YEQNNHGVNNISEK&format=svg	https://wlab.ethz.ch/protter/#up=Q8IFN6&tm=auto&mc=lightsalmon&lc=blue&tml=numcount&numbers&legend&n:coverage,bc:blue=NENNEISIIR,NSHVNNTIGIENEEK,YEQNNHGVNNISEK&format=svg	https://wlab.ethz.ch/protter/#up=Q8IFN6&tm=auto&mc=lightsalmon&lc=blue&tml=numcount&numbers&legend&n:coverage,bc:blue=NENNEISIIR,NSHVNNTIGIENEEK,YEQNNHGVNNISEK&format=svg	https://wlab.ethz.ch/protter/#up=Q8IFN6&tm=auto&mc=lightsalmon&lc=blue&tml=numcount&numbers&legend&n:coverage,bc:blue=NENNEISIIR,NSHVNNTIGIENEEK,YEQNNHGVNNISEK&format=svg	https://wlab.ethz.ch/protter/#up=Q8IFN6&tm=auto&mc=lightsalmon&lc=blue&tml=numcount&numbers&legend&n:coverage,bc:blue=NENNEISIIR,NSHVNNTIGIENEEK,YEQNNHGVNNISEK&format=svg
Q8IJ68	Membrane;Reference proteome;Ribonucleoprotein;Ribosomal protein;Transmembrane;Transmembrane helix	translation [GO:0006412]	membrane [GO:0016020]; mitochondrial large ribosomal subunit [GO:0005762]; plastid large ribosomal subunit [GO:0000311]	structural constituent of ribosome [GO:0003735]	TRANSMEM 6..22; /note="Helical"; /evidence="ECO:0000256|SAM:Phobius"	Untagged	IPR001684;IPR018261;	Q8IJ68	Q8IJ68	Ribosomal protein L27, putative	PF3D7_1034200	24891	6.59703	6.86714	7.06545	7.68456	7.57658	7.15641	7.66457	7.02496	0.0663651	-0.238325	-0.258251	0.182477	0.465057	0.217334	0.518396	0.08911	0.384408	0.0286467	0.146931	NotSig	1	1	No	No	2	2	2	2	2	2	2	2	https://wlab.ethz.ch/protter/#up=Q8IJ68&tm=auto&mc=lightsalmon&lc=blue&tml=numcount&numbers&legend&n:coverage,bc:blue=DIYQENPTIIGLSK,VVSIIDVSEPK&format=svg	https://wlab.ethz.ch/protter/#up=Q8IJ68&tm=auto&mc=lightsalmon&lc=blue&tml=numcount&numbers&legend&n:coverage,bc:blue=DIYQENPTIIGLSK,VVSIIDVSEPK&format=svg	https://wlab.ethz.ch/protter/#up=Q8IJ68&tm=auto&mc=lightsalmon&lc=blue&tml=numcount&numbers&legend&n:coverage,bc:blue=DIYQENPTIIGLSK,VVSIIDVSEPK&format=svg	https://wlab.ethz.ch/protter/#up=Q8IJ68&tm=auto&mc=lightsalmon&lc=blue&tml=numcount&numbers&legend&n:coverage,bc:blue=DIYQENPTIIGLSK,VVSIIDVSEPK&format=svg	https://wlab.ethz.ch/protter/#up=Q8IJ68&tm=auto&mc=lightsalmon&lc=blue&tml=numcount&numbers&legend&n:coverage,bc:blue=DIYQENPTIIGLSK,VVSIIDVSEPK&format=svg
Q8II41	Coiled coil;Membrane;Reference proteome;Transmembrane;Transmembrane helix;Transport	NA	membrane [GO:0016020]	transmembrane transporter activity [GO:0022857]	TRANSMEM 525..541; /note="Helical"; /evidence="ECO:0000256|SAM:Phobius"; TRANSMEM 561..580; /note="Helical"; /evidence="ECO:0000256|SAM:Phobius"; TRANSMEM 861..882; /note="Helical"; /evidence="ECO:0000256|SAM:Phobius"; TRANSMEM 888..910; /note="Helical"; /evidence="ECO:0000256|SAM:Phobius"; TRANSMEM 919..938; /note="Helical"; /evidence="ECO:0000256|SAM:Phobius"; TRANSMEM 1049..1071; /note="Helica…	Untagged	IPR009262;	Q8II41	Q8II41	Chloroquine resistance transporter	PF3D7_1132400	173825	8.7382	9.34146	9.42215	9.60336	9.47192	9.05416	9.23121	10.968	9.73119	10.3669	9.79524	9.98833	10.4551	10.0426	9.59965	11.3141	0.382447	0.321519	0.552368	NotSig	1	1	No	No	19	19	21	22	20	22	22	22	https://wlab.ethz.ch/protter/#up=Q8II41&tm=auto&mc=lightsalmon&lc=blue&tml=numcount&numbers&legend&n:coverage,bc:blue=AISNFFHFNK,DNNQCFYNNNNNNNQNDSSSMILR,EDQNLLANYSIDIK,EDVGNHNESSNNK,EIFFQGYNNK,ESNDHNDYNDNNDNNNNMNIPVNNK,GHNENQSYYQSTHNSSMK,IYDEPLLGR,NISYLLFIK,NNMNNNMNNNNDHNNHNNTDSNK,NNVHTFNMSTSYSINDANFMK,NNYTDYNYYEDEQPIQLK,NTVDEFSNFK,SENFNNYR,SENFNNYRDER,SSHINNYDYK,VHIDDSDSYYIMSNIK,VYNNINTVR,YYYNI…	https://wlab.ethz.ch/protter/#up=Q8II41&tm=auto&mc=lightsalmon&lc=blue&tml=numcount&numbers&legend&n:coverage,bc:blue=AISNFFHFNK,DNNQCFYNNNNNNNQNDSSSMILR,EDQNLLANYSIDIK,EDVGNHNESSNNK,ESNDHNDYNDNNDNNNNMNIPVNNK,GHNENQSYYQSTHNSSMK,IYDEPLLGR,NISYLLFIK,NIYFLNDK,NNMNNNMNNNNDHNNHNNTDSNK,NNYTDYNYYEDEQPIQLK,NTVDEFSNFK,SENFNNYR,SENFNNYRDER,SSHINNYDYK,TMVINDK,VHIDDSDSYYIMSNIK,VYNNINTVR,YYYNIIK&format=svg	https://wlab.ethz.ch/protter/#up=Q8II41&tm=auto&mc=lightsalmon&lc=blue&tml=numcount&numbers&legend&n:coverage,bc:blue=AISNFFHFNK,EDQNLLANYSIDIK,EDVGNHNESSNNK,EIFFQGYNNK,ESNDHNDYNDNNDNNNNMNIPVNNK,GHNENQSYYQSTHNSSMK,IYDEPLLGR,NISYLLFIK,NIYFLNDK,NMNNGYNMMGDNAINIDNSSNGR,NNMNNNMNNNNDHNNHNNTDSNK,NNVHTFNMSTSYSINDANFMK,NNYTDYNYYEDEQPIQLK,NTVDEFSNFK,SENFNNYR,SENFNNYRDER,SSHINNYDYK,TMVINDK,VHIDDSDSYYIMSNIK…	https://wlab.ethz.ch/protter/#up=Q8II41&tm=auto&mc=lightsalmon&lc=blue&tml=numcount&numbers&legend&n:coverage,bc:blue=AISNFFHFNK,DNNQCFYNNNNNNNQNDSSSMILR,EDQNLLANYSIDIK,EDVGNHNESSNNK,EIFFQGYNNK,ESNDHNDYNDNNDNNNNMNIPVNNK,GHNENQSYYQSTHNSSMK,IYDEPLLGR,NISYLLFIK,NIYFLNDK,NMNNGYNMMGDNAINIDNSSNGR,NNMNNNMNNNNDHNNHNNTDSNK,NNVHTFNMSTSYSINDANFMK,NNYTDYNYYEDEQPIQLK,NTVDEFSNFK,SENFNNYR,SENFNNYRDER,SSHINNYDYK…	https://wlab.ethz.ch/protter/#up=Q8II41&tm=auto&mc=lightsalmon&lc=blue&tml=numcount&numbers&legend&n:coverage,bc:blue=AISNFFHFNK,EDQNLLANYSIDIK,EDVGNHNESSNNK,EIFFQGYNNK,ESNDHNDYNDNNDNNNNMNIPVNNK,GHNENQSYYQSTHNSSMK,IYDEPLLGR,NISYLLFIK,NIYFLNDK,NMNNGYNMMGDNAINIDNSSNGR,NNMNNNMNNNNDHNNHNNTDSNK,NNVHTFNMSTSYSINDANFMK,NNYTDYNYYEDEQPIQLK,NTVDEFSNFK,SENFNNYR,SENFNNYRDER,SSHINNYDYK,VHIDDSDSYYIMSNIK,VYNNINT…
A0A143ZWE7	Lyase;Nucleus;Reference proteome;Zinc	base-excision repair [GO:0006284]; nucleotide-excision repair involved in interstrand cross-link repair [GO:1901255]; nucleotide-excision repair, DNA damage recognition [GO:0000715]; UV-damage excision repair [GO:0070914]	nucleotide-excision repair factor 1 complex [GO:0000110]	class I DNA-(apurinic or apyrimidinic site) endonuclease activity [GO:0140078]; damaged DNA binding [GO:0003684]	NA	Untagged	IPR009061;IPR000465;IPR037129;	A0A143ZWE7	A0A143ZWE7	DNA repair protein RAD14, putative (EC 4.2.99.18)	PF3D7_0710400	43811	7.01307	7.46681	6.62004	7.73217	7.70571	7.75437	7.80949	6.64684	-0.995394	-1.1914	-1.6178	-0.709118	-0.916594	-0.688009	-0.23307	-1.14748	0.38214	0.170979	0.390305	NotSig	1	1	No	No	5	5	4	5	5	4	5	4	https://wlab.ethz.ch/protter/#up=A0A143ZWE7&tm=auto&mc=lightsalmon&lc=blue&tml=numcount&numbers&legend&n:coverage,bc:blue=ALDNNFR,LLNINSSSSTNK,QLALLSTK,VIENEEENIK,YSLNTYDLSK&format=svg	https://wlab.ethz.ch/protter/#up=A0A143ZWE7&tm=auto&mc=lightsalmon&lc=blue&tml=numcount&numbers&legend&n:coverage,bc:blue=ALDNNFR,LLNINSSSSTNK,QLALLSTK,VIENEEENIK,YSLNTYDLSK&format=svg	https://wlab.ethz.ch/protter/#up=A0A143ZWE7&tm=auto&mc=lightsalmon&lc=blue&tml=numcount&numbers&legend&n:coverage,bc:blue=LLNINSSSSTNK,QLALLSTK,VIENEEENIK,YSLNTYDLSK&format=svg	https://wlab.ethz.ch/protter/#up=A0A143ZWE7&tm=auto&mc=lightsalmon&lc=blue&tml=numcount&numbers&legend&n:coverage,bc:blue=ALDNNFR,LLNINSSSSTNK,QLALLSTK,VIENEEENIK,YSLNTYDLSK&format=svg	https://wlab.ethz.ch/protter/#up=A0A143ZWE7&tm=auto&mc=lightsalmon&lc=blue&tml=numcount&numbers&legend&n:coverage,bc:blue=ALDNNFR,LLNINSSSSTNK,QLALLSTK,VIENEEENIK,YSLNTYDLSK&format=svg
Q8IDD4	ATP-binding;Kinase;Nucleotide-binding;Reference proteome;Serine/threonine-protein kinase;Transferase	protein phosphorylation [GO:0006468]	cAMP-dependent protein kinase complex [GO:0005952]; nucleus [GO:0005634]	ATP binding [GO:0005524]; protein serine/threonine kinase activity [GO:0004674]	NA	Untagged	IPR011009;IPR000719;IPR017441;IPR008271;	Q8IDD4	Q8IDD4	Serine/threonine protein kinase, putative (EC 2.7.11.1)	PF3D7_1356800	475716	5.31372		8.64472	9.0915			8.38449	8.09221	-9.31572		-9.34384	-9.27748			-8.97397	-8.89593	0.377397	0.00375421	0.0523218	NotSig	1	1	No	No	14		52	52			51	49	https://wlab.ethz.ch/protter/#up=Q8IDD4&tm=auto&mc=lightsalmon&lc=blue&tml=numcount&numbers&legend&n:coverage,bc:blue=DLDILNNYYQMK,DVLSNGMTIK,EINNNNIDENLTNIK,ENVEVYNNMNEK,EVEEMDK,NENMSDIQINHK,NGDSISNIYNNNLK,NHINNDVSQNNSVEEINK,NINENINNSK,NISEMSETNNK,NNIYIINSNNQK,STILTTEYSNK,VHLEYMDDK,YDLCEENK&format=svg	NA	https://wlab.ethz.ch/protter/#up=Q8IDD4&tm=auto&mc=lightsalmon&lc=blue&tml=numcount&numbers&legend&n:coverage,bc:blue=DILNLQNVHHTK,DLDILNNYYQMK,DNAFSSSNR,DTLLTQNK,DVLSNGMTIK,EDNNINENQNEYDNK,EIEVYNK,EINNNNIDENLTNIK,ENVEVYNNMNEK,EQNDIVDYK,EVEEMDK,FLTFPQYYAIK,FPSFSNFMSHEEK,IDENTSMYDK,IHSLNNNTENINMINK,LGNTLYNK,LNGNINLK,LSDFGLSAMILGK,LSSDVNTEILR,MDTIDNDNFEK,MQNDYNLLYNTMDSQNGINK,MTNTLNDINK,NDISNNLNYIK,…	https://wlab.ethz.ch/protter/#up=Q8IDD4&tm=auto&mc=lightsalmon&lc=blue&tml=numcount&numbers&legend&n:coverage,bc:blue=DILNLQNVHHTK,DLDILNNYYQMK,DNAFSSSNR,DTLLTQNK,DVLSNGMTIK,EDNNINENQNEYDNK,EIEVYNK,EINNNNIDENLTNIK,ENVEVYNNMNEK,EQNDIVDYK,EVEEMDK,FLTFPQYYAIK,FPSFSNFMSHEEK,IDENTSMYDK,IHSLNNNTENINMINK,LGNTLYNK,LNGNINLK,LSDFGLSAMILGK,LSSDVNTEILR,MDTIDNDNFEK,MQNDYNLLYNTMDSQNGINK,MTNTLNDINK,NDISNNLNYIK,…	NA
Q7YTF7	3D-structure;ATP-binding;Kinase;Nucleotide-binding;Reference proteome;Transferase	mitotic DNA damage checkpoint signaling [GO:0044773]	cytoplasm [GO:0005737]; nucleus [GO:0005634]	ATP binding [GO:0005524]; MAP kinase kinase activity [GO:0004708]; protein kinase activity [GO:0004672]; protein serine/threonine kinase activity [GO:0004674]	NA	Untagged	IPR011009;IPR000719;IPR008271;	Q7YTF7	Q7YTF7	mitogen-activated protein kinase kinase (EC 2.7.12.2)	PF3D7_0213400	40963	8.26932	9.1972	8.95963	8.85377	9.22357	9.12545	9.2352	8.77918	0.339395	0.599835	0.477996	0.164005	0.642821	0.736637	0.956727	0.750753	0.376427	0.0105648	0.0875326	NotSig	1	1	No	No	13	12	12	13	13	12	12	13	https://wlab.ethz.ch/protter/#up=Q7YTF7&tm=auto&mc=lightsalmon&lc=blue&tml=numcount&numbers&legend&n:coverage,bc:blue=DILSNYSNLIYLNK,FDEYFFVLDK,GTYEFMPPEFFSNESSYNGAK,HEWLADTNIEDLR,HEWLADTNIEDLREFSK,ITSEDALK,LSDFGESEYMVDK,LSDFGESEYMVDKK,NELQIITDIK,NIEYPLDR,PSNILMDK,STCSNNFLSNEDIDFLK,SVLNSFSYIHNEK&format=svg	https://wlab.ethz.ch/protter/#up=Q7YTF7&tm=auto&mc=lightsalmon&lc=blue&tml=numcount&numbers&legend&n:coverage,bc:blue=DILSNYSNLIYLNK,FDEYFFVLDK,GTYEFMPPEFFSNESSYNGAK,HEWLADTNIEDLR,HEWLADTNIEDLREFSK,ITSEDALK,LSDFGESEYMVDK,LSDFGESEYMVDKK,NELQIITDIK,NIEYPLDR,PSNILMDK,SVLNSFSYIHNEK&format=svg	https://wlab.ethz.ch/protter/#up=Q7YTF7&tm=auto&mc=lightsalmon&lc=blue&tml=numcount&numbers&legend&n:coverage,bc:blue=DILSNYSNLIYLNK,FDEYFFVLDK,GTYEFMPPEFFSNESSYNGAK,HEWLADTNIEDLR,HEWLADTNIEDLREFSK,ITSEDALK,LSDFGESEYMVDK,LSDFGESEYMVDKK,NELQIITDIK,NIEYPLDR,PSNILMDK,SVLNSFSYIHNEK&format=svg	https://wlab.ethz.ch/protter/#up=Q7YTF7&tm=auto&mc=lightsalmon&lc=blue&tml=numcount&numbers&legend&n:coverage,bc:blue=DILSNYSNLIYLNK,FDEYFFVLDK,GTYEFMPPEFFSNESSYNGAK,HEWLADTNIEDLR,HEWLADTNIEDLREFSK,ITSEDALK,LSDFGESEYMVDK,LSDFGESEYMVDKK,NELQIITDIK,NIEYPLDR,PSNILMDK,STCSNNFLSNEDIDFLK,SVLNSFSYIHNEK&format=svg	https://wlab.ethz.ch/protter/#up=Q7YTF7&tm=auto&mc=lightsalmon&lc=blue&tml=numcount&numbers&legend&n:coverage,bc:blue=DILSNYSNLIYLNK,FDEYFFVLDK,GTYEFMPPEFFSNESSYNGAK,HEWLADTNIEDLR,HEWLADTNIEDLREFSK,ITSEDALK,LSDFGESEYMVDK,LSDFGESEYMVDKK,NELQIITDIK,NIEYPLDR,PSNILMDK,STCSNNFLSNEDIDFLK,SVLNSFSYIHNEK&format=svg
Q8IL83	mRNA processing;Nucleus;Reference proteome	mRNA 3'-end processing by stem-loop binding and cleavage [GO:0006398]	mRNA cleavage and polyadenylation specificity factor complex [GO:0005847]	5'-3' RNA exonuclease activity [GO:0004534]; RNA binding [GO:0003723]; RNA endonuclease activity [GO:0004521]	NA	Untagged	IPR022712;IPR021718;IPR001279;IPR036866;IPR011108;IPR050698;	Q8IL83	Q8IL83	Cleavage and polyadenylation specificity factor subunit 3, putative	PF3D7_1438500	101185	10.4409	10.9823	10.8956	11.1062	11.4703	10.851	11.2868	10.9945	4.43561	4.46139	4.33621	4.38644	4.95408	4.48588	4.88543	4.78422	0.372488	0.00818952	0.0780066	NotSig	1	1	No	No	25	24	25	24	25	25	25	24	https://wlab.ethz.ch/protter/#up=Q8IL83&tm=auto&mc=lightsalmon&lc=blue&tml=numcount&numbers&legend&n:coverage,bc:blue=AQELLLILEEHWDK,CPNVVLVHGDK,DNNNNDVQVFVDMDNR,DQNILTK,FLNILTSMINNK,FLYTGDYSR,GTLADELK,HLQNIPIFYISSMATK,HNINNNISNEK,IFMTEATK,IIAVDLK,LSFHFEQNDSLISLGK,MIANDEHISVK,NEMGDINNDEENLQISDK,NIFNIIASDK,NIFNIIASDKK,NNDNENSQNFK,QHDEINEILK,QYLSVFTPELLQK,SGVILTGYTVK,SICYLLWNDYAR,TAMIDQTINISFPYR,TE…	https://wlab.ethz.ch/protter/#up=Q8IL83&tm=auto&mc=lightsalmon&lc=blue&tml=numcount&numbers&legend&n:coverage,bc:blue=AQELLLILEEHWDK,CPNVVLVHGDK,DQNILTK,FLNILTSMINNK,FLYTGDYSR,GTLADELK,HLQNIPIFYISSMATK,HNINNNISNEK,IFMTEATK,IIAVDLK,LSFHFEQNDSLISLGK,MIANDEHISVK,NEMGDINNDEENLQISDK,NIFNIIASDK,NIFNIIASDKK,NNDNENSQNFK,QHDEINEILK,QYLSVFTPELLQK,SGVILTGYTVK,SICYLLWNDYAR,TAMIDQTINISFPYR,TEPEFVTINDK,TMDLIET…	https://wlab.ethz.ch/protter/#up=Q8IL83&tm=auto&mc=lightsalmon&lc=blue&tml=numcount&numbers&legend&n:coverage,bc:blue=AQELLLILEEHWDK,CPNVVLVHGDK,DNNNNDVQVFVDMDNR,DQNILTK,FLNILTSMINNK,FLYTGDYSR,GTLADELK,HLQNIPIFYISSMATK,HNINNNISNEK,IFMTEATK,IIAVDLK,LSFHFEQNDSLISLGK,MIANDEHISVK,NEMGDINNDEENLQISDK,NIFNIIASDK,NIFNIIASDKK,NNDNENSQNFK,QHDEINEILK,QYLSVFTPELLQK,SGVILTGYTVK,SICYLLWNDYAR,TAMIDQTINISFPYR,TE…	https://wlab.ethz.ch/protter/#up=Q8IL83&tm=auto&mc=lightsalmon&lc=blue&tml=numcount&numbers&legend&n:coverage,bc:blue=AQELLLILEEHWDK,CPNVVLVHGDK,DNNNNDVQVFVDMDNR,DQNILTK,FLNILTSMINNK,FLYTGDYSR,GTLADELK,HLQNIPIFYISSMATK,HNINNNISNEK,IFMTEATK,IIAVDLK,LSFHFEQNDSLISLGK,MIANDEHISVK,NEMGDINNDEENLQISDK,NIFNIIASDK,NIFNIIASDKK,NNDNENSQNFK,QHDEINEILK,QYLSVFTPELLQK,SGVILTGYTVK,TAMIDQTINISFPYR,TEPEFVTINDK,TMD…	https://wlab.ethz.ch/protter/#up=Q8IL83&tm=auto&mc=lightsalmon&lc=blue&tml=numcount&numbers&legend&n:coverage,bc:blue=AQELLLILEEHWDK,CPNVVLVHGDK,DNNNNDVQVFVDMDNR,DQNILTK,FLNILTSMINNK,FLYTGDYSR,GTLADELK,HLQNIPIFYISSMATK,HNINNNISNEK,IFMTEATK,IIAVDLK,LSFHFEQNDSLISLGK,MIANDEHISVK,NEMGDINNDEENLQISDK,NIFNIIASDK,NIFNIIASDKK,NNDNENSQNFK,QHDEINEILK,QYLSVFTPELLQK,SGVILTGYTVK,SICYLLWNDYAR,TAMIDQTINISFPYR,TE…
Q8IEG6	DNA damage;DNA repair;Metal-binding;Nucleus;Reference proteome;Transcription;Transcription regulation;Zinc;Zinc-finger	DNA-templated transcription [GO:0006351]; nucleotide-excision repair [GO:0006289]; regulation of transcription by RNA polymerase II [GO:0006357]	cytoplasm [GO:0005737]; nucleus [GO:0005634]; transcription factor TFIIH core complex [GO:0000439]; transcription factor TFIIH holo complex [GO:0005675]	zinc ion binding [GO:0008270]	NA	Untagged	IPR046349;IPR007198;IPR004595;IPR012170;IPR002035;IPR036465;IPR001841;IPR013083;	Q8IEG6	Q8IEG6	General transcription factor IIH subunit	PF3D7_1314900	45986	7.41263	8.08852	8.21252	8.24817	8.53553	8.60821	8.34974	7.34224	-4.03138	-4.31093	-3.92285	-4.18541	-3.83382	-3.4886	-3.4956	-4.14363	0.37223	0.0590705	0.216715	NotSig	1	1	No	No	7	7	7	6	7	7	7	5	https://wlab.ethz.ch/protter/#up=Q8IEG6&tm=auto&mc=lightsalmon&lc=blue&tml=numcount&numbers&legend&n:coverage,bc:blue=MQNPQNSENK,DFDENEIFEEITGK,EVLIMYGSIR,FTWEQDVER,NPVGHVGVVALK,VCSSCNQQLYNK,VIFVEDVVR&format=svg	https://wlab.ethz.ch/protter/#up=Q8IEG6&tm=auto&mc=lightsalmon&lc=blue&tml=numcount&numbers&legend&n:coverage,bc:blue=MQNPQNSENK,DFDENEIFEEITGK,EVLIMYGSIR,FTWEQDVER,NPVGHVGVVALK,VCSSCNQQLYNK,VIFVEDVVR&format=svg	https://wlab.ethz.ch/protter/#up=Q8IEG6&tm=auto&mc=lightsalmon&lc=blue&tml=numcount&numbers&legend&n:coverage,bc:blue=MQNPQNSENK,DFDENEIFEEITGK,EVLIMYGSIR,FTWEQDVER,NPVGHVGVVALK,VCSSCNQQLYNK,VIFVEDVVR&format=svg	https://wlab.ethz.ch/protter/#up=Q8IEG6&tm=auto&mc=lightsalmon&lc=blue&tml=numcount&numbers&legend&n:coverage,bc:blue=MQNPQNSENK,DFDENEIFEEITGK,FTWEQDVER,NPVGHVGVVALK,VCSSCNQQLYNK,VIFVEDVVR&format=svg	https://wlab.ethz.ch/protter/#up=Q8IEG6&tm=auto&mc=lightsalmon&lc=blue&tml=numcount&numbers&legend&n:coverage,bc:blue=MQNPQNSENK,DFDENEIFEEITGK,EVLIMYGSIR,FTWEQDVER,NPVGHVGVVALK,VCSSCNQQLYNK,VIFVEDVVR&format=svg
Q8IKX2	Coiled coil;Cytoplasm;Phosphoprotein;Reference proteome;Transferase	protein ubiquitination [GO:0016567]; rescue of stalled ribosome [GO:0072344]	cytoplasm [GO:0005737]	ribosome binding [GO:0043022]; ubiquitin protein ligase activity [GO:0061630]	NA	Untagged	IPR044288;IPR001841;	Q8IKX2	Q8IKX2	Zinc finger protein, putative	PF3D7_1450400	220398	9.99641	10.8592	10.6411	10.77	10.9097	11.0828	10.7094	10.6185	1.87045	2.051	1.97254	1.88864	2.11981	2.48863	2.24827	2.41331	0.371847	0.0043623	0.0563874	NotSig	1	1	No	No	66	66	67	67	66	65	64	64	https://wlab.ethz.ch/protter/#up=Q8IKX2&tm=auto&mc=lightsalmon&lc=blue&tml=numcount&numbers&legend&n:coverage,bc:blue=CDEDMLK,CNLTTIK,DFLSIHNQHTK,DLANFVNAR,DNETNDLNGDDEDTDIIDPK,DNNYNNDSFFNMDSR,DTLLNNNTNNMK,DTNNLFLDSNNYPSLITNEK,DVHASNVYINDSDK,DYENLFEHYK,DYENLFEHYKK,EEIYKYEFDK,EMNEEEYK,ENTNILINDVK,EQQQQQQEEQEEQK,EQQQQQQEEQEEQKK,ESLLGNGDTHK,ESYVNTK,EVEQSLMYASNEPLELSEYTSR,EYSQIINK,FIECSLCFELIK,FNEDDF…	https://wlab.ethz.ch/protter/#up=Q8IKX2&tm=auto&mc=lightsalmon&lc=blue&tml=numcount&numbers&legend&n:coverage,bc:blue=CDEDMLK,CNLTTIK,DFLSIHNQHTK,DLANFVNAR,DNETNDLNGDDEDTDIIDPK,DNNYNNDSFFNMDSR,DTLLNNNTNNMK,DTNNLFLDSNNYPSLITNEK,DVHASNVYINDSDK,DYENLFEHYK,DYENLFEHYKK,EEIYKYEFDK,EMNEEEYK,ENTNILINDVK,EQQQQQQEEQEEQK,EQQQQQQEEQEEQKK,ESLLGNGDTHK,ESYVNTK,EVEQSLMYASNEPLELSEYTSR,EYSQIINK,FIECSLCFELIK,FNEDDF…	https://wlab.ethz.ch/protter/#up=Q8IKX2&tm=auto&mc=lightsalmon&lc=blue&tml=numcount&numbers&legend&n:coverage,bc:blue=CDEDMLK,CNLTTIK,DFLSIHNQHTK,DLANFVNAR,DNETNDLNGDDEDTDIIDPK,DNNYNNDSFFNMDSR,DTLLNNNTNNMK,DTNNLFLDSNNYPSLITNEK,DVHASNVYINDSDK,DYENLFEHYK,DYENLFEHYKK,EEIYKYEFDK,EMNEEEYK,ENTNILINDVK,EQQQQQQEEQEEQK,EQQQQQQEEQEEQKK,ESLLGNGDTHK,ESYVNTK,EVEQSLMYASNEPLELSEYTSR,EYSQIINK,FIECSLCFELIK,FNEDDF…	https://wlab.ethz.ch/protter/#up=Q8IKX2&tm=auto&mc=lightsalmon&lc=blue&tml=numcount&numbers&legend&n:coverage,bc:blue=CDEDMLK,CNLTTIK,DFLSIHNQHTK,DLANFVNAR,DNETNDLNGDDEDTDIIDPK,DNNYNNDSFFNMDSR,DTLLNNNTNNMK,DTNNLFLDSNNYPSLITNEK,DVHASNVYINDSDK,DYENLFEHYK,DYENLFEHYKK,EEIYKYEFDK,EMNEEEYK,ENTNILINDVK,EQQQQQQEEQEEQK,EQQQQQQEEQEEQKK,ESLLGNGDTHK,ESYVNTK,EVEQSLMYASNEPLELSEYTSR,EYSQIINK,FIECSLCFELIK,FNEDDF…	https://wlab.ethz.ch/protter/#up=Q8IKX2&tm=auto&mc=lightsalmon&lc=blue&tml=numcount&numbers&legend&n:coverage,bc:blue=CDEDMLK,CNLTTIK,DFLSIHNQHTK,DLANFVNAR,DNETNDLNGDDEDTDIIDPK,DNNYNNDSFFNMDSR,DTLLNNNTNNMK,DTNNLFLDSNNYPSLITNEK,DVHASNVYINDSDK,DYENLFEHYK,EEIYKYEFDK,EMNEEEYK,ENTNILINDVK,EQQQQQQEEQEEQK,EQQQQQQEEQEEQKK,ESLLGNGDTHK,ESYVNTK,EVEQSLMYASNEPLELSEYTSR,EYSQIINK,FIECSLCFELIK,FNEDDFPLLQSTEENKK,…
Q8I511	ATP-binding;Helicase;Hydrolase;Nucleotide-binding;Reference proteome	mRNA splicing, via spliceosome [GO:0000398]; RNA metabolic process [GO:0016070]	catalytic step 2 spliceosome [GO:0071013]	ATP binding [GO:0005524]; hydrolase activity [GO:0016787]; mRNA binding [GO:0003729]; RNA helicase activity [GO:0003724]	NA	Untagged	IPR011545;IPR050079;IPR014001;IPR001650;IPR027417;	Q8I511	Q8I511	ATP-dependent RNA helicase DBP9, putative (EC 3.6.4.13)	PF3D7_1241800	103108	10.6044	11.0595	11.4233	10.9102	12.342	11.2367	10.0841	11.3349	1.87982	1.62741	2.45398	1.71938	2.94935	2.03989	1.32735	2.84855	0.371134	0.369394	0.594262	NotSig	1	1	No	No	35	36	36	35	36	35	35	35	https://wlab.ethz.ch/protter/#up=Q8I511&tm=auto&mc=lightsalmon&lc=blue&tml=numcount&numbers&legend&n:coverage,bc:blue=MNDAQIK,AFYYVYK,ALLYLFK,CVVNFDMPSDSETFIHR,DFFNTNINEK,DIITVNHNVNNTFYEHPTILISTPK,DMMNDEEEK,DMMNDEEEKEEIEIK,DRNQSIFLNK,EILYQSLK,EPEREVADPSK,FHFLICPQYEK,GLDFYDVK,ILILDEADVLHTQEFQSYLK,ILNGHDVIISSK,KYQIVMASATLK,LFLHNPIYVSHEQK,LPPLCGQR,NESSFEK,NIQYNIVEK,NNEEMFDR,NNIHDEGNEGK,NNLDILMNLK,NN…	https://wlab.ethz.ch/protter/#up=Q8I511&tm=auto&mc=lightsalmon&lc=blue&tml=numcount&numbers&legend&n:coverage,bc:blue=MNDAQIK,AFYYVYK,ALLYLFK,CVVNFDMPSDSETFIHR,DFFNTNINEK,DIITVNHNVNNTFYEHPTILISTPK,DMMNDEEEK,DMMNDEEEKEEIEIK,DRNQSIFLNK,EILYQSLK,EPEREVADPSK,FHFLICPQYEK,GLDFYDVK,ILILDEADVLHTQEFQSYLK,ILNGHDVIISSK,KYQIVMASATLK,LFLHNPIYVSHEQK,LPPLCGQR,NESSFEK,NIQYNIVEK,NNEEMFDR,NNIHDEGNEGK,NNLDILMNLK,NN…	https://wlab.ethz.ch/protter/#up=Q8I511&tm=auto&mc=lightsalmon&lc=blue&tml=numcount&numbers&legend&n:coverage,bc:blue=MNDAQIK,AFYYVYK,ALLYLFK,CVVNFDMPSDSETFIHR,DFFNTNINEK,DIITVNHNVNNTFYEHPTILISTPK,DMMNDEEEK,DMMNDEEEKEEIEIK,DRNQSIFLNK,EILYQSLK,EPEREVADPSK,FHFLICPQYEK,GLDFYDVK,ILILDEADVLHTQEFQSYLK,ILNGHDVIISSK,KYQIVMASATLK,LFLHNPIYVSHEQK,LPPLCGQR,NESSFEK,NIQYNIVEK,NNEEMFDR,NNIHDEGNEGK,NNLDILMNLK,NN…	https://wlab.ethz.ch/protter/#up=Q8I511&tm=auto&mc=lightsalmon&lc=blue&tml=numcount&numbers&legend&n:coverage,bc:blue=MNDAQIK,AFYYVYK,ALLYLFK,CVVNFDMPSDSETFIHR,DFFNTNINEK,DIITVNHNVNNTFYEHPTILISTPK,DMMNDEEEK,DMMNDEEEKEEIEIK,DRNQSIFLNK,EILYQSLK,EPEREVADPSK,FHFLICPQYEK,GLDFYDVK,ILILDEADVLHTQEFQSYLK,ILNGHDVIISSK,KYQIVMASATLK,LFLHNPIYVSHEQK,LPPLCGQR,NESSFEK,NIQYNIVEK,NNEEMFDR,NNIHDEGNEGK,NNLDILMNLK,NN…	https://wlab.ethz.ch/protter/#up=Q8I511&tm=auto&mc=lightsalmon&lc=blue&tml=numcount&numbers&legend&n:coverage,bc:blue=MNDAQIK,AFYYVYK,ALLYLFK,CVVNFDMPSDSETFIHR,DFFNTNINEK,DIITVNHNVNNTFYEHPTILISTPK,DMMNDEEEK,DMMNDEEEKEEIEIK,DRNQSIFLNK,EILYQSLK,EPEREVADPSK,FHFLICPQYEK,GLDFYDVK,ILILDEADVLHTQEFQSYLK,ILNGHDVIISSK,KYQIVMASATLK,LFLHNPIYVSHEQK,LPPLCGQR,NESSFEK,NIQYNIVEK,NNEEMFDR,NNIHDEGNEGK,NNLDILMNLK,NN…
C0H4R5	Acyltransferase;Reference proteome;Transferase	NA	NA	peptide alpha-N-acetyltransferase activity [GO:0004596]	NA	Untagged	IPR016181;IPR000182;IPR044542;	C0H4R5	C0H4R5	N-acetyltransferase, GNAT family, putative (EC 2.3.1.-)	PF3D7_0805400	26304	9.67468	9.77196	9.44689	9.78313	10.6902	10.5341	9.23747	9.23094	1.69316	1.17631	1.68714	1.82989	2.15659	2.16064	1.65876	1.89377	0.370815	0.0700466	0.235584	NotSig	1	1	No	No	6	6	6	6	6	6	6	6	https://wlab.ethz.ch/protter/#up=C0H4R5&tm=auto&mc=lightsalmon&lc=blue&tml=numcount&numbers&legend&n:coverage,bc:blue=MNNEVVSEQDEINNK,DVYHTMFFDEK,EIDIYQFR,KPYYYLSGVDAFK,RKPYYYLSGVDAFK,SLGLGSYLLNESIK&format=svg	https://wlab.ethz.ch/protter/#up=C0H4R5&tm=auto&mc=lightsalmon&lc=blue&tml=numcount&numbers&legend&n:coverage,bc:blue=MNNEVVSEQDEINNK,DVYHTMFFDEK,EIDIYQFR,KPYYYLSGVDAFK,RKPYYYLSGVDAFK,SLGLGSYLLNESIK&format=svg	https://wlab.ethz.ch/protter/#up=C0H4R5&tm=auto&mc=lightsalmon&lc=blue&tml=numcount&numbers&legend&n:coverage,bc:blue=MNNEVVSEQDEINNK,DVYHTMFFDEK,EIDIYQFR,KPYYYLSGVDAFK,RKPYYYLSGVDAFK,SLGLGSYLLNESIK&format=svg	https://wlab.ethz.ch/protter/#up=C0H4R5&tm=auto&mc=lightsalmon&lc=blue&tml=numcount&numbers&legend&n:coverage,bc:blue=MNNEVVSEQDEINNK,DVYHTMFFDEK,EIDIYQFR,KPYYYLSGVDAFK,RKPYYYLSGVDAFK,SLGLGSYLLNESIK&format=svg	https://wlab.ethz.ch/protter/#up=C0H4R5&tm=auto&mc=lightsalmon&lc=blue&tml=numcount&numbers&legend&n:coverage,bc:blue=MNNEVVSEQDEINNK,DVYHTMFFDEK,EIDIYQFR,KPYYYLSGVDAFK,RKPYYYLSGVDAFK,SLGLGSYLLNESIK&format=svg
Q8I634	Membrane;Reference proteome;Transmembrane;Transmembrane helix	NA	membrane [GO:0016020]	NA	TRANSMEM 49..70; /note="Helical"; /evidence="ECO:0000256|SAM:Phobius"	Untagged	IPR001623;IPR018253;IPR026894;IPR052423;IPR036869;IPR019111;IPR044885;	Q8I634	Q8I634	RESA-like protein with PHIST and DnaJ domains	PF3D7_1201100	107627	11.1939	11.86	9.49191	11.8223	11.2596	11.631	11.4367	11.3539	8.60603	9.09805	7.31344	9.58808	8.53749	8.94651	9.30671	9.29791	0.370755	0.462111	0.673789	NotSig	1	1	No	No	37	36	34	37	36	36	37	34	https://wlab.ethz.ch/protter/#up=Q8I634&tm=auto&mc=lightsalmon&lc=blue&tml=numcount&numbers&legend&n:coverage,bc:blue=AEALQILGK,ALSNHLK,ALYMNEYR,DEGVDENTR,DIEIDKK,DIIEIMEK,DSWDEVMLNESSK,DYDDIWNDYSK,ELREYEK,EVVLALLLR,EWMCEMEK,FLFIIEK,FSGMFSCSSALK,GMNYLLK,GMNYLLK,IEDIESPFEDMDAK,IEDIKDSWDEVMLNESSK,IFNVWYYK,IQPYVDNNK,KDDDDDEYSNK,KIEMIWK,KVDEETMTELGNPIDTR,LVSEAYQVLSDDER,LVSEAYQVLSDDERR,MTIIYDIEK,NFIFS…	https://wlab.ethz.ch/protter/#up=Q8I634&tm=auto&mc=lightsalmon&lc=blue&tml=numcount&numbers&legend&n:coverage,bc:blue=AEALQILGK,ALSNHLK,ALYMNEYR,DEGVDENTR,DIEIDKK,DIIEIMEK,DSWDEVMLNESSK,DYDDIWNDYSK,ELREYEK,EVVLALLLR,EWMCEMEK,FLFIIEK,FSGMFSCSSALK,GMNYLLK,GMNYLLK,IEDIESPFEDMDAK,IEDIKDSWDEVMLNESSK,IFNVWYYK,IQPYVDNNK,KDDDDDEYSNK,KIEMIWK,KVDEETMTELGNPIDTR,LVSEAYQVLSDDER,LVSEAYQVLSDDERR,MTIIYDIEK,NFIFS…	https://wlab.ethz.ch/protter/#up=Q8I634&tm=auto&mc=lightsalmon&lc=blue&tml=numcount&numbers&legend&n:coverage,bc:blue=AEALQILGK,ALSNHLK,ALYMNEYR,DEGVDENTR,DIEIDKK,DIIEIMEK,DSWDEVMLNESSK,DYDDIWNDYSK,ELREYEK,EVVLALLLR,EWMCEMEK,FLFIIEK,GMNYLLK,IEDIESPFEDMDAK,IEDIKDSWDEVMLNESSK,IFNVWYYK,IQPYVDNNK,KDDDDDEYSNK,KIEMIWK,KVDEETMTELGNPIDTR,LVSEAYQVLSDDER,LVSEAYQVLSDDERR,MTIIYDIEK,NFIFSEEVR,RAEALQILGK,RIEDI…	https://wlab.ethz.ch/protter/#up=Q8I634&tm=auto&mc=lightsalmon&lc=blue&tml=numcount&numbers&legend&n:coverage,bc:blue=AEALQILGK,ALSNHLK,ALYMNEYR,DEGVDENTR,DIEIDKK,DIIEIMEK,DSWDEVMLNESSK,DYDDIWNDYSK,ELREYEK,EVVLALLLR,EWMCEMEK,FLFIIEK,FSGMFSCSSALK,GMNYLLK,GMNYLLK,IEDIESPFEDMDAK,IEDIKDSWDEVMLNESSK,IFNVWYYK,IQPYVDNNK,KDDDDDEYSNK,KIEMIWK,KVDEETMTELGNPIDTR,LVSEAYQVLSDDER,LVSEAYQVLSDDERR,MTIIYDIEK,NFIFS…	https://wlab.ethz.ch/protter/#up=Q8I634&tm=auto&mc=lightsalmon&lc=blue&tml=numcount&numbers&legend&n:coverage,bc:blue=AEALQILGK,ALSNHLK,ALYMNEYR,DEGVDENTR,DIEIDKK,DIIEIMEK,DSWDEVMLNESSK,DYDDIWNDYSK,ELREYEK,EVVLALLLR,EWMCEMEK,FLFIIEK,FSGMFSCSSALK,GMNYLLK,IEDIESPFEDMDAK,IEDIKDSWDEVMLNESSK,IFNVWYYK,IQPYVDNNK,KDDDDDEYSNK,KIEMIWK,KVDEETMTELGNPIDTR,LVSEAYQVLSDDER,LVSEAYQVLSDDERR,MTIIYDIEK,NFIFSEEVR,RAE…
C6S3D7	Ligase;Reference proteome	protein modification process [GO:0036211]	cytoplasm [GO:0005737]	acetyl-CoA carboxylase activity [GO:0003989]; biotin-[acetyl-CoA-carboxylase] ligase activity [GO:0004077]	NA	Untagged	IPR045864;IPR004408;IPR004143;	C6S3D7	C6S3D7	Biotin--protein ligase 1 (EC 6.4.1.2)	PF3D7_1026900	34805		5.80617	4.81787	5.06826	5.95357	5.76318	6.12625	4.27364		-2.31802	-2.61415	-2.78905	-2.07042	-2.66468	-1.41998	-2.65883	0.370262	0.307793	0.538096	NotSig	1	1	No	No		2	2	2	2	2	2	2	NA	https://wlab.ethz.ch/protter/#up=C6S3D7&tm=auto&mc=lightsalmon&lc=blue&tml=numcount&numbers&legend&n:coverage,bc:blue=GLLHDGSLLLFTEDNK,VIINQDNQYIVGYLK&format=svg	https://wlab.ethz.ch/protter/#up=C6S3D7&tm=auto&mc=lightsalmon&lc=blue&tml=numcount&numbers&legend&n:coverage,bc:blue=GLLHDGSLLLFTEDNK,VIINQDNQYIVGYLK&format=svg	https://wlab.ethz.ch/protter/#up=C6S3D7&tm=auto&mc=lightsalmon&lc=blue&tml=numcount&numbers&legend&n:coverage,bc:blue=GLLHDGSLLLFTEDNK,VIINQDNQYIVGYLK&format=svg	https://wlab.ethz.ch/protter/#up=C6S3D7&tm=auto&mc=lightsalmon&lc=blue&tml=numcount&numbers&legend&n:coverage,bc:blue=GLLHDGSLLLFTEDNK,VIINQDNQYIVGYLK&format=svg
C0H5J3	Coiled coil;Reference proteome	NA	NA	NA	NA	Untagged	IPR051195;	C0H5J3	C0H5J3	Uncharacterized protein	PF3D7_1359700	439913	10.2574	11.0722	11.4437	11.2354	11.6505	11.7623	10.9835	10.3455	-3.61184	-3.95346	-3.2427	-3.81201	-3.33744	-2.89619	-3.35206	-3.55465	0.369917	0.0946649	0.276071	NotSig	1	1	No	No	35	30	49	51	36	30	51	50	https://wlab.ethz.ch/protter/#up=C0H5J3&tm=auto&mc=lightsalmon&lc=blue&tml=numcount&numbers&legend&n:coverage,bc:blue=DDLFYNVVK,DFNEIYK,DINPNDNCINDK,DNHYNEDNMLFQR,DNVTNLIGSEK,DTFFLPVYK,EIGDIINNR,EVQINSTSEEK,EYSDMNFLEQLK,FVENDTSSNQLNNK,ILDDNIIEMNQDPNIR,INVSNNNFSNLK,KDQVLLQLTGLLR,LQNVPYEQK,LYSSTNIYENK,MNDNLQYER,NGFTFSK,NIFYFDDK,NILLYDR,NILLYDRFDNIGK,NINEEENNDEK,NLVHISPTFSNK,NMFEQNESK,NNGYNNFVK,NVSI…	https://wlab.ethz.ch/protter/#up=C0H5J3&tm=auto&mc=lightsalmon&lc=blue&tml=numcount&numbers&legend&n:coverage,bc:blue=DDLFYNVVK,DFNEIYK,DINPNDNCINDK,DNVTNLIGSEK,DTFFLPVYK,EIGDIINNR,EINETTNDGDK,EVQINSTSEEK,FVENDTSSNQLNNK,IEEEIEYFK,IGELIYPIDEVYYYK,ILDDNIIEMNQDPNIR,INVSNNNFSNLK,LQNVPYEQK,LYSSTNIYENK,MNDNLQYER,NIFYFDDK,NILLYDR,NMFEQNESK,NNGYNNFVK,NVSILYIHFLK,SEYMYEK,SSLNETNHLNNK,TLNIDNQVNMK,YEYNVSK,Y…	https://wlab.ethz.ch/protter/#up=C0H5J3&tm=auto&mc=lightsalmon&lc=blue&tml=numcount&numbers&legend&n:coverage,bc:blue=DDLFYNVVK,DFNEIYK,DINPNDNCINDK,DNHYNEDNMLFQR,DNVTNLIGSEK,DTFFLPVYK,EIGDIINNR,EINETTNDGDK,EVQINSTSEEK,EYSDMNFLEQLK,FVENDTSSNQLNNK,IEEEIEYFK,IGELIYPIDEVYYYK,ILDDNIIEMNQDPNIR,INVSNNNFSNLK,IQSYLYDK,ISFLLYDK,KDQVLLQLTGLLR,KFNENFLIFSK,KPNINDIFKE,LNGNISTILK,LQNVPYEQK,LYSSTNIYENK,MNDNLQYE…	https://wlab.ethz.ch/protter/#up=C0H5J3&tm=auto&mc=lightsalmon&lc=blue&tml=numcount&numbers&legend&n:coverage,bc:blue=DDLFYNVVK,DFNEIYK,DINPNDNCINDK,DNHYNEDNMLFQR,DNVTNLIGSEK,DTFFLPVYK,DTLYALYWDNIYDCINIYPFCK,EIGDIINNR,EINETTNDGDK,EVQINSTSEEK,EYSDMNFLEQLK,FVENDTSSNQLNNK,IEEEIEYFK,IGELIYPIDEVYYYK,ILDDNIIEMNQDPNIR,INVSNNNFSNLK,IQSYLYDK,ISFLLYDK,KDQVLLQLTGLLR,KFNENFLIFSK,LNGNISTILK,LQNVPYEQK,LYSSTNIY…	https://wlab.ethz.ch/protter/#up=C0H5J3&tm=auto&mc=lightsalmon&lc=blue&tml=numcount&numbers&legend&n:coverage,bc:blue=DDLFYNVVK,DFNEIYK,DINPNDNCINDK,DNHYNEDNMLFQR,DNVTNLIGSEK,DTFFLPVYK,EIGDIINNR,EINETTNDGDK,EVQINSTSEEK,EYSDMNFLEQLK,FVENDTSSNQLNNK,ILDDNIIEMNQDPNIR,INVSNNNFSNLK,IQSYLYDK,KDQVLLQLTGLLR,LNGNISTILK,LQNVPYEQK,LYSSTNIYENK,NGFTFSK,NIFYFDDK,NILLYDR,NILLYDRFDNIGK,NINEEENNDEK,NNGYNNFVK,QMSDY…
C0H5F0	ATP-binding;Helicase;Hydrolase;Nucleotide-binding;Reference proteome	maturation of 5.8S rRNA [GO:0000460]; RNA catabolic process [GO:0006401]	nucleus [GO:0005634]	ATP binding [GO:0005524]; hydrolase activity [GO:0016787]; nucleic acid binding [GO:0003676]; RNA helicase activity [GO:0003724]	NA	Untagged	IPR011545;IPR050474;IPR014001;IPR001650;IPR027417;	C0H5F0	C0H5F0	DNA polymerase theta, putative (EC 3.6.4.13)	PF3D7_1331100	147386	9.55318	7.90646	10.6542	10.302	10.6836	10.5424	9.98421	8.29261	1.87698	-0.4377	2.14923	1.58946	2.33834	2.39549	1.68475	0.239034	0.369914	0.616388	0.786473	NotSig	1	1	No	No	21	19	23	23	23	21	24	22	https://wlab.ethz.ch/protter/#up=C0H5F0&tm=auto&mc=lightsalmon&lc=blue&tml=numcount&numbers&legend&n:coverage,bc:blue=DEITQMAGR,EDIQIDEFTDLIK,FGESSAITDIK,FLLDFIHLK,FYNNFLFK,GFHIESLLTK,IFLNDDIENK,ILYDEEEMSK,INMELQEK,LITIPYEQEK,LYDSTSSCK,NFDESTNK,NGIYMNHGNNEEFVSNENTHCK,NVDDLFDASANILK,NVFQFFGLNVEK,QNFEHYYIPPSIIK,QTFQYLFENK,SLIENSFR,VIIFVSNVEK,VILTLPTLSLINEK,YDTLVNVENSSYK&format=svg	https://wlab.ethz.ch/protter/#up=C0H5F0&tm=auto&mc=lightsalmon&lc=blue&tml=numcount&numbers&legend&n:coverage,bc:blue=DEITQMAGR,FGESSAITDIK,FLLDFIHLK,FYNNFLFK,GFHIESLLTK,IFLNDDIENK,ILYDEEEMSK,INMELQEK,LITIPYEQEK,LYDSTSSCK,NGIYMNHGNNEEFVSNENTHCK,NVDDLFDASANILK,NVFQFFGLNVEK,QNFEHYYIPPSIIK,QTFQYLFENK,SLIENSFR,VIIFVSNVEK,VILTLPTLSLINEK,YDTLVNVENSSYK&format=svg	https://wlab.ethz.ch/protter/#up=C0H5F0&tm=auto&mc=lightsalmon&lc=blue&tml=numcount&numbers&legend&n:coverage,bc:blue=DEITQMAGR,EDIQIDEFTDLIK,FGESSAITDIK,FLLDFIHLK,FYNNFLFK,GFHIESLLTK,IFLNDDIENK,ILYDEEEMSK,INMELQEK,LITIPYEQEK,LYDSTSSCK,NDYDPSK,NFDESTNK,NGIYMNHGNNEEFVSNENTHCK,NVDDLFDASANILK,NVFQFFGLNVEK,QNFEHYYIPPSIIK,QTFQYLFENK,SDITFGK,SLIENSFR,VIIFVSNVEK,VILTLPTLSLINEK,YDTLVNVENSSYK&format=svg	https://wlab.ethz.ch/protter/#up=C0H5F0&tm=auto&mc=lightsalmon&lc=blue&tml=numcount&numbers&legend&n:coverage,bc:blue=DEITQMAGR,EDIQIDEFTDLIK,FGESSAITDIK,FLLDFIHLK,FYNNFLFK,GFHIESLLTK,IFLNDDIENK,ILYDEEEMSK,INMELQEK,LITIPYEQEK,LYDSTSSCK,NDYDPSK,NFDESTNK,NVDDLFDASANILK,NVFQFFGLNVEK,QNFEHYYIPPSIIK,QTFQYLFENK,RFYYAMIIYDCYNDDVYQVAK,SDITFGK,SLIENSFR,VIIFVSNVEK,VILTLPTLSLINEK,YDTLVNVENSSYK&format=svg	https://wlab.ethz.ch/protter/#up=C0H5F0&tm=auto&mc=lightsalmon&lc=blue&tml=numcount&numbers&legend&n:coverage,bc:blue=EDIQIDEFTDLIK,FGESSAITDIK,FLLDFIHLK,FYNNFLFK,GFHIESLLTK,IFLNDDIENK,ILYDEEEMSK,INMELQEK,LITIPYEQEK,LYDSTSSCK,NDYDPSK,NFDESTNK,NGIYMNHGNNEEFVSNENTHCK,NVDDLFDASANILK,NVFQFFGLNVEK,QNFEHYYIPPSIIK,QTFQYLFENK,RFYYAMIIYDCYNDDVYQVAK,SDITFGK,SLIENSFR,VIIFVSNVEK,VILTLPTLSLINEK,YDTLVNVENSSYK&…
[truncated: 3,746 more rows]
[truncated: 3 more columns]
